# Supplementary material for: Integrated Characterization of lncRNA-Immune Interactions in Prostate Cancer
Source: Front Cell Dev Biol. 2021 Feb 16;9:641891. doi: 10.3389/fcell.2021.641891 (PMC7921328; doi:10.3389/fcell.2021.641891)
Supplement: Supplementary file 2 [file Table_2.XLSX]

## Sheet: Table S1
#Table S1.Differential lncRNAs in prostate cancer.
lncRNA	log2FoldChange	FDR
LINC01475	4.68338	1.32788e-29
CTD-2315M5.2	4.28546	2.84058e-18
SCARNA10	4.03171	3.68337e-14
AF127577.13	3.77127	7.69928e-14
CTD-2218G20.2	3.70632	2.87253e-17
RP11-337A23.6	3.69462	1.83453e-10
RP11-138A9.1	3.60736	2.74144e-14
GPC5-AS1	3.59355	6.12155e-14
GS1-421I3.2	3.58218	2.71879e-17
RP11-16E23.3	3.56386	5.70044e-09
AC080094.1	3.47556	2.76027e-12
RP11-197K3.1	3.47311	2.26801e-10
RP11-138A9.2	3.41083	1.65586e-15
AP006748.1	3.39798	5.16475e-24
AC009264.1	3.39689	2.75833e-09
AC022173.2	3.38715	3.8842e-08
RP11-107E5.3	3.32973	1.52146e-08
CH507-513H4.6	3.29786	6.89674e-09
RP11-718I15.1	3.28005	1.15856e-09
ANKRD44-IT1	3.2756	2.84914e-09
RP11-319G9.1	3.27449	1.33362e-07
RP11-36N20.1	3.2712	3.71683e-08
CTD-2542L18.1	3.27097	2.37736e-09
ASTN2-AS1	3.26746	2.62851e-10
AF131215.4	3.2511	1.64976e-11
LINC01169	3.23097	1.86036e-16
RP11-67K19.3	3.21663	8.06361e-11
RP11-395N21.2	3.21594	5.23976e-08
RP11-9H20.2	3.15805	1.17332e-06
AF131215.3	3.13849	2.31993e-14
ST7-AS2	3.13258	2.07653e-09
RP11-392B6.1	3.12904	5.16788e-09
CTA-544A11.1	3.12556	1.51e-11
RP11-382A20.5	3.11022	2.3448e-08
RP11-349F21.3	3.09491	3.12693e-08
RP11-314O13.1	3.08446	6.86616e-18
MIR181A1HG	3.08201	2.67262e-07
AP000697.6	3.06964	1.28408e-15
SHANK2-AS3	3.04528	3.24725e-06
RP11-305O6.3	3.04112	6.09937e-08
RP11-16C1.2	3.041	6.73154e-08
LINC01193	3.03824	2.05916e-08
AP001610.9	3.03481	1.22963e-14
RP11-212E4.1	3.02991	2.0313e-08
PCA3	3.02918	4.4023e-15
PRKCA-AS1	3.02132	2.06335e-06
RP11-554D15.3	3.01497	3.79564e-07
CTA-732E4.1	2.99609	7.51417e-09
RP11-39M21.1	2.99091	9.94292e-07
CTD-2055G21.1	2.98532	1.27329e-06
LINC00517	2.97983	1.87149e-12
RP11-298C2.1	2.97877	4.33497e-08
RP11-268G12.1	2.97477	3.35897e-07
RP11-357N13.2	2.95855	2.60974e-06
RP11-33N16.2	2.93982	2.89176e-06
RP11-327O17.2	2.93854	3.36325e-08
RP11-53B2.1	2.93599	9.73595e-09
RP11-691H4.4	2.93329	6.52422e-07
MAGI1-AS1	2.92376	3.8949e-06
RP11-185E12.2	2.92351	2.19362e-06
RP11-391L3.4	2.902	1.58052e-05
RP11-436I24.1	2.88827	1.15612e-06
LINC00710	2.88643	1.05301e-05
RP3-462D8.2	2.88386	9.96654e-11
SND1-IT1	2.87968	1.39699e-10
RP11-443O13.3	2.85793	1.77369e-07
CTD-3222D19.4	2.85758	1.79126e-07
RP11-595O22.1	2.85165	2.31711e-05
RP11-678G15.1	2.83341	2.98103e-05
AC011284.3	2.83128	1.7688e-10
LINC01524	2.81308	1.15362e-09
RP11-417B4.2	2.80172	2.49803e-05
RP11-703M24.5	2.79649	2.47975e-06
AC144450.2	2.79224	5.29619e-20
CTD-2024I7.13	2.7902	2.29032e-07
RP5-1125A11.4	2.78395	1.27452e-05
ZBTB20-AS3	2.77944	8.42287e-07
CTA-390C10.9	2.77108	4.06668e-09
LINC01388	2.77019	1.54109e-07
RP13-204A15.5	2.7676	3.42118e-08
ERVH48-1	2.7473	6.06499e-13
KIAA0087	2.73633	2.17216e-11
RP11-265N7.2	2.73393	3.66776e-08
PLAC4	2.73078	2.85753e-09
RP11-120K19.3	2.72488	2.91476e-11
AC105402.4	2.71994	1.6262e-12
RP11-815J21.3	2.70712	6.24951e-05
CTA-414D7.1	2.70195	1.15158e-09
SRGAP3-AS2	2.70156	3.02457e-08
TMEM75	2.69955	8.55325e-09
RP11-96C23.9	2.69457	5.7462e-07
RP11-356M20.3	2.6882	1.26637e-06
RP11-712P20.2	2.68548	7.69518e-05
RP11-1110F20.1	2.68164	7.03225e-09
OSBPL10-AS1	2.67998	3.65462e-07
RP11-1112C15.2	2.67945	2.3033e-05
AC097467.2	2.66658	8.46881e-12
RP11-1143G9.5	2.66333	1.0826e-15
AC004593.3	2.6629	4.97223e-05
SHANK2-AS1	2.65482	2.22015e-07
RP5-983L19.2	2.65185	1.02951e-10
RP11-474P2.7	2.64968	1.15468e-08
RP11-780O24.2	2.64771	9.79117e-10
LINC01210	2.64753	1.08791e-08
LATS2-AS1	2.64741	9.89058e-05
CTA-243E7.2	2.64158	1.66083e-07
RP11-349F21.2	2.64105	3.37565e-05
AC007091.1	2.63878	4.39344e-08
RP11-540O11.8	2.63675	1.38611e-05
LINC01234	2.6289	9.49255e-06
RP11-264L1.4	2.62824	4.73612e-05
RP11-506O24.1	2.62251	2.96705e-06
RP11-359M6.1	2.61802	1.09853e-06
LINC00308	2.60371	1.39961e-06
SPATA13-AS1	2.60269	1.69579e-05
RP11-94M14.2	2.6024	3.82345e-05
RP11-53B2.3	2.59956	7.2611e-10
ELFN1-AS1	2.58991	9.30997e-07
CTD-2357A8.2	2.58726	1.46569e-08
CTD-2254N19.1	2.58607	6.92987e-06
AC144450.1	2.58084	3.47024e-18
CTA-246H3.12	2.58037	7.78965e-10
RP11-565A3.2	2.57974	6.74032e-11
PCAT14	2.57668	1.48506e-14
CH17-373J23.1	2.56589	3.38253e-10
RP11-583F2.5	2.56407	4.45875e-05
LINC01518	2.56357	4.19111e-09
LARGE-AS1	2.55965	7.27178e-06
RP11-118F19.1	2.55918	3.67217e-06
RP11-264L1.1	2.55622	4.92112e-06
RP11-154B12.3	2.55161	9.17776e-05
RP1-86D1.5	2.55069	1.83201e-06
FAM155A-IT1	2.55021	0.000152139
CCAT1	2.54946	2.18753e-07
LINC00993	2.54825	0.000204731
CTD-2236F14.1	2.54579	0.000182011
AIRN	2.54114	3.79257e-06
CTD-3014M21.1	2.54047	2.25671e-13
AP000962.2	2.54045	2.80866e-06
RP11-52J3.2	2.53934	4.61934e-06
RP11-64D24.2	2.53575	3.52229e-09
RP5-849H19.3	2.53413	8.36523e-09
RP11-467L19.14	2.53039	2.93019e-08
PCAT1	2.52991	3.57762e-23
RP11-483P21.2	2.5273	2.27455e-18
SLC7A11-AS1	2.52633	1.39699e-10
FOXP1-IT1	2.51627	5.01814e-10
RP11-983G14.1	2.50878	0.000117931
CTB-131B5.2	2.4992	1.14543e-07
RP11-39M21.2	2.4977	1.99913e-05
RP11-154H23.5	2.49705	0.000225979
RP5-867C24.4	2.49595	2.8273e-06
RP5-951N9.1	2.49386	4.47788e-06
ATP11A-AS1	2.49336	5.62477e-06
RP11-567L7.3	2.48969	3.70486e-05
RP11-380M21.1	2.48833	1.25045e-06
FLJ42393	2.48615	7.17012e-07
CTD-2547H18.1	2.48543	9.8018e-09
RP11-243M5.5	2.48248	2.61542e-05
C18orf15	2.48184	3.47848e-06
CASC19	2.48148	7.3558e-08
RP11-300J18.1	2.47716	1.63463e-05
AC069257.8	2.46795	1.21243e-06
KCND3-AS1	2.46623	2.55026e-06
RP11-358B23.6	2.45223	5.04584e-07
AP000472.2	2.44286	3.75875e-09
AF127577.11	2.44267	3.18684e-08
RP11-356K23.1	2.43943	3.04304e-08
RP11-1086F11.1	2.43683	8.39579e-07
RP11-423G4.10	2.43638	4.5208e-06
AC098617.1	2.43339	1.46125e-10
RP11-122K13.15	2.43297	3.21425e-15
LINC01452	2.42932	4.71409e-06
RP11-748C4.1	2.42814	0.000432964
FAR1-IT1	2.41531	0.000206035
AC141930.2	2.41106	7.76726e-10
RP11-463D19.1	2.40597	7.89603e-05
RC3H1-IT1	2.40475	5.60143e-05
RP11-405O10.2	2.4035	6.71808e-09
RP11-572N21.1	2.40237	6.42483e-05
RP1-60N8.1	2.40163	0.000300075
RP11-190D6.1	2.39079	0.000515895
RP1-91J24.3	2.38852	1.80103e-07
RP11-18A15.1	2.386	0.000288156
MACROD2-AS1	2.38093	0.000445312
RP11-627G23.1	2.38087	3.15439e-17
XXbac-BPG248L24.13	2.37974	2.14268e-10
CTD-2326C4.1	2.37675	1.21066e-05
RP5-850O15.3	2.37129	1.22221e-05
THOC7-AS1	2.37023	2.95341e-08
RP11-329J18.3	2.36711	0.000124593
THSD4-AS1	2.35903	5.77601e-06
FEZF1-AS1	2.3585	2.26663e-12
RP11-867G2.6	2.34256	9.28925e-05
RP11-47P18.2	2.33941	2.41923e-06
RP11-573N10.1	2.33898	3.24238e-05
RP11-4B16.1	2.33874	2.00481e-08
STX18-IT1	2.33488	0.000248661
RP11-446J8.1	2.33094	1.61275e-06
CTA-407F11.7	2.32896	0.000175029
RP11-52A20.2	2.32799	5.80361e-08
AC064874.1	2.32514	0.000323498
RP11-91I20.4	2.32169	0.000647501
RP11-148E17.1	2.32121	2.4959e-05
KCNMA1-AS3	2.31986	5.9869e-10
IQCJ-SCHIP1-AS1	2.31583	0.00025286
AP001172.2	2.30981	5.52639e-07
RP11-711K1.7	2.30909	0.00040117
RP11-363E6.3	2.30688	2.11625e-14
RP11-315E17.1	2.30542	5.68863e-05
CTB-174D11.1	2.30396	0.00011323
RP11-115H15.2	2.30205	0.000183189
AC092839.4	2.30193	8.60801e-05
LINC01019	2.29889	8.09713e-08
AC012531.25	2.2976	5.846e-08
RP11-563D10.1	2.29626	1.41386e-07
CTB-107G13.1	2.29616	5.38819e-16
RP3-510L9.1	2.29278	1.36395e-08
AP000962.1	2.29082	2.13327e-06
RP11-182N22.9	2.2898	9.1507e-10
RP11-474B12.1	2.28869	0.000157036
RP11-230L22.4	2.28843	0.000853787
RP11-357N13.6	2.27871	4.86949e-06
RP11-146G7.2	2.27655	0.00050316
RP11-486B10.3	2.27322	5.79738e-05
CH17-351M24.1	2.26833	0.000545191
LINC01287	2.26583	7.60602e-07
BTBD9-AS1	2.26436	0.000155019
RP11-370K11.1	2.25852	0.000800693
RP11-299P2.1	2.25674	0.00112734
TRPM2-AS	2.25193	7.99e-08
AC073133.1	2.25128	1.358e-13
TUSC7	2.25109	0.00123494
DSCAM-AS1	2.25099	8.67616e-05
RP11-978I15.10	2.25003	0.000666956
RASA2-IT1	2.24845	0.000951455
RP11-1070N10.5	2.24819	0.000612616
GS1-115G20.1	2.24702	5.03789e-07
RP11-135D11.2	2.24657	3.68472e-07
RP11-302L19.1	2.24605	5.99459e-05
RP1-117O3.2	2.2453	1.34789e-05
AC092168.2	2.24078	1.09263e-07
RP11-391L3.3	2.23821	5.99921e-05
WI2-85898F10.1	2.23409	7.92658e-16
RP11-687M24.7	2.23266	0.000502583
LINC00939	2.22793	8.97046e-15
CTA-280A3.2	2.22703	5.6388e-06
PCAT7	2.22129	5.51972e-23
KB-1674E1.1	2.2185	4.68447e-07
RP5-916O11.2	2.21775	0.00137657
MACROD2-IT1	2.21669	0.000529318
C15orf54	2.21668	0.00013674
RP11-171G2.1	2.21629	0.000501886
RP11-20I20.4	2.21432	3.19502e-11
ITPKB-AS1	2.21252	0.001089
CTB-181F24.1	2.21199	0.00133412
AC018890.6	2.21022	6.40518e-07
DOCK4-AS1	2.20939	7.01348e-07
RP11-243J16.7	2.20912	1.69245e-05
ST8SIA6-AS1	2.20726	3.54186e-08
COL4A2-AS2	2.19715	2.30245e-05
RP11-535C21.3	2.19689	0.000136452
RP11-65L3.3	2.19492	1.15381e-06
RP11-504I13.2	2.19155	0.00010617
RP11-298J20.3	2.1912	7.41622e-05
RP11-768G7.2	2.19119	0.000249953
COL18A1-AS2	2.18999	0.000145928
CTA-113A6.1	2.18701	0.00113184
RP11-114M1.1	2.18666	9.82169e-08
RP1-102G20.5	2.18575	0.00104526
RP11-20B24.6	2.18382	3.66237e-12
LINC00593	2.18328	6.03441e-13
RP11-465L10.10	2.18056	5.01814e-10
RP11-18B16.2	2.18036	4.61822e-09
RP11-223C24.2	2.17931	0.00095886
SLC8A1-AS1	2.16812	2.34824e-06
RP11-248G5.8	2.1678	1.33227e-05
RP3-422G23.4	2.16412	2.54806e-13
PRICKLE2-AS3	2.16235	6.2642e-05
RP11-44N11.1	2.16234	2.51157e-07
DLX2-AS1	2.16151	1.21488e-07
RP1-39J2.1	2.16095	2.28155e-07
RP11-141M1.1	2.157	0.000274322
RP11-274J7.2	2.15	0.000938763
LL22NC03-121E8.3	2.1495	0.000643404
RP11-142M10.2	2.14179	9.03667e-07
RP11-5L12.1	2.13936	0.00184524
RP11-420B22.1	2.13869	0.00190266
Z83844.1	2.13855	1.98804e-06
RP11-1B20.1	2.13763	0.000477698
RP11-138J23.1	2.1351	0.00223038
RP11-396O20.2	2.13283	0.000399084
RP11-20B24.5	2.13094	1.5697e-11
AC005281.1	2.12913	2.21511e-07
AC013401.1	2.12241	0.000182011
RP5-984P4.6	2.11567	1.27816e-05
CTA-722E9.1	2.11551	0.00221152
COL18A1-AS1	2.1146	0.000112132
RP11-298D21.1	2.11443	1.6948e-06
RP11-180P8.3	2.11095	0.000305505
AC003986.7	2.1106	3.09558e-08
RP11-264L1.2	2.10858	2.51506e-05
PCCA-AS1	2.10778	3.00563e-08
ARHGEF38-IT1	2.10681	2.0028e-13
RP11-75C10.9	2.09994	2.21962e-05
AC006538.8	2.09875	0.000281489
RP11-413B19.2	2.09798	0.0014988
AC078842.4	2.0965	0.00270787
RP11-79M19.2	2.09509	0.000159476
RP11-400F19.12	2.09239	1.30127e-05
CTBP1-AS	2.09102	2.11302e-21
RP4-802A10.1	2.08988	2.6072e-05
RP4-718N17.2	2.0896	1.95567e-09
RP11-762E8.1	2.08698	0.000152208
BACH1-IT3	2.08627	0.00288146
DAPK1-IT1	2.0859	0.000972664
LINC00868	2.08555	4.64972e-08
AC096558.1	2.08544	0.000179505
LINC01509	2.08	1.12098e-18
RP11-755O11.2	2.07957	0.000149911
RP11-191L9.4	2.07956	1.32796e-05
HPN-AS1	2.07438	6.10648e-20
RP11-687M24.8	2.07317	0.000202721
RP11-26M5.3	2.07257	1.19647e-07
RP11-249C24.10	2.07184	0.0030869
PCAT2	2.07117	6.64786e-06
AC004485.3	2.06856	0.00277829
RP11-122A21.2	2.06668	0.0029398
RP11-202G11.2	2.06656	1.46229e-07
LINC00221	2.06251	0.00269741
RP11-66B24.9	2.06176	4.73722e-09
RP1-225E12.2	2.06012	1.52376e-08
CASC8	2.05669	2.20986e-16
MTOR-AS1	2.05331	0.000119543
RP11-270M14.4	2.05306	0.00188957
CTD-2265M8.2	2.05266	7.34994e-10
CTB-186G2.4	2.04811	0.000117817
RP11-382A20.4	2.04685	0.000394185
RP1-256G22.2	2.04636	0.000412967
RP3-403L10.3	2.04349	0.00111242
RP11-25C19.3	2.04058	0.00310003
RP11-210M15.1	2.04029	0.000695229
RP11-380M21.3	2.03964	0.00323783
CTC-523E23.5	2.03842	1.24176e-18
RP4-734C18.1	2.03636	8.2481e-07
ZBTB20-AS1	2.0356	4.64576e-07
RP11-379K22.2	2.03364	0.000647937
RP11-401P9.1	2.03301	0.00351621
RP11-661G16.1	2.03087	0.00236983
RP11-70O5.2	2.0278	0.00108472
LINC00898	2.02681	3.94658e-05
RP11-302F12.10	2.02669	0.000380096
AC016909.1	2.02415	0.00288557
RP11-135A24.2	2.02393	0.00121175
RP11-466A19.3	2.02266	0.00304481
RP4-704D23.1	2.02227	0.00309927
RP11-642A1.1	2.02195	0.000260222
CTD-2501E16.2	2.02145	0.000114077
AC114763.1	2.01971	0.00128215
AC013472.3	2.01918	2.09635e-06
RP11-92K15.1	2.01897	0.000130963
CTD-2583P5.1	2.01678	0.00411739
RP13-487K5.1	2.01608	7.15343e-07
RP11-403H13.1	2.01439	0.00223289
RP11-109I13.2	2.01406	2.46007e-06
SIK3-IT1	2.01348	8.44856e-07
RP11-308B16.2	2.01287	0.00392909
RP11-279F6.1	2.00939	4.07614e-15
FAM222A-AS1	2.00818	4.77662e-20
SYNJ2-IT1	2.00714	1.11997e-05
RP5-1021I20.6	2.00698	3.95657e-05
RP11-497G19.1	2.00292	2.70972e-06
RP11-815J21.1	2.00168	6.45409e-05
RP11-474I11.7	2.00155	8.85928e-05
RP11-381P6.1	2.00013	3.66515e-09
AC006145.4	1.99731	0.00101734
RP11-223I10.1	1.99702	2.27843e-14
SPATA3-AS1	1.99621	7.73494e-10
RP11-353N14.1	1.99443	4.48315e-05
RP11-338L18.1	1.9933	0.00118646
AC073133.2	1.99176	1.34049e-09
LINC01060	1.99101	0.00186453
RP11-409K20.6	1.98915	0.00213783
ARHGAP26-AS1	1.98884	6.24996e-05
ITPK1-AS1	1.98748	0.000221383
RP11-575M22.1	1.98593	0.000323334
LINC01293	1.98486	1.71896e-07
ARHGEF3-AS1	1.98463	0.0047502
LINC00244	1.98449	1.01907e-07
RP11-567M16.5	1.98267	0.00252843
RP11-399K21.12	1.98247	0.0045629
CTD-2363C16.1	1.98186	0.00485115
RP11-2A4.4	1.98183	2.40198e-05
RP11-498M5.2	1.98174	0.00105577
RP11-650K20.2	1.9814	0.00471691
RP11-737O24.1	1.98138	0.00406349
RP1-80N2.3	1.97905	2.67343e-20
RP5-1023B21.1	1.97806	0.00160575
RP11-626H12.3	1.9745	0.00418189
SNX29P2	1.97427	0.00184865
SHANK2-AS2	1.97309	0.000584335
LINC00102	1.97122	6.28726e-05
RP11-43D4.3	1.9706	0.00477326
XIAP-AS1	1.96971	0.0001886
RP11-124O11.1	1.96929	1.55063e-05
RP11-1081M5.1	1.96887	3.738e-05
RP11-570L15.2	1.96809	0.00485046
CTC-499B15.7	1.9607	1.54552e-06
RP11-19J5.2	1.95807	3.79847e-08
RP1-80N2.4	1.95401	1.16077e-20
RP11-318C2.1	1.95383	0.000135791
RP11-709A23.1	1.95088	0.000412713
RP11-1070N10.7	1.94723	0.00328173
RP11-540O11.6	1.94515	4.6092e-05
ENOX1-AS1	1.94329	2.3178e-05
RP11-665C16.5	1.94306	0.00193955
LZTS1-AS1	1.94209	0.00333623
LINC01227	1.94132	1.71301e-05
DIP2A-IT1	1.94067	1.50792e-05
KIRREL-IT1	1.93943	0.00189193
XXbac-BPG308K3.6	1.93859	1.78869e-07
AC008985.1	1.93749	7.28744e-06
RP11-362L22.1	1.93537	0.00226503
MNX1-AS1	1.93086	7.8674e-07
RP11-47J17.3	1.92962	0.00623504
RP11-426C22.1	1.9291	0.00132326
RP11-114F10.3	1.92885	0.000938913
RP11-401P9.7	1.92852	0.000305444
SMAD1-AS2	1.92768	0.00235979
CTD-2363C16.2	1.92574	0.00627011
RP11-554D20.2	1.92552	1.13123e-06
RP11-66H6.3	1.92304	0.00329858
RP11-466A19.5	1.91949	0.00542948
RP11-268G12.3	1.91844	0.00141162
SNHG4	1.91697	3.50032e-20
GABRG3-AS1	1.91542	0.00565917
RP11-1149M10.1	1.91517	0.0066145
RP11-87E22.1	1.91433	0.00325289
RP11-230C9.3	1.91419	0.00347996
LINC00276	1.9113	3.4103e-06
RP11-318K15.2	1.9108	0.0065056
HOXC13-AS	1.90905	0.000412348
RP11-313P13.5	1.90897	8.65872e-07
RP11-157I4.4	1.90767	0.00471585
AL450226.2	1.90711	0.00306488
RP11-386M24.3	1.90638	1.46e-08
RP11-307L3.4	1.90337	0.00576846
SNAP47-AS1	1.90089	0.000129119
AC008060.7	1.90085	0.00131381
RP13-455A7.1	1.90042	0.000892368
RP11-563N6.6	1.89528	0.00452439
AC106873.4	1.89519	0.00661505
CTD-2034I4.2	1.89448	0.000119049
PABPC1L2B-AS1	1.89284	5.45184e-08
RP11-52J3.3	1.8906	0.00703973
AC004691.5	1.8897	4.51767e-05
RP5-1182A14.5	1.88792	6.20753e-06
RP3-323A16.1	1.88643	1.10274e-14
CTB-139P11.2	1.88635	0.00621194
RP11-363E6.4	1.88466	1.72117e-10
RP11-196B3.1	1.88451	0.00129851
RP11-110H1.9	1.88364	0.00767278
AC092839.3	1.88279	0.00351457
RP11-44F21.3	1.88191	9.71806e-06
RP11-758M4.4	1.88142	1.27851e-07
RP11-282K24.3	1.87977	2.47909e-07
FAM87A	1.87946	7.51417e-09
RP11-579O24.3	1.87778	4.48537e-05
RP11-616K22.2	1.87618	0.000146278
RP11-679B17.2	1.8753	0.0010859
RP11-118E18.4	1.87205	0.000696935
RP11-179A7.2	1.8706	2.3345e-05
RP11-363J17.1	1.86975	0.00605747
RP11-700F16.3	1.86943	6.51186e-06
CTC-391G2.1	1.86887	0.000746752
RP4-753M9.1	1.86684	1.8431e-09
RP11-654A16.1	1.86637	0.00261208
RP11-648O15.2	1.86634	0.00818447
SCARNA9	1.86278	1.48835e-07
RP11-592N21.2	1.86216	0.000356127
RP11-304F15.7	1.86152	9.46687e-05
RP11-321M21.3	1.86139	0.00848262
RP11-523O18.7	1.86031	0.00302543
AC004947.2	1.8574	1.18098e-06
RP11-945A11.2	1.84947	0.00464575
RP11-39E3.3	1.84441	0.00908853
RP13-487P22.1	1.84341	1.66736e-06
RP11-637C24.5	1.84229	0.00381599
KB-1254G8.1	1.83935	0.000872901
RP11-16K12.2	1.83717	7.86228e-05
AC007278.3	1.8362	0.000125705
LINC01059	1.83554	0.0070175
CTD-2340D6.2	1.83366	0.000240598
CTB-4E7.1	1.83338	0.0096604
RP11-12A16.3	1.83175	0.00593281
RP1-184J9.2	1.82541	0.00278522
RP11-426L16.9	1.82503	2.25302e-05
KB-1507C5.3	1.82302	2.51967e-06
RP3-492J12.2	1.81994	0.00154347
AF178030.2	1.81887	0.00692515
RP11-554D20.1	1.81832	0.000640902
RP11-15B24.5	1.81681	0.000491557
LNX1-AS1	1.81562	0.000409587
AL109767.1	1.81512	0.0104785
RP11-466A19.6	1.81371	0.00365966
AC116366.5	1.8131	0.000314262
AC015923.1	1.80911	0.00122674
CTA-243E7.1	1.80911	3.75296e-07
LCMT1-AS2	1.80754	1.02813e-06
RP11-102F4.2	1.80508	0.010424
AC004066.3	1.80403	3.51468e-16
RP11-214O1.3	1.80257	0.00184803
TBL1XR1-AS1	1.80203	1.72549e-05
CTD-2350J17.1	1.80013	0.00935123
RP11-144I2.1	1.79875	2.07903e-06
U51244.2	1.79798	0.0107841
FOXP4-AS1	1.79726	1.99178e-18
RP11-307P5.1	1.79725	0.000108683
KLHL6-AS1	1.79711	0.0111791
AC009303.1	1.79524	0.000399386
PCAT18	1.7934	1.83082e-08
RP11-165M1.3	1.79261	0.00769403
RP11-717D12.1	1.79135	1.65491e-05
RP11-303E16.2	1.79114	9.10257e-11
AC104667.3	1.79042	2.47729e-12
RP11-81A1.4	1.79014	0.000504659
RP11-417F21.1	1.78983	1.4879e-06
RP11-91A18.4	1.7895	0.000115806
WASF3-AS1	1.78926	0.000932541
RP11-264L1.3	1.78783	0.00125766
RP11-57H12.2	1.78706	0.000454051
RP11-44F21.2	1.78542	0.00127538
AL133243.4	1.78431	3.93e-06
CTD-2334D19.1	1.78334	9.46006e-09
AP002856.4	1.77923	0.00134459
RP11-197N18.8	1.778	8.14952e-05
CTA-360L10.1	1.77783	0.000402792
RP11-15M15.1	1.7776	0.00680852
AC016683.5	1.77671	0.000145581
FLJ26850	1.7754	8.75803e-07
CTC-360P9.4	1.77455	0.0106847
AC007278.2	1.7739	0.00322509
CTC-218B8.3	1.77084	0.000995869
VPS9D1-AS1	1.77002	1.10496e-19
RP11-257P3.3	1.76982	0.000189611
RP11-648L3.2	1.76839	0.000445452
RP11-512N4.2	1.76824	0.0120696
RP11-508N12.2	1.76778	0.000624021
ITPKB-IT1	1.76577	0.000142342
RP1-228P16.3	1.76322	0.00141371
RP11-252K23.1	1.76291	0.00373496
RP11-161I2.1	1.76217	0.000497917
RP4-604K5.3	1.76106	0.00166099
CTD-2576D5.1	1.76062	0.00938275
RP11-778J15.1	1.75976	0.000744664
AC003991.3	1.75685	4.42761e-08
RP11-785H5.2	1.75685	0.000887849
RP11-89N17.2	1.75623	0.00454265
RP11-342M21.2	1.75451	0.013195
NAALADL2-AS3	1.75443	0.0070878
CTD-2530N21.5	1.75151	0.0132869
AP000569.9	1.75091	0.00154697
RP11-61F12.1	1.75011	0.000455852
RP11-121A14.3	1.74543	0.00027987
AC009518.8	1.74502	0.00194308
UNQ6494	1.74271	6.56243e-15
RP11-333B6.1	1.74262	0.00261948
RP11-62I21.1	1.74078	0.0120222
AC133785.1	1.73846	1.29575e-12
AC069277.2	1.73701	0.00165915
RP5-1042K10.10	1.73574	2.21599e-05
RP11-1103G16.1	1.73572	0.0121455
RP11-426C22.4	1.73381	4.32817e-06
RP11-123K19.1	1.73289	5.23383e-05
RP11-483A20.3	1.73216	0.00131023
BRWD1-IT1	1.73152	0.00216541
RP1-63G5.5	1.7292	1.98331e-08
RP11-849I19.2	1.72907	0.00419574
RP11-53B2.4	1.72779	0.000197098
CTD-2282P23.2	1.72628	0.0120093
CTB-181H17.1	1.72586	0.000285829
RP11-711M9.2	1.72477	0.00374013
AC083884.8	1.72413	4.45235e-07
RP11-404P21.5	1.72383	0.0035153
MGC45922	1.72315	5.78411e-10
RP11-10J21.5	1.72276	0.0108487
RP11-390D11.1	1.72149	0.0014395
RP11-294J22.7	1.71838	2.24215e-05
RP11-258F22.2	1.71691	0.00296261
CTD-3037G24.3	1.71642	0.00166024
RP11-172E10.1	1.71588	0.0157269
CTD-3001H11.1	1.71449	0.00256901
AC003101.1	1.71331	0.00706479
RP11-431J24.2	1.71321	2.95133e-09
CTD-2384A14.2	1.71277	0.000162425
RP11-445N18.5	1.71249	1.21694e-05
ZNF649-AS1	1.71176	1.55615e-14
RP11-723D22.2	1.71057	0.0140452
RP11-617F23.2	1.70585	0.00140693
RP5-916L7.2	1.70531	2.07722e-07
RP1-228P16.5	1.70505	5.50718e-05
RP11-140A10.3	1.70384	2.92489e-07
TTC21B-AS1	1.70199	2.61715e-05
AC016831.7	1.70079	1.5108e-05
CTD-2515H24.4	1.70031	4.58273e-05
RP11-713M15.1	1.69832	0.00125821
RP11-356K23.2	1.69801	0.00518732
RP11-367B6.2	1.69756	9.98048e-07
AP000654.4	1.69722	0.000845375
LDLRAD4-AS1	1.69669	2.53378e-05
RP11-881M11.8	1.69669	0.0170167
RP11-131K5.1	1.69581	0.000373301
AC002064.4	1.69549	5.76075e-07
RP11-298E2.2	1.69462	0.0121688
RP11-574K11.8	1.6937	0.00147505
RP11-6B19.1	1.693	0.017629
CTD-2126E3.4	1.69251	1.21969e-05
RP11-354E23.4	1.69182	0.0128572
RP11-63A11.1	1.69168	0.000222374
XXbac-B476C20.14	1.69128	0.0143079
CTC-436P18.4	1.69123	0.00267715
PLCE1-AS2	1.69113	0.0118582
RP11-402J6.1	1.68902	0.00531755
RP11-331K21.1	1.68878	0.0168749
ZNF638-IT1	1.68841	5.42239e-07
AC005609.17	1.68749	0.0036704
RP11-884K10.6	1.68573	1.30568e-15
AC005538.5	1.68398	4.5208e-06
AP003774.4	1.68279	1.87299e-13
ENOX1-AS2	1.68278	0.00528522
SALRNA2	1.6798	0.00305161
CTD-2066L21.1	1.67977	0.00618107
RP11-1336O20.2	1.67878	0.00020322
UBE2R2-AS1	1.67856	1.16421e-07
RP1-301L19.1	1.67569	0.0102455
CTA-339C12.1	1.67526	0.00163413
LINC00858	1.6745	0.016366
RP4-569M23.4	1.67435	7.016e-05
CTB-73N10.1	1.67346	0.0132536
MNX1-AS2	1.67318	0.00015351
AP004550.1	1.67163	0.0019849
RP11-445L13__B.3	1.67084	0.00433971
RP11-109M17.2	1.67057	0.0173333
PCAT29	1.66952	1.95784e-11
LINC01031	1.66587	5.28639e-08
RP11-64D24.4	1.66518	1.63689e-05
RP11-49O14.3	1.66506	0.0174438
RP11-702L15.4	1.66188	0.0137421
AC009505.2	1.66051	5.42779e-05
RP11-99A1.2	1.65972	0.000136271
MUC2	1.6579	2.01493e-05
ASH1L-IT1	1.65763	0.0151136
RP11-40E6.2	1.65568	0.000167693
RP11-390F4.3	1.65554	2.87044e-10
SIRPG-AS1	1.6547	0.00208163
RP11-390F4.6	1.65295	5.99128e-06
FIRRE	1.65279	1.38969e-06
RP11-254F7.4	1.65258	1.05799e-05
KCND3-IT1	1.65249	0.0091341
RP11-435O5.6	1.65215	0.000622598
RP11-406H4.1	1.65198	0.0198439
RP1-78B3.1	1.65046	9.91304e-07
RP11-732M18.4	1.65032	0.0033419
CTD-2197I11.1	1.64997	0.020804
RP11-1102P22.2	1.64905	0.0114641
MALAT1	1.64635	4.27709e-07
RP11-170M17.1	1.64628	8.01202e-09
RP13-635I23.3	1.64503	0.021269
RP11-292D4.4	1.64442	0.010545
LINC00113	1.64418	0.00495116
RP5-1101C3.1	1.64411	1.02954e-08
RP11-544A12.4	1.64387	1.01766e-05
RP11-192H6.2	1.64115	0.0165438
HMBOX1-IT1	1.63899	0.0149023
LINC00992	1.6384	6.58747e-13
MGC15885	1.6377	0.0205884
RP11-214K3.22	1.63408	2.53376e-05
RP11-338E21.3	1.63406	0.0224581
RP5-1159O4.2	1.63318	1.60003e-15
RP11-236J17.7	1.6325	0.0141966
RP5-1037N22.2	1.6323	0.0115823
RP11-47P18.1	1.63218	0.000745716
AP000462.3	1.6292	0.0130422
RP11-138H11.1	1.62678	0.00649577
RP11-1197K16.2	1.62575	0.0047573
RP11-156L14.1	1.62554	5.68699e-09
RP11-834C11.14	1.62514	5.83022e-05
AC124997.1	1.6233	0.0200377
AP004372.1	1.61854	4.12453e-05
RP11-59O6.3	1.61626	0.0240948
WI2-85898F10.2	1.61525	1.0951e-12
RABGAP1L-IT1	1.61495	0.0118055
RP11-384C4.6	1.61412	0.0167922
STARD13-IT1	1.60936	0.00171438
GPR1-AS	1.60773	0.0186584
RP11-142O6.1	1.6068	0.00189747
RP11-336A10.2	1.60594	7.81905e-05
RP11-43D2.2	1.60559	0.018069
RP11-397O8.7	1.60501	0.00210004
AP001442.2	1.60414	0.000318818
LRRC3-AS1	1.60397	9.83325e-06
RP3-323N1.2	1.60197	0.0203297
XXbac-B476C20.13	1.6017	0.000742295
PTPRJ-AS1	1.60025	0.00754251
LINC01194	1.60013	0.0234537
AC144833.1	1.59966	0.00180631
CTC-232P5.3	1.59962	0.00157077
LINC00355	1.59944	0.0220389
NHS-AS1	1.59936	0.0231203
RP4-535B20.4	1.59904	8.83948e-05
RP11-347P5.1	1.59822	5.99128e-06
RP11-33A14.1	1.5971	7.34496e-05
FOXD3-AS1	1.59486	2.0259e-08
AC105760.3	1.59439	0.0186124
RP6-91H8.5	1.59276	0.0219055
SMG6-IT1	1.59123	0.0265004
CTD-2659N19.9	1.59027	0.00164338
RP11-3B12.5	1.59012	0.00206178
CTC-343N3.1	1.58939	0.000112838
RP11-598F7.5	1.58895	2.52553e-06
LY86-AS1	1.58851	6.60087e-05
CTD-2529O21.2	1.58793	8.19691e-06
LINC01567	1.5864	0.00497901
AC019048.1	1.58566	0.000120761
RP11-417O11.5	1.58413	0.000328005
CCAT2	1.58399	2.96375e-05
CTA-243E7.4	1.58276	0.000692
C1QTNF9B-AS1	1.58117	1.82207e-06
CARS-AS1	1.58033	0.000875782
RP11-483L5.1	1.58026	8.28751e-05
RP11-141B14.2	1.57999	0.00840566
RP11-326L2.1	1.57955	0.00177945
MGC27382	1.5793	0.00391275
AC092620.2	1.57816	0.00975626
DAB1-AS1	1.57691	0.0273964
RP11-432I5.6	1.5756	0.00152353
CTD-2047H16.2	1.57536	4.49602e-06
RP11-1057B6.1	1.57498	0.000208954
KB-1205A7.2	1.5748	0.0186584
AP003025.2	1.57475	0.0282336
CTD-3064H18.2	1.57333	1.46222e-06
RP11-1007G5.2	1.57311	0.0129431
STARD13-AS	1.57301	3.97731e-06
RP4-752I6.1	1.57216	0.0116465
LINC00608	1.57087	9.72509e-06
AP002856.7	1.56977	0.0121696
RP11-489P6.1	1.56953	0.00741053
RP11-817I4.2	1.56893	1.65465e-10
RP11-637N19.1	1.56765	0.0144915
RP11-464D20.6	1.56738	0.000480873
RP11-216B9.8	1.5667	0.00497052
RP1-5O6.6	1.56624	2.59829e-05
RP11-473C19.1	1.56501	0.0240643
RP5-1159O4.1	1.56496	5.46505e-17
RP11-81K13.1	1.56485	1.9627e-05
RP11-127I20.5	1.5633	2.42149e-10
C8orf17	1.56166	0.011389
AC008746.3	1.56084	0.00023303
RP4-694A7.2	1.56015	0.00192609
DLG3-AS1	1.55967	9.22735e-11
CNTN4-AS2	1.55865	0.00383901
RP11-118E18.2	1.55859	0.0284969
RP11-474I11.8	1.5582	0.0136872
AC138472.6	1.5577	0.0189157
RP11-108A14.1	1.55724	0.0185331
RP11-91J3.3	1.55685	1.23819e-05
LINC01531	1.55637	1.68032e-06
RP11-434I12.2	1.55619	8.05621e-05
RP11-716H6.2	1.55458	0.00556859
LINC00922	1.55137	0.000118881
RP11-174G6.5	1.55086	3.33689e-11
RP11-46D1.2	1.55058	0.0206437
RP4-598P13.1	1.54885	0.000749372
RP11-296K13.4	1.54852	0.000657397
RP11-441F2.2	1.5485	0.00981447
PAPPA-AS2	1.54748	1.79337e-05
LA16c-358B7.4	1.54724	7.16284e-06
RP11-537P22.2	1.547	0.0314936
RP3-329E20.2	1.54624	0.00135733
ROR1-AS1	1.54565	0.000178665
RP11-159K7.2	1.54495	0.00152515
RP11-519G16.5	1.5447	2.82479e-07
RP3-331H24.6	1.54225	4.8911e-06
RP11-876N24.2	1.54133	0.00824185
RP11-93O14.3	1.54074	0.00306379
RP11-680F20.10	1.54065	5.26255e-05
AC010091.1	1.53906	0.016855
AKT3-IT1	1.5383	0.00158792
ARHGAP26-IT1	1.53762	0.0173793
RP5-1092A3.4	1.53735	1.3587e-09
RP5-978I12.1	1.53672	0.0141749
AC011899.10	1.5363	2.29006e-05
RP11-489G11.3	1.53405	0.000940597
RP11-403A21.3	1.53361	0.0282128
CTA-299D3.8	1.53279	0.00921923
RP11-379I19.1	1.53261	0.0332403
RP11-759A24.1	1.53162	0.00117349
RP1-293L8.2	1.53118	0.000476105
AC092535.3	1.5295	7.74032e-07
CTD-2281E23.2	1.52928	0.00407612
RP11-401L13.7	1.52803	0.0149162
RP11-30L3.2	1.52734	0.0132433
RP4-591N18.2	1.52693	0.000418095
NCOA7-AS1	1.52676	0.0214039
RP11-302L19.3	1.52668	1.62006e-08
XXbac-BPG308K3.5	1.52461	4.71369e-08
AC011525.2	1.5245	1.55359e-05
RP5-1028L10.2	1.5235	0.00258115
KB-1930G5.4	1.52253	0.000195432
RP11-71H17.8	1.52231	7.71803e-05
RP11-466A19.8	1.52179	6.79965e-05
CFLAR-AS1	1.52132	1.56539e-06
RP11-666F17.1	1.5203	0.000116106
RP1-29C18.8	1.51986	0.000554668
RP11-758N13.1	1.51976	3.33675e-05
RP11-142C4.6	1.5175	2.22241e-10
RP11-268F1.3	1.51699	0.000506301
RP3-359N14.2	1.51633	0.00528025
CACNA1C-AS4	1.51563	0.0292567
RP5-997D24.3	1.51537	0.0348767
RP11-25H12.1	1.51399	0.0147505
AOAH-IT1	1.51394	0.0125948
RP11-310P5.1	1.51344	4.43646e-05
AC015987.1	1.513	1.15362e-09
RP11-466P24.6	1.51186	0.0138083
AP000688.29	1.51161	3.05694e-05
RP11-244F12.3	1.51136	4.38973e-10
RP5-1007F24.1	1.5104	5.97454e-08
RP11-2K6.2	1.51	0.0192276
CTD-3065B20.2	1.50971	0.000136217
CTD-2126E3.3	1.50953	6.81524e-06
RP11-319E16.2	1.50891	0.0218778
RP11-62H20.1	1.50803	0.000156089
AC012613.2	1.50773	0.000762817
RP11-482E14.1	1.50767	0.000179505
RP5-1132H15.1	1.50751	6.60303e-06
RP11-196B3.2	1.50723	0.00225064
RP11-1042B17.3	1.50408	4.76965e-10
RP11-470P21.2	1.50384	0.0150141
USP12-AS1	1.50316	0.0329225
AC011523.2	1.50219	3.16338e-05
AJ006995.3	1.50142	0.0113173
RP11-214K3.19	1.5007	1.90406e-05
RP11-759A24.3	1.49976	0.007966
RP11-785H20.1	1.49903	0.0356311
TXNDC12-AS1	1.49718	0.000317308
RP11-390K5.3	1.49651	0.0139272
RP11-21K12.2	1.49625	2.53856e-08
RP11-402G3.3	1.49617	3.83811e-05
RP11-64C1.1	1.49544	0.0285541
RP11-543P15.3	1.4951	0.00458452
GRK5-IT1	1.49355	0.00528711
AC009166.7	1.49308	0.0291137
RP11-352G9.1	1.49189	1.06191e-06
FOXP1-AS1	1.49102	4.14874e-06
RP11-4K16.2	1.49035	0.000142801
CTD-3064H18.4	1.4888	1.33382e-06
AP000696.2	1.48769	3.05218e-06
RP13-49I15.6	1.48742	5.08012e-07
LINC01108	1.48625	0.00390688
RP11-497D6.5	1.48617	0.0203498
RP11-83B20.6	1.48602	0.016547
RP3-368B9.2	1.48505	0.000337056
FAM230C	1.48288	0.0403739
RP11-328N19.1	1.48227	0.0132932
RP11-343K8.3	1.48213	0.00759341
RP11-94I2.4	1.48093	2.18753e-07
CTD-2587H19.3	1.48061	0.000336585
RP11-680F8.4	1.48032	1.59685e-05
RP4-715N11.2	1.47872	0.0136266
RP11-379J5.5	1.47737	0.0327901
RP11-1D12.1	1.47712	0.0403996
RP11-789C17.1	1.47539	2.94392e-06
CTD-2142D14.1	1.47513	0.0170858
RP11-114M1.2	1.47503	0.00221447
RP11-895M11.3	1.47478	2.63227e-07
RP11-319G9.5	1.47303	0.00529597
RP11-565F19.4	1.47213	0.0141171
GLYCTK-AS1	1.47182	6.66306e-06
CTD-2384A14.1	1.47129	0.0209608
RP11-818O24.2	1.47111	0.000575191
RP11-457M11.5	1.47086	0.00256514
RP11-630D6.5	1.47029	0.00673738
RP11-430B1.1	1.46947	0.000950069
RP11-511B23.3	1.46828	5.69842e-10
RP11-1C8.4	1.46807	1.94559e-08
RP11-379K22.3	1.46781	0.00477505
AC008937.2	1.4675	0.00552999
RP11-6B4.1	1.46719	0.0181383
TRIM36-IT1	1.46624	0.000542292
LINC00402	1.46536	3.59982e-07
RP1-102H19.7	1.46432	0.00369312
RP11-2H3.7	1.46424	8.00063e-05
RP11-400N13.1	1.46407	0.000287968
AC005281.2	1.46337	6.46779e-05
RP1-168P16.1	1.46313	0.0354322
RP11-752D24.2	1.4628	6.68187e-05
RP11-809C18.3	1.46277	0.000512467
RP11-775C24.4	1.46233	0.00923373
AC007078.4	1.46218	0.00617257
RP11-644C3.1	1.46184	0.00172853
RP11-81H3.2	1.46157	0.0308553
RP11-426D19.1	1.46148	0.000404033
RP11-80I3.1	1.45997	0.0429569
RP11-17G12.3	1.45982	0.00108771
RP11-6N13.1	1.45905	0.0418185
RP11-429J17.7	1.45853	3.24027e-13
RP11-168K11.2	1.45722	7.6066e-06
LYST-AS1	1.45622	0.0154418
RP11-109D20.1	1.45565	0.000168883
RP4-533D7.4	1.45368	0.0010503
AC016644.1	1.45366	0.0020388
ZNF630-AS1	1.45304	0.0063339
C2-AS1	1.45276	5.10224e-05
RP11-499F3.2	1.45225	0.00235254
LPP-AS1	1.45178	0.0391894
RP11-379L18.1	1.45147	0.000428218
AL133249.1	1.45124	0.0227064
CH17-76K2.6	1.45117	0.0188923
GS1-279B7.1	1.45018	0.0114102
RP4-724E16.2	1.44998	6.01474e-11
RP11-327L9.1	1.44899	0.00104958
RP11-523L20.2	1.44805	0.0107401
CTD-2314B22.1	1.44799	6.856e-05
CTC-268N12.3	1.4477	0.0155698
RP11-627G18.2	1.44628	0.00962352
RP11-793H13.3	1.44623	2.63195e-06
AC024084.1	1.44523	0.00165313
CTD-3060P21.1	1.44451	3.45891e-14
Z83001.1	1.44346	0.00572008
CTC-246B18.8	1.4428	1.43125e-12
LINC01087	1.44237	5.5593e-05
AC007364.1	1.44032	0.0107401
CH17-140K24.3	1.4399	0.0010632
RP5-912I13.1	1.43754	0.0284092
AC018816.3	1.4365	8.4197e-05
RP11-65F13.3	1.43424	0.00652127
AC006042.7	1.43322	0.000595265
RP11-570L15.1	1.43213	0.0180319
RP11-286N22.6	1.43163	0.000306053
RP11-152H18.4	1.43128	0.00406404
AC104699.1	1.43099	0.00051483
RP11-162J8.2	1.42974	0.0333746
CTC-435M10.10	1.42825	0.0220209
AC007128.1	1.42756	0.000246251
AC073043.1	1.4267	0.00012876
RP11-233G1.4	1.42636	0.0175645
RP11-473O4.4	1.42602	0.0052236
PRKX-AS1	1.42549	0.0302801
CLYBL-AS2	1.42435	0.0144137
RP11-344E13.4	1.42419	0.00435433
RP11-359N11.1	1.42303	0.0355104
RP11-625H11.2	1.4222	0.0349546
RP11-533O20.2	1.42196	0.018773
CTD-2373H9.5	1.42122	0.0262055
RP13-1016M1.2	1.421	9.45571e-06
RP4-530I15.9	1.42096	2.62376e-06
RP11-356J5.4	1.42066	0.0280476
RP11-432I5.2	1.42009	6.52983e-05
RP11-540O11.7	1.41977	0.0185223
RP11-4B16.4	1.41804	3.67172e-06
AC002511.3	1.41775	2.44832e-06
LINC01399	1.41754	1.96247e-05
CTD-3020H12.4	1.41703	0.000106762
CTD-2240J17.3	1.41681	1.7586e-08
RP11-667K14.9	1.41618	0.0362884
AC004692.4	1.41605	0.00317834
TRPC7-AS1	1.4158	0.000364199
CTD-2050I18.1	1.41553	0.0120989
AP000438.2	1.41527	1.73844e-09
RP11-462G2.1	1.41381	0.00258495
RP11-13N13.6	1.41226	0.00342998
RP4-710M16.2	1.41107	6.11094e-06
RP11-320M16.2	1.4108	0.0011053
RP11-449J1.1	1.41034	0.000484882
RP11-701H24.5	1.40846	4.14882e-05
RP11-711G10.1	1.40775	0.0332095
LINC01444	1.40728	0.0347999
RP11-622C24.2	1.40707	0.000374158
RP11-68I3.5	1.40663	0.0085716
LL22NC03-27C5.1	1.40572	0.0400746
RP11-14P20.1	1.40571	0.00631991
RP11-1105G2.4	1.40443	0.00357123
RP4-555D20.1	1.40434	0.00962679
EDRF1-AS1	1.40377	9.81996e-08
CADM2-AS1	1.40325	0.00481314
AC010468.2	1.40241	0.0410543
DLX6-AS1	1.40155	8.38865e-06
CTD-2376I20.1	1.40114	0.0487315
RP11-42O4.2	1.40058	0.0102946
RP11-660M5.1	1.39947	0.00475943
RP1-71H24.1	1.39913	0.0289868
RP11-881M11.4	1.39873	0.000374158
AC012370.2	1.39849	0.0173333
LARS2-AS1	1.39815	0.0114924
NALCN-AS1	1.3977	1.77777e-05
RP11-571I18.5	1.39698	0.023831
RP11-474D1.3	1.39684	4.34209e-05
RP11-467I20.2	1.39668	0.00100682
CTD-2587H19.2	1.39664	0.00407885
AC078852.2	1.39607	0.013159
RP1-5O6.4	1.39577	0.0267105
GNA14-AS1	1.39456	0.007596
RP11-513G19.1	1.39443	1.31583e-06
RP5-872K7.7	1.39356	0.00279575
RP11-96D1.7	1.39299	0.00168862
RP11-1055B8.1	1.39279	0.00038437
RP11-756J15.2	1.39242	0.00521917
AC074366.3	1.3922	0.0356262
RP11-445L6.3	1.39161	4.053e-05
RP11-545G3.1	1.39089	0.0153887
RP11-423E7.2	1.39002	0.000631089
EPN2-AS1	1.38931	0.000408438
RP11-703H8.7	1.38922	1.33808e-06
AC010983.1	1.3885	0.00256856
RP11-83B20.2	1.38845	0.0241539
ERICH1-AS1	1.38692	5.07985e-07
CTD-2349P21.3	1.38664	1.76166e-06
ERC2-IT1	1.38631	0.0282585
AC010894.5	1.38616	0.026678
RP11-338E21.2	1.38401	0.00671063
RP11-100M12.2	1.38367	0.00337009
LL22NC03-22D1.1	1.38293	0.00536115
RP11-359J6.1	1.38009	0.000585728
LINC01443	1.37957	0.00839664
RP11-481G8.2	1.37927	0.0175518
RP11-83A16.1	1.37892	0.0334826
DPYD-AS1	1.37836	0.0105332
AC112721.2	1.37724	0.00447807
LINC01446	1.37697	0.02712
LINC01467	1.37598	0.0430536
RP11-720L2.4	1.37587	1.36186e-05
RP11-325E5.1	1.37583	0.000991174
PLCXD2-AS1	1.3756	0.0338047
RP11-855A2.3	1.37435	0.000245348
RP11-359K18.4	1.37387	3.80475e-08
RP11-96D1.6	1.37333	5.0518e-14
AC005514.2	1.37229	0.011965
RP3-395M20.12	1.37222	8.35969e-09
RP11-500B12.1	1.37168	0.0103795
RP11-371F15.3	1.37137	1.78221e-06
AC073326.3	1.37087	0.00143182
HIF1A-AS2	1.36851	0.00035377
RP11-89H19.1	1.36814	0.00553844
RP11-557C18.3	1.368	0.000892368
CYP4A22-AS1	1.36751	1.61224e-10
RP11-135J2.3	1.36691	7.75295e-06
RP11-20I20.2	1.36673	3.17085e-05
RP11-379C10.4	1.36516	0.00845272
RP11-27G24.1	1.36512	2.45538e-12
RP11-131K5.2	1.36433	0.0276578
RP11-83B20.5	1.36332	0.0175769
RP11-697H9.2	1.36195	0.010873
AC005358.3	1.36178	0.0466825
RP11-509J21.2	1.36027	0.00744311
AC010731.2	1.35909	0.0237544
RP11-312J18.6	1.35874	0.00372882
AC006272.2	1.35854	0.000699626
RP11-103C16.2	1.35829	0.000300115
RP11-673E11.2	1.35776	0.00952072
CTC-548K16.6	1.35633	7.07391e-07
RP11-356O9.2	1.35382	9.99639e-08
RP11-20F24.2	1.35277	0.0454842
RP11-817I4.1	1.35176	2.64988e-07
AC009014.3	1.34937	0.000830286
CTA-280A3.1	1.34871	0.0223381
CTC-550B14.6	1.34772	0.000841371
RP11-81K2.1	1.34571	1.17629e-06
CTD-2199O4.3	1.34547	0.0492054
CTD-2527I21.9	1.34495	0.000211308
RP11-300G22.2	1.3447	9.37758e-06
RP11-284J1.1	1.34274	0.00717611
RP11-226M10.3	1.34265	0.0029444
AC073316.1	1.34218	2.43286e-07
AC009005.2	1.34132	2.87828e-10
RP11-511B23.2	1.34073	2.20365e-08
RP11-421E14.2	1.34051	0.00845376
RP11-755E23.3	1.33898	0.00911556
RP11-83B20.3	1.33772	0.00237519
RP11-223P11.3	1.33746	0.000960368
AC017074.2	1.33483	1.37281e-06
AP000473.6	1.33317	0.0202673
AP002954.3	1.33305	0.000251102
RP11-57A19.2	1.33149	1.46356e-08
RP11-497G19.2	1.33123	0.0235576
CTD-2281E23.1	1.33054	0.0183967
RP11-44K6.4	1.3302	0.0227928
RP5-1047A19.4	1.32916	0.02212
RP11-239L20.6	1.3271	0.000191877
CTD-3064M3.7	1.32565	3.79561e-06
AC114808.2	1.32534	0.0257111
RP11-353N14.7	1.3246	0.0111229
RP4-671O14.6	1.323	6.79315e-06
RP11-322E11.3	1.3227	0.00939099
AC015849.16	1.32227	2.14523e-05
SMCR5	1.32207	0.00304864
RP11-209D14.4	1.32123	0.000564104
RP11-435O5.7	1.32006	1.87784e-07
RP11-1079K10.3	1.32	3.9115e-06
RP11-91I8.3	1.31926	5.88304e-09
RP1-144F13.3	1.31759	0.0343327
LINC01513	1.31686	0.00685535
LINC01297	1.31349	0.00040117
RP11-210K20.2	1.31334	0.00359656
CTD-2384B11.2	1.31319	0.000321589
RP11-175E9.1	1.31175	2.75383e-05
RP11-1191J2.4	1.31156	0.00986044
OSTN-AS1	1.31038	0.0145075
RP11-513D5.2	1.30996	0.0387967
AC002429.5	1.30885	0.0309865
RP11-86A5.1	1.30858	0.0262762
RP11-169K17.4	1.30853	0.00919001
AC019181.2	1.3081	6.15431e-07
RP11-93I21.3	1.30609	0.000115612
ARMC2-AS1	1.30523	0.0180729
RP11-276H1.3	1.30503	0.00733686
AC112721.1	1.30438	0.0243081
RP4-682C21.5	1.30423	0.0269027
RP11-737O24.2	1.30421	0.0191905
NAALADL2-AS2	1.30314	0.0043251
RP11-634B7.4	1.30307	4.54499e-05
CTD-2609K8.3	1.30272	0.00147062
RP11-597D13.2	1.30263	0.00430595
CTD-2033D15.2	1.30225	0.000811285
RP4-647J21.1	1.30216	1.49168e-10
AC003988.1	1.30169	0.03563
RP11-67L3.4	1.30092	3.17549e-09
RP11-166B2.5	1.29988	0.0002524
RP5-837J1.6	1.29944	1.58199e-05
RP11-424M24.3	1.2993	0.00772673
RP11-95G17.2	1.29889	0.00574353
CTA-363E6.1	1.29886	0.000349237
RP11-22P4.2	1.2981	0.0117392
AP000688.14	1.29727	6.05276e-10
KB-1440D3.13	1.2967	7.79379e-05
RUNDC3A-AS1	1.29595	6.90536e-11
AC092301.3	1.29564	2.2448e-05
AC005609.16	1.29552	0.0101851
RP1-168P16.2	1.29496	0.00658671
CTD-3220F14.2	1.29355	1.66999e-06
TET2-AS1	1.29333	0.00256828
RP11-303E16.3	1.29279	2.81737e-08
RP11-67M9.1	1.29099	0.0165859
AC090617.1	1.29056	0.0229979
RP11-16D22.2	1.28981	2.88768e-12
CELSR3-AS1	1.28824	3.30217e-13
RP11-392P7.7	1.28795	0.0420066
CDC42-IT1	1.28682	0.00458167
RP1-228H13.5	1.28654	2.41893e-27
RP11-710F7.2	1.28576	4.36763e-09
RP11-338K17.8	1.28462	0.00135148
RP11-272D12.2	1.28386	0.014922
RP11-403B2.7	1.2818	2.95428e-06
CTB-33O18.1	1.28172	0.00149161
RP11-166N17.3	1.27906	0.0302163
CTD-2105E13.16	1.27776	0.00249474
AC013463.2	1.27744	9.07676e-09
RP11-128I7.1	1.27689	0.0134416
RP11-390F4.10	1.27594	0.000208734
RP11-94B19.7	1.27572	0.0262849
SC22CB-109E1.1	1.27556	0.00202272
C9orf163	1.27532	2.77955e-09
LGALS8-AS1	1.27425	8.42314e-08
RP11-278A23.2	1.27382	0.00167859
KLF7-IT1	1.27292	0.000112517
LA16c-431H6.7	1.27242	1.05863e-06
RP11-127B16.1	1.27163	0.0355452
RP11-519G16.3	1.27014	6.01474e-11
RP4-760C5.3	1.26947	0.00011863
LA16c-312E8.4	1.26877	1.43922e-06
AC087501.1	1.26807	0.0105764
FAM83H-AS1	1.26766	3.57622e-18
PRRT3-AS1	1.26749	9.44667e-12
RP11-89N17.4	1.26739	0.00659004
RNU11	1.26738	0.00686122
RP11-132F7.2	1.26734	7.79817e-06
RP11-738B7.1	1.26697	1.98393e-09
LA16c-380A1.1	1.26683	8.63545e-06
RP11-757O6.1	1.26557	2.14301e-06
RP11-713D19.1	1.26513	0.00586425
LINC01391	1.26431	0.00437648
RP4-705D16.3	1.26419	0.0111916
RP11-126O1.4	1.26353	0.00374013
RP11-513O17.3	1.26344	0.0360466
AC007161.5	1.26279	0.00356822
RP11-45A16.4	1.26265	4.35888e-06
RP11-493P1.2	1.26193	0.000640523
AC010524.2	1.26072	1.40364e-07
CTA-929C8.9	1.26039	0.0039704
RP11-923I11.4	1.25973	0.00593618
AP001429.1	1.25905	5.77402e-06
LL0XNC01-237H1.3	1.25833	0.0493842
RP3-522J7.7	1.25805	2.64136e-05
FBXL19-AS1	1.2575	6.40998e-18
LL22NC03-N64E9.1	1.25604	0.000722126
RP5-1121E10.2	1.25489	3.99059e-05
TNK2-AS1	1.25481	3.3364e-06
RP11-181K12.2	1.25444	0.00111636
KCNMB2-AS1	1.25344	0.00301364
AC002306.1	1.25327	0.0211425
AC019118.4	1.25323	0.016844
RP5-994D16.11	1.2529	1.2336e-07
RP11-236L14.1	1.25201	0.00152157
AC011525.4	1.25179	0.000584112
RP11-70C1.3	1.2514	0.00549937
RP11-295P9.6	1.25097	0.0499035
RP11-402G3.5	1.25024	1.91979e-08
CH17-360D5.1	1.2496	5.00009e-05
CTC-458I2.2	1.24909	5.26341e-09
AC005754.7	1.24896	6.95817e-05
WASIR1	1.24778	0.0109219
RP11-333J10.2	1.24751	0.00518481
RP11-1105O14.1	1.24729	0.00428499
RP11-556O9.2	1.24708	0.0192591
LEF1-AS1	1.24693	4.76939e-07
RP11-454F8.4	1.24688	0.000762817
RP11-863H1.1	1.24632	0.00366004
AC005487.2	1.24628	0.00764368
AP000688.11	1.24602	0.0304206
RP11-191G24.1	1.24519	4.96939e-11
RP11-554D13.1	1.24475	0.00251108
LINC01088	1.24466	6.08144e-05
DGCR9	1.24355	4.95353e-07
AC116614.1	1.24255	0.00015961
CTD-2525I3.6	1.24196	0.000151136
RP6-109B7.5	1.2417	4.07091e-06
RP11-266N13.2	1.24073	0.0251857
RP11-662M24.2	1.24039	0.0234771
RP11-229D13.3	1.23998	1.10423e-05
RP11-15B17.4	1.23966	0.0128227
WWTR1-IT1	1.23943	0.00255523
RP11-618M23.5	1.23914	8.11573e-06
RP5-907C10.3	1.23878	1.12098e-07
RP11-374A4.1	1.23829	0.00303497
OR7E47P	1.23776	1.23067e-08
RP11-353N14.5	1.23775	0.000101119
RP11-475O23.2	1.23764	0.00420035
RP11-503N18.4	1.23686	0.00834744
KIZ-AS1	1.2363	0.00023057
AC098795.1	1.23615	0.000313995
RBMS3-AS2	1.23475	0.00695231
RP5-837M10.4	1.23461	4.56902e-06
RP11-673P17.4	1.23452	4.22155e-05
RP11-353N14.2	1.23421	4.89838e-06
LINC00162	1.23289	0.00142667
RP11-272L14.2	1.23137	0.00115068
AC124944.3	1.23131	9.18088e-06
AP000437.3	1.23052	3.23858e-07
RP4-680D5.8	1.22743	0.00013271
CXADRP3	1.22711	0.0021901
RP11-840I19.3	1.22608	5.92022e-05
AC002044.3	1.22546	0.0176043
AC110781.3	1.22481	0.0415347
AC078883.4	1.22474	0.00276887
CLIP1-AS1	1.22401	0.0061078
LINC01208	1.22386	0.0128882
RP11-259N19.1	1.22308	2.12549e-10
TTLL7-IT1	1.22304	0.00587269
RP4-669K10.8	1.22145	1.41091e-10
RP11-415J8.7	1.21974	4.53725e-05
AC015971.2	1.21972	2.5222e-05
RP11-145M4.2	1.21961	0.00522439
RP11-18F14.4	1.21898	0.00395567
RP11-286N22.16	1.21773	5.02119e-05
AC002127.4	1.21761	0.0108565
AC007036.4	1.21735	0.00925296
CTC-340A15.2	1.21686	0.000152149
RP11-572C21.1	1.2164	0.00882938
RP11-399K21.13	1.21579	0.00141272
CTD-2240J17.2	1.21399	2.34838e-07
CTD-3239E11.2	1.21214	0.00143942
RP11-761E20.1	1.21189	0.00209754
RP11-145P16.2	1.21162	0.000147664
RP11-326K13.5	1.21145	0.0103971
LINC01022	1.21126	0.000136858
ABCA9-AS1	1.21088	0.0469149
AC092295.4	1.20998	0.00420035
RP11-530C5.2	1.20803	0.00744966
ST7-OT4	1.20765	8.75862e-05
RP11-46H11.11	1.20526	4.4471e-05
RP11-474D1.4	1.20371	0.00213736
TSSC1-IT1	1.20257	0.000739146
LINC01134	1.20244	2.99028e-17
RP11-79H23.3	1.20163	0.000114946
RP13-991F5.2	1.20148	0.000587754
RP11-1376P16.1	1.20056	0.00207913
RP11-511B23.1	1.19915	0.00450385
RP11-120K18.2	1.19794	0.0316397
LINC01258	1.19763	0.000600352
RP11-184E9.1	1.19725	0.0149723
AL133493.2	1.19667	0.000318475
RP11-597D13.9	1.19633	1.16241e-14
SLC25A30-AS1	1.19617	6.7936e-09
NFIA-AS1	1.19571	0.0306736
RP11-127I20.8	1.19553	0.000675078
DNMBP-AS1	1.19509	3.61014e-13
RP11-44D5.2	1.19431	0.0132797
LINC01511	1.19411	8.7947e-05
RP11-299G20.5	1.1937	2.81783e-12
RPPH1	1.1928	0.0113034
RP11-598F7.6	1.1921	0.000369747
CHRM3-AS1	1.19099	0.019441
CTD-3252C9.2	1.19086	0.0091753
RP11-697N18.4	1.18979	0.000879879
AC007191.4	1.18763	2.70043e-09
RP1-288H2.2	1.18756	9.18119e-09
RP5-837J1.4	1.18656	0.0109053
LINC01526	1.18501	0.0345278
RP11-281A20.1	1.18462	0.000405985
RP11-417L19.5	1.18375	3.39507e-05
RP11-752G15.8	1.1837	3.28827e-05
CTC-459F4.1	1.18364	6.73801e-06
RP11-84D1.1	1.18308	0.018418
RP13-616I3.1	1.18178	7.33386e-08
LINC00668	1.1814	0.0141841
RP11-983P16.2	1.18104	0.00146382
RP11-181K12.1	1.18089	0.000614885
RP11-701P16.2	1.18062	0.000900443
MPRIP-AS1	1.17988	0.0167241
RP11-624M8.1	1.17911	1.17332e-06
RP11-111M22.4	1.17771	2.87044e-08
PWAR1	1.17651	0.000470777
EFCAB14-AS1	1.17637	0.000689574
RP5-1050D4.4	1.17546	4.86641e-07
RP11-329L6.2	1.17501	4.48602e-07
SNHG3	1.17451	1.27758e-11
LINC01411	1.17438	0.00160804
RP11-121G22.3	1.17428	0.0121205
FLJ39080	1.17338	0.00124064
RP11-424M24.5	1.17294	0.0028747
CTC-268N12.2	1.17294	0.00171851
AC007271.3	1.17189	0.00946351
RP11-718G2.5	1.17068	0.00038307
RP11-445P17.8	1.17053	0.0154561
RP11-327J17.2	1.17043	0.0214762
RP11-48B3.3	1.17034	1.3999e-10
RP11-219B4.3	1.16902	0.000584751
CTD-2537I9.12	1.16831	4.51767e-05
RP11-127L20.3	1.16765	0.00245251
RP11-1055B8.9	1.16764	0.00180543
RP11-1C8.7	1.167	4.99641e-06
RP11-135N5.3	1.16647	0.000613504
CTD-3247F14.2	1.16555	0.0092344
C10orf95	1.16435	7.51161e-12
RP11-394I13.2	1.16424	1.1768e-06
RPS6KA2-IT1	1.16411	4.29015e-06
AC000095.11	1.16324	0.00394417
REV3L-IT1	1.16207	0.0280448
RP5-1092A11.5	1.16179	0.00843437
RP11-423H2.4	1.16148	0.000242343
AC006116.19	1.16095	0.00815341
RP11-212E8.1	1.15996	0.0461492
RP11-473O4.3	1.1588	0.0291299
CTB-176F20.3	1.1583	0.00010705
LINC00399	1.15769	0.0314529
RP11-227G15.12	1.15762	0.00177534
RP11-815J21.4	1.1574	0.00132331
RP11-255E6.6	1.15718	1.76888e-06
RP11-91I8.2	1.15697	7.59297e-06
RP11-388N2.1	1.15638	0.000418805
RP11-190C22.8	1.15632	0.00297116
RP1-167O22.1	1.15583	0.0146694
RP11-789C17.3	1.15565	0.000565379
RP11-650L12.2	1.1545	1.30678e-07
RP11-664D7.4	1.15312	1.68449e-06
AC092687.5	1.15284	0.00313771
CTD-2145A24.4	1.15277	0.0281791
RP11-638F5.2	1.15232	0.00462905
AC003986.6	1.15175	0.0039704
CASC11	1.15102	3.40315e-13
RP11-30L15.6	1.15046	0.000981731
RP11-785D18.3	1.15006	0.0072071
RP11-322D14.2	1.14946	0.0223815
RP11-69E11.8	1.14781	0.00013271
RP1-79C4.4	1.14765	0.00799682
RP11-196G18.22	1.14721	5.766e-12
RP3-426I6.5	1.14709	0.0091083
NUCB1-AS1	1.14638	0.0110174
Z69720.3	1.14633	0.000128044
RP11-408H1.3	1.14556	0.000247093
LA16c-349E10.1	1.14453	0.00172865
SIDT1-AS1	1.14434	0.00726499
AC073257.2	1.14432	9.13391e-07
RP11-1023P17.2	1.14431	0.00661098
RP11-108P20.2	1.14326	0.0179118
RP1-90G24.11	1.14231	0.00222563
RP13-379L11.2	1.14137	0.00584646
LINC01264	1.13996	0.0160953
RP11-303E16.6	1.13822	0.0114218
MIR3179-1	1.13813	0.0242448
RP4-616B8.4	1.1381	0.000282994
RP11-524F11.3	1.13759	0.00175521
RP11-354P11.3	1.13569	0.0234095
RP11-53B2.2	1.13531	0.000627431
CTD-2650P22.2	1.13501	1.6662e-07
RP13-554M15.2	1.13451	2.32767e-05
LINC01507	1.13294	0.00332745
RP11-44F14.5	1.13279	0.0225123
RP3-325F22.3	1.13243	0.000216091
AC055764.1	1.13171	0.0361623
RP11-730K11.1	1.13075	0.000108221
CTD-2023M8.1	1.12958	0.0140885
AC145110.1	1.12884	0.00325357
RP11-867G2.5	1.12884	0.0458615
AC009120.11	1.12882	1.18057e-06
RP11-762I7.4	1.1284	0.000105709
PCGEM1	1.12826	0.0101043
LINC00920	1.12789	8.61123e-05
CTD-2542C24.5	1.12788	0.0255296
RP11-96D1.3	1.12778	0.0114092
RP13-46H24.1	1.12738	0.000135001
RP11-546B15.1	1.12715	1.62262e-05
CTB-193M12.3	1.12698	0.0187836
RP11-128P10.1	1.12655	0.0285438
SCHLAP1	1.12584	0.0235437
RP11-146E13.4	1.1251	0.0161469
RP5-1057B20.3	1.12434	0.00803309
RP11-626G11.4	1.12407	2.99086e-07
RP11-131L23.2	1.12357	8.62778e-07
FSIP2-AS1	1.12351	5.62992e-05
RP11-320N21.2	1.12318	0.0438865
RP11-344P13.6	1.12137	0.0121794
AP001628.6	1.12127	0.00100334
AC007308.6	1.12118	0.000207784
RP11-219B4.5	1.12031	0.00325706
RP4-657D16.6	1.1189	0.0188287
RP4-633I8.4	1.11703	0.0482734
RP11-656D10.7	1.11645	6.27374e-07
CTD-2047H16.3	1.11622	0.000892487
RP11-67L3.5	1.11596	1.50861e-11
RP11-358B23.5	1.11573	0.017733
RP11-1079K10.2	1.11489	0.000152415
RP11-141O11.1	1.11475	0.00794865
RP11-1250I15.3	1.11412	0.0473366
RP1-71H19.2	1.11376	0.00215413
RP11-288L9.4	1.1125	0.0146526
RP11-766N7.3	1.11199	7.50729e-05
RP11-118K6.2	1.11131	0.000393777
AC006042.6	1.11127	2.01982e-08
CTD-2215E18.3	1.10964	0.042313
ZNF350-AS1	1.10936	0.00130929
LINC00940	1.10806	0.00118344
RP11-66B24.4	1.10723	7.19098e-07
CTB-134F13.1	1.10716	0.00350103
MRVI1-AS1	1.10688	1.34223e-06
RP11-638I2.9	1.10616	0.00324626
RP11-75L1.1	1.10575	0.0499255
RP11-333E1.2	1.10484	4.31171e-05
RAET1E-AS1	1.1043	0.00071876
PRMT5-AS1	1.10368	7.68723e-05
CASC21	1.10337	4.15221e-09
SPATA13	1.10147	2.07903e-06
RP11-547D24.1	1.09995	0.00810768
ADAMTSL4-AS1	1.09993	0.0016817
CTC-250I14.3	1.09913	0.0161573
RP11-214K3.21	1.09834	9.36239e-05
RP11-385H1.1	1.09648	0.00146654
CTC-498J12.1	1.09523	1.06974e-11
LINC01344	1.09498	0.0138672
RP11-550A5.2	1.0945	0.0407249
AC144449.1	1.09413	0.000146949
RP11-243J18.2	1.09391	0.0403197
RP11-434H6.6	1.09319	3.29505e-07
CTD-2589M5.4	1.09264	2.41475e-07
LINC00624	1.0918	2.68857e-06
LINC00943	1.09175	0.00623937
AC017101.10	1.0907	0.0360793
AC137723.5	1.09042	0.00518912
RP11-153K11.3	1.09023	0.00602522
RP11-16B13.1	1.0896	0.000466416
bP-2189O9.3	1.08882	0.0231581
XXbac-BPG258E24.10	1.08875	0.027102
DNAJB5-AS1	1.08834	0.010946
RP11-44I10.3	1.08775	0.00819743
AC000111.6	1.08616	0.0252944
RP11-206L10.9	1.08543	6.3709e-07
RP11-109G23.3	1.08437	0.0321701
TTTY15	1.08397	9.14227e-14
CTC-459M5.2	1.08381	0.0120794
RP11-134O21.1	1.0838	0.00322944
CTA-363E6.5	1.0834	0.00286267
RP11-497G19.3	1.08298	5.58213e-07
RP11-834C11.8	1.08294	0.0157844
CTD-2270P14.2	1.08191	0.004482
CTD-2086O20.1	1.08104	0.000571966
AC015849.2	1.08087	0.00836607
RP11-166P13.4	1.08052	0.000451922
RP5-1021I20.5	1.08042	0.000549829
AC002511.2	1.07998	0.00066004
RP11-68I3.11	1.07975	0.0045838
CTD-2033D15.3	1.0796	0.004844
RP11-521D12.1	1.07826	7.77414e-05
AGAP1-IT1	1.07786	0.000699238
RP4-761J14.9	1.07705	0.0311651
RP11-63A1.1	1.07674	0.00181179
CTD-2201I18.1	1.07584	4.66462e-06
RP11-133N21.10	1.0757	0.00605594
RP11-178F10.1	1.07534	0.0344078
RP11-71L14.3	1.07485	0.000313995
CTD-2017F17.2	1.07361	2.16389e-05
AC000120.7	1.0736	0.000382035
RP11-214K3.18	1.07249	0.0105496
RP11-182L21.5	1.07118	0.0224959
RP11-290M5.4	1.06791	1.60079e-07
RP11-769O8.1	1.06596	0.000971433
LINC01251	1.06537	0.029339
RP11-54O15.3	1.06274	0.0263056
AP001627.1	1.06267	6.00538e-05
CTD-2529P6.4	1.06169	0.0368479
SMAD9-IT1	1.0614	0.000605104
RP11-45L9.1	1.06049	0.00136569
RGMB-AS1	1.05975	4.53392e-07
RP11-603J24.21	1.05964	0.000680936
RP11-141B14.1	1.05801	7.32637e-05
CTD-3222D19.8	1.05799	6.93893e-09
AC073046.25	1.05781	5.04386e-07
RP11-680C21.1	1.05682	5.30941e-06
RP11-553L6.2	1.0566	0.0216867
C17orf77	1.05614	0.0474692
RP11-307C19.2	1.05597	0.00222517
RP11-57A1.1	1.05522	0.0175622
CTA-363E6.6	1.05518	3.17512e-06
RP11-379B8.1	1.05496	0.000878593
RP11-466A19.4	1.05407	0.015374
CTC-265F19.1	1.05359	0.028677
CTC-523E23.6	1.05308	0.0094637
RP11-887P2.6	1.053	0.00362264
KCNQ1OT1	1.05292	5.70568e-05
Z83851.4	1.05224	1.99178e-18
LINC00337	1.0509	0.000609683
RP11-945A11.1	1.04909	0.019287
RP6-24A23.8	1.04855	0.0409852
ZDHHC20-IT1	1.04851	0.000208445
LINC00665	1.04715	1.89222e-18
RP11-667K14.5	1.0471	0.0232195
RP11-376P6.3	1.04695	0.000144945
RP11-686G8.2	1.04684	8.28259e-09
BACH1-IT2	1.04624	0.0011474
CTD-3032J10.4	1.0459	0.00613183
AC007405.8	1.0434	0.0156317
CTD-2014D20.1	1.04283	0.00805107
AC008781.7	1.04246	0.00551132
AC104113.3	1.04166	0.00552124
RP11-386M24.9	1.04129	1.92455e-05
LINC00216	1.041	0.000175544
RP11-44B19.1	1.03998	7.09499e-05
RP5-836J3.1	1.03993	0.0180369
RP11-834C11.10	1.0399	0.00876314
RP11-640I15.1	1.03968	0.0044226
FLJ20021	1.03913	3.22709e-07
RP11-354A14.1	1.0372	0.00220015
RP11-466A19.7	1.03709	0.0141315
RP11-504G3.2	1.03705	1.09402e-05
RP11-266E6.3	1.03661	6.27523e-05
RP11-160E2.6	1.03634	0.0370615
RP1-20B11.2	1.03623	0.0465098
RP11-350J20.12	1.03516	0.00469444
RP11-277A4.4	1.03502	0.00781425
HCFC1-AS1	1.03489	4.90653e-05
RP11-77K12.3	1.03434	0.0194787
RP11-744I24.2	1.03333	0.00400528
CTB-102L5.7	1.03272	0.00718655
CTD-2349P21.6	1.03271	0.0381109
RP11-495K9.5	1.0319	0.012293
RP11-664D1.1	1.03183	0.00506098
SEC62-AS1	1.03182	0.000334824
CTA-228A9.3	1.03158	2.7849e-06
RP11-338E21.1	1.03109	0.00553779
AC097461.4	1.03061	6.34596e-06
AC006116.21	1.02791	0.000206274
RP11-429P3.8	1.0277	6.56209e-05
CTD-2622I13.3	1.02681	1.46075e-05
RP11-333J10.3	1.02674	0.00390688
RP11-61K9.2	1.02664	0.00574236
RP11-290H9.5	1.02559	0.000576082
RP1-30E17.2	1.02537	0.0337206
CTD-2528A14.5	1.02436	0.0425083
RP11-456H18.2	1.02376	8.19656e-05
RP11-144F15.1	1.02371	0.00137657
THRB-IT1	1.02359	0.0255372
CTD-2529O21.1	1.0229	0.0103741
RP11-148B18.1	1.02263	0.00662334
RP1-267L14.3	1.02255	0.045275
RP11-512M8.11	1.02235	0.00157922
RP5-894A10.6	1.02151	2.59614e-11
CTA-363E6.3	1.0201	0.0138436
CTD-3138B18.6	1.01988	4.23596e-06
CTB-174O21.2	1.01746	0.00824464
RP11-454K7.1	1.01742	0.00232799
RP11-46O21.2	1.01734	0.0265778
CTC-510F12.4	1.01627	1.72645e-08
RP11-452H21.1	1.01542	0.00627841
RP11-248B24.1	1.0154	0.000882512
AC083949.1	1.01433	0.0207807
AP001630.5	1.01411	0.00291244
LINC00862	1.01409	0.00284177
RP11-246K15.1	1.01288	0.0196027
AC069155.1	1.01279	0.00163413
CTD-2568A17.8	1.01222	0.0228758
U73166.2	1.01155	3.23858e-07
RP11-981G7.1	1.0104	0.00689134
RP4-669H2.1	1.01012	4.48315e-05
CTB-147C13.1	1.0101	0.0277355
LINC00483	1.00965	0.0131214
RP11-358H9.1	1.00911	0.044716
RP11-504P24.9	1.00877	4.03702e-05
DARS-AS1	1.00755	1.95659e-15
RP11-386I8.6	1.0073	0.0362533
AC005624.2	1.00679	0.0203201
RP11-749I16.3	1.00645	7.0984e-05
FLNB-AS1	1.00639	2.23784e-07
AC010149.4	1.0059	0.000668766
RP4-666F24.3	1.00559	0.00132866
RP11-386M24.6	1.00497	4.11215e-05
AC007285.7	1.0047	0.000541196
RP11-798G7.8	1.00404	0.0086323
RP11-676B18.1	1.00085	0.0112147
LINC01423	1.00054	0.0212862
RP11-525G13.2	0.999337	0.000194069
AF127577.12	0.999158	9.71887e-05
AC003003.5	0.998668	0.000184982
RP11-755E23.2	0.998142	0.00148815
RP11-463O12.5	0.997629	0.0012375
RP1-136B1.1	0.997578	3.28892e-06
RP11-386M24.10	0.996346	0.0112805
RP11-92B11.3	0.995749	0.0461197
RP11-701H24.3	0.995703	0.000196114
LINC00930	0.995416	0.000157974
RP11-244N9.6	0.993914	0.0292929
RP4-785G19.5	0.993654	1.1803e-07
RP1-63G5.7	0.993518	0.0226814
RP11-10K16.1	0.993017	1.22687e-11
RP5-963E22.6	0.992986	1.49221e-09
LINC01422	0.991619	0.000795404
RP11-235E17.4	0.991121	0.0156151
RP11-498C9.4	0.98978	1.99642e-05
RP11-420A6.2	0.988732	0.00465773
RP11-193M21.1	0.988594	7.525e-07
AC009501.4	0.986014	1.56922e-05
AC004009.3	0.985929	0.0144977
CTD-2037L6.2	0.985015	0.00645916
RP11-211G3.2	0.983908	0.00624001
RP11-546J1.1	0.983404	2.17069e-05
RNU6ATAC35P	0.982958	1.80294e-05
RP11-45A17.4	0.982759	0.000137992
RP11-279O9.4	0.982326	1.19967e-06
DSCAS	0.981171	0.000618748
RP11-102L12.2	0.980805	0.00351212
RP11-507K2.2	0.980625	0.0141054
CIRBP-AS1	0.980476	2.3015e-10
RP11-700H6.1	0.979435	0.000182011
RP11-680G24.5	0.979357	0.000537581
CTC-756D1.3	0.979282	1.52572e-05
RP11-214K3.23	0.977767	0.00491675
CTC-461F20.1	0.977482	0.00339208
RP11-649E7.7	0.977147	0.000452894
FLJ12825	0.976972	0.000560127
RP11-279F6.2	0.976362	0.0289683
LSINCT5	0.975441	0.00468609
RP11-248G5.9	0.975208	6.24665e-07
RP11-689P11.3	0.975056	0.0495422
RP5-1085F17.4	0.974141	0.00496196
LINC01207	0.973545	0.00421423
HLCS-IT1	0.973535	0.0444232
RP11-31I22.3	0.972431	0.046521
PRR7-AS1	0.972379	0.000675451
RP11-834C11.11	0.972337	0.00541369
RP11-242C19.2	0.971956	0.0149174
AC078883.3	0.971845	0.00233904
AC093642.3	0.971741	3.78246e-05
RP11-253D19.1	0.971564	0.0241272
LINC01351	0.971518	0.000111103
DUXAP8	0.971215	0.00109074
ITGB5-AS1	0.971091	0.0247575
RP11-356O9.1	0.970931	0.000467574
AC073641.2	0.970258	0.0110931
RP11-265F19.1	0.970226	0.025841
LINC00460	0.9702	0.0103437
BRWD1-AS1	0.970146	0.00105506
AJ003147.11	0.969896	7.69518e-05
AC007292.7	0.969356	2.93095e-06
RP11-66N24.4	0.969153	2.55272e-05
RP11-872J21.3	0.96913	5.57047e-09
RP4-778K6.3	0.968567	0.00142651
RP11-484L8.1	0.968265	0.0354515
CTD-2184C24.2	0.967529	1.8351e-06
RP11-1006G14.1	0.967527	0.021758
ERI3-IT1	0.967159	0.00323731
RP11-4G2.1	0.966218	0.0174974
SCARNA15	0.965916	1.12699e-05
AC019172.2	0.965883	0.00677125
CTD-2650P22.1	0.96563	1.63233e-05
RP11-104E19.1	0.964501	0.0345794
RP11-467D18.2	0.964266	0.00309922
RP11-285G1.9	0.963519	0.0429492
LA16c-313D11.12	0.961532	3.77483e-08
RP11-304L19.12	0.960966	0.0216191
ZNF571-AS1	0.960806	1.13614e-06
RP11-141O11.2	0.96045	4.68491e-10
RP11-465N4.4	0.960414	2.37983e-08
RP1-207H1.3	0.960263	0.0484459
RP11-493E12.2	0.960233	0.00143801
RP11-223A3.1	0.959993	1.17581e-10
LINC00861	0.959505	0.00277683
LA16c-380F5.1	0.959357	0.000108182
CTD-2233K9.1	0.958269	2.16201e-05
RP11-131L23.1	0.957226	0.00135188
CTA-292E10.9	0.956903	1.87652e-07
Z69666.2	0.956466	0.00494187
RP11-272P10.2	0.95626	0.000516636
AC023672.2	0.955314	0.0328762
RP11-274A11.4	0.955304	0.0251942
RP11-864I4.3	0.955193	0.0279557
RP4-564F22.5	0.954069	0.00127667
RP11-400N9.1	0.953531	4.20756e-05
RP5-963E22.5	0.953336	0.045855
LA16c-312E8.2	0.952927	0.0249539
RP11-220I1.5	0.952908	0.000653751
RP11-143J12.3	0.9524	0.000120936
RP11-583F2.7	0.951811	0.00621972
AF131216.6	0.951773	0.000187395
RP11-55L4.2	0.951349	0.0129283
RP11-685M7.5	0.950349	0.0228925
RP11-345N11.1	0.950194	0.000362316
LA16c-359F1.1	0.950012	3.44039e-06
CTD-3035D6.2	0.949707	0.0121038
RP11-135A1.2	0.949196	0.000560548
RP11-168P13.1	0.949049	0.0358113
RP11-58E21.4	0.948862	2.26497e-06
RP11-314C9.1	0.947755	0.0109295
AC003104.1	0.946642	0.00603306
CTC-260E6.6	0.946483	8.42405e-05
RP11-1020A11.1	0.946373	0.00308801
RP11-334A14.8	0.946136	0.0384385
SCAANT1	0.94539	0.0099761
ISM1-AS1	0.945008	0.00764577
RP4-534N18.2	0.944767	0.0368015
RP11-594N15.2	0.94432	0.0012733
LINC00853	0.94401	6.65191e-07
AC005534.8	0.940925	1.16304e-05
ASAP1-IT2	0.94056	0.0127913
CELF2-AS1	0.939592	0.0168648
RP11-128N14.5	0.939253	0.00065696
RP11-64K12.9	0.938343	0.0248051
RP11-473C18.3	0.938224	0.0384376
RP11-63G10.3	0.93792	0.00158784
AC005754.8	0.937333	0.000264907
LINC00160	0.936062	0.0196329
CTD-3128G10.7	0.93568	0.00940829
LINC01389	0.932342	9.03956e-05
LINC00563	0.932234	0.0147776
RP11-830F9.7	0.930584	0.000254729
RP11-443B20.1	0.930106	2.97351e-12
RP11-383G6.3	0.929654	0.0181058
RP11-126L15.4	0.92952	2.03906e-09
RP3-324O17.7	0.929229	0.0299677
RP11-96O20.2	0.92864	0.00177023
AC004837.5	0.928574	0.000563183
RP11-380G5.2	0.927981	0.00630646
CTD-2540L5.6	0.926321	0.0447301
RP11-794G24.1	0.925982	5.58056e-06
AC015849.13	0.924798	0.0202372
RP11-151N17.1	0.924782	0.00259139
RP11-258F1.2	0.92472	0.0363225
CTD-2281M20.1	0.92459	0.0194576
LINC01549	0.9244	3.21449e-05
RP11-378I13.1	0.923911	0.0279759
RP11-142E9.1	0.922405	3.8946e-07
LINC01535	0.922258	2.55336e-05
LL22NC03-N14H11.1	0.9222	0.00314746
CTC-448F2.4	0.921645	0.00462824
CTD-2184D3.5	0.921275	0.00249862
LA16c-390H2.4	0.919948	0.000867334
EHMT1-IT1	0.919535	0.00864898
RP11-557L19.1	0.918415	0.00328191
RP5-1092A3.5	0.918216	0.0237309
RP11-286E11.2	0.916687	0.000905094
AC087294.2	0.916326	3.74489e-06
RP11-122M14.1	0.916121	0.045056
BHLHE40-AS1	0.916021	0.00148814
RP11-342K6.3	0.914959	0.0175622
MIR7-3HG	0.914403	0.0455896
RP11-327L3.3	0.909696	0.00220991
RP11-96D1.8	0.909682	0.00172853
RP11-349H17.2	0.909326	0.00144813
CTD-2058B24.2	0.908591	0.0320719
RP4-665N4.8	0.907626	0.00875749
PVT1	0.907132	3.42031e-09
RP11-539L10.2	0.906717	4.38527e-05
RP11-542B15.1	0.905904	0.0169102
RP11-496B10.3	0.905735	5.53769e-06
RP11-295G20.2	0.905539	5.02517e-06
RP11-66N24.7	0.905201	0.00631181
RP13-379L11.1	0.904693	0.024037
RP11-75C10.6	0.904539	0.00987995
AC023590.1	0.904462	0.00762527
RP11-436D10.3	0.902801	0.00560051
RP11-588L15.2	0.902635	5.98253e-05
RP11-1E4.1	0.902427	0.03498
RP11-290D2.3	0.902292	0.0318039
RP11-66N24.3	0.901307	1.88535e-05
LINC01128	0.899807	3.62368e-14
AP000560.3	0.898791	0.000270398
RP3-394A18.1	0.898764	2.02778e-05
RP11-417L19.6	0.898323	4.80562e-08
RP3-425C14.5	0.897544	0.000451068
CTD-2377D24.4	0.897015	0.000883576
RP11-23F23.2	0.896499	2.8249e-05
RP11-506K6.4	0.896204	1.90127e-05
LINC00856	0.896073	0.00167753
RP11-17A1.3	0.89559	2.16672e-09
RP11-255H23.4	0.893984	0.0151911
AC096574.4	0.893788	0.0287182
AP001271.3	0.89325	0.000793067
KCNMA1-AS1	0.891673	0.0128017
ELOVL2-AS1	0.890223	0.0013623
AC093690.1	0.889979	0.00127582
RP11-430C7.4	0.889852	0.00529665
CTD-2555O16.1	0.889411	0.00913818
RP11-148K1.10	0.889221	0.00166876
RP11-321M21.4	0.888956	0.0241992
CTD-2303H24.2	0.888882	0.0231543
LINC01090	0.888822	0.00195704
RP11-32B5.7	0.888474	0.0290508
RP11-261P13.6	0.887601	0.000889409
RP11-415C15.2	0.886883	0.0431815
AC007277.3	0.886681	0.000135306
RP11-388P9.2	0.886486	0.00511453
CTD-2194D22.3	0.886365	0.00058736
SNHG19	0.885025	6.17682e-06
RP11-104N10.2	0.884951	1.19522e-06
RP11-48B3.4	0.88441	2.25611e-09
CTD-3162L10.1	0.882986	0.000257209
EWSAT1	0.88227	0.0146339
RP11-106D4.2	0.882057	0.00355195
PHKA2-AS1	0.881166	0.000100295
RP11-138I1.3	0.880685	0.000285132
RP11-973N13.4	0.879733	0.0014923
AP001258.4	0.879641	1.24967e-10
RP1-142L7.5	0.879096	0.0296166
RP11-579D7.4	0.878977	1.57483e-05
RP11-35G22.1	0.87889	0.0399357
RSF1-IT2	0.878865	0.00933012
RP11-262I2.2	0.878304	0.00629546
AC159540.1	0.877659	0.00024408
AC008277.1	0.877644	0.0365737
CTD-2616J11.3	0.876318	0.0195699
RP11-278L15.2	0.876171	0.00935123
RP11-425A23.1	0.8746	0.0106394
RP11-211G3.3	0.874424	0.0377036
CTD-2227E11.1	0.873453	0.00164941
AC127904.2	0.873021	0.00576407
CTD-2024F21.1	0.872823	0.00405931
CSE1L-AS1	0.871571	0.000742855
RP11-151A6.4	0.870474	0.000759556
TMCC1-AS1	0.870443	1.01302e-14
RP11-169K17.3	0.870258	0.0489124
RP1-257C22.2	0.870009	0.00299469
AC004540.5	0.869359	1.13309e-05
CTC-260E6.3	0.869131	0.00312121
RP11-705O1.8	0.869122	1.92814e-06
LINC01006	0.869004	2.04282e-09
CTC-248O19.1	0.868578	0.00278522
RP11-19E18.2	0.866423	0.0349808
RP11-43N5.1	0.866289	0.0235576
AC100830.5	0.865312	0.00266599
RP4-777L9.2	0.865236	3.35081e-05
OGFRP1	0.864756	2.15883e-11
RP11-27M9.1	0.864547	0.00968292
AC019100.3	0.863962	0.015089
RP3-476K8.3	0.863767	0.00136995
AC097468.4	0.863211	0.000168974
AC010095.5	0.862774	0.00695048
RP11-91J19.2	0.862501	9.45089e-05
RP11-692P14.1	0.862013	0.00635745
LINC00282	0.861716	0.000787121
AC000124.1	0.861443	0.0178777
CTC-425O23.5	0.860885	0.000183822
RP11-182J1.5	0.860455	0.000388126
RP1-224A6.9	0.860363	0.0213863
RP5-892K4.1	0.860038	0.00315122
RP11-843B15.4	0.859773	6.74894e-05
CTD-2049O4.1	0.858325	0.0253335
RP11-49K24.4	0.858208	0.0117521
PTPRG-AS1	0.857154	0.00177826
RP11-42I10.1	0.856916	2.01212e-05
RP11-49O14.2	0.856262	0.0255939
LINC00637	0.856121	0.00016216
RP11-843P14.2	0.855503	0.00211471
RP4-564F22.7	0.85509	0.00311889
RP11-855A2.2	0.854922	0.000668807
RP11-415J8.5	0.854763	0.00308533
LINC00115	0.85448	1.11538e-05
EHMT2-AS1	0.854296	0.000385935
CTD-2014B16.5	0.854037	0.00155841
CTD-2621I17.6	0.85376	0.0483943
PCAT6	0.853461	1.48249e-08
RP11-165F24.3	0.853368	0.000382872
RP11-214K3.20	0.853144	0.000647501
RP11-1C8.5	0.85302	0.0058418
RP11-619I22.1	0.850855	0.0321104
RP11-244H18.1	0.850767	0.0201397
LINC01096	0.850137	0.0421816
FLJ45079	0.849735	0.0497251
RP11-524F11.2	0.849643	1.36282e-05
GABPB1-AS1	0.849221	2.26358e-05
RP11-108O10.2	0.849086	0.00472195
AC005740.5	0.848516	0.0261049
SRRM2-AS1	0.848194	1.24966e-10
RP11-624C23.1	0.847843	0.0198481
RP11-1018N14.5	0.847636	0.0257724
LINC01311	0.846776	4.7388e-05
RP11-341G23.4	0.84589	0.000176753
RP11-429J17.8	0.84531	5.0854e-05
RP11-387D10.4	0.845052	0.0433912
RP11-394O2.3	0.844343	0.000737966
CTD-2555A7.3	0.84392	0.008746
RP11-461A8.4	0.843822	0.000225333
LINC01146	0.843822	0.00437922
RP11-36I17.2	0.842867	8.52067e-05
RP4-742J24.2	0.842853	0.00542631
RP1-63M2.7	0.842842	6.5441e-08
TTC3-AS1	0.842526	0.000526569
RORA-AS1	0.842497	0.0010813
RP11-22C11.2	0.842117	1.33939e-06
AC006116.12	0.841601	0.000192451
RP11-927P21.2	0.841519	0.0142867
STT3A-AS1	0.841085	0.000925724
RP11-437J2.3	0.840613	0.0280342
RP11-154D6.1	0.838538	0.00820076
AC006272.1	0.837237	0.000526331
RP11-95O2.1	0.836631	0.0124455
AC005197.2	0.836579	0.019472
AP001619.3	0.836027	0.0494605
FAM201A	0.835679	7.744e-12
RP11-72M17.1	0.835648	3.20797e-08
RP11-219B4.7	0.835539	0.00121615
KB-318B8.7	0.834477	0.00739673
RP11-28H5.2	0.833813	0.00105918
RP11-178L8.3	0.833656	0.0313919
AC104134.2	0.833209	0.0349256
RP4-635E18.6	0.832613	2.1956e-06
RP11-70L8.4	0.832565	0.00080992
STEAP2-AS1	0.832335	0.00276374
AC058791.1	0.831978	0.0252841
AC007787.3	0.831949	0.00135909
JARID2-AS1	0.830364	0.00337548
RP11-440I14.2	0.82999	0.0325789
RP11-500G10.5	0.829539	0.00416163
RP11-415I12.3	0.828894	0.000203946
AC009133.17	0.828479	0.0202284
RP11-231L11.3	0.827531	0.000942787
AC002128.5	0.826876	0.0202519
RP11-480A16.1	0.825346	0.000273461
RP11-744I24.3	0.825121	0.0218114
AC009478.1	0.824321	0.0416746
LINC01237	0.824205	7.92449e-06
CTD-2184D3.7	0.82348	0.029288
AC137934.1	0.823428	7.64283e-05
RP11-166B2.3	0.823179	0.00498431
AC006126.3	0.823174	2.31366e-05
RP6-109B7.2	0.823065	0.000382682
BACH1-IT1	0.822661	0.000255703
CTD-2284J15.1	0.822585	4.1003e-07
RP11-15A1.2	0.820746	3.72456e-06
RP11-299G20.2	0.819486	1.44995e-07
RP11-798G7.7	0.818943	0.000328052
TAT-AS1	0.818489	0.00491635
CTD-3064M3.4	0.817958	0.00989662
RP11-296A18.6	0.817399	0.00594251
AC107072.2	0.817003	0.009609
LA16c-380A1.2	0.815753	0.00022979
LINC00482	0.815515	0.00713984
HOXA10-AS	0.81531	3.95695e-08
ODF2-AS1	0.814953	0.0267479
MCF2L-AS1	0.814723	2.92902e-10
RP11-151A6.6	0.81377	0.0107782
CTD-2373H9.3	0.813524	0.0307298
ZNF341-AS1	0.813403	0.00418189
AC013460.1	0.813027	0.027139
RP11-635L1.2	0.812709	0.0197387
CTD-2621I17.3	0.812041	2.66578e-05
RHPN1-AS1	0.811795	1.68415e-10
RP11-474P2.6	0.811601	7.28809e-05
RP11-680H20.2	0.811495	0.00480376
RP11-20I23.5	0.81149	0.0263451
AC005009.2	0.811486	0.010939
RP11-408H20.3	0.811152	0.00122365
RP11-430G17.3	0.810399	0.0241694
RP11-240G22.5	0.810204	0.000460859
RP11-306G20.1	0.809838	0.024354
DGCR12	0.809795	0.0137593
RP4-584D14.6	0.808992	0.00667953
CTA-989H11.1	0.808803	1.32304e-07
AP001625.6	0.80873	0.00103795
RP11-254F19.2	0.808415	0.0455385
AC092667.2	0.808363	0.00466962
CTD-2553L13.5	0.808322	0.0441124
[truncated: 1,940 more rows]

## Sheet: Table S2
# Table S2. The expression difference of PRAD differential lncRNAs in multple cancer types.
lncRNA	Cancer_type	log2FoldChange	FDR
RP11-166P13.4	BLCA	-1.47445	0.00303982
LINC01224	BLCA	1.88404	0.0133841
RP11-624L4.1	BLCA	1.1969	0.00537045
RP3-522J7.7	BLCA	1.08956	0.0143926
RP11-440D17.4	BLCA	1.41043	0.00483583
RP11-424M24.3	BLCA	1.75711	0.00846406
RP4-800J21.3	BLCA	-2.47707	2.91755e-07
RP11-359P5.1	BLCA	-1.10811	0.0381085
AP000439.3	BLCA	1.78073	0.0457027
RP11-362J17.1	BLCA	-1.2855	0.0233564
RP13-616I3.1	BLCA	1.2107	0.021796
RP11-448G15.1	BLCA	1.7979	0.0206273
BIRC6-AS2	BLCA	1.47686	0.0390157
RP11-357H14.16	BLCA	1.46792	0.0491458
MYLK-AS1	BLCA	1.19482	0.000525777
RP11-362F19.1	BLCA	3.57355	6.6132e-05
MRGPRF-AS1	BLCA	-2.83719	3.70165e-11
AP000577.2	BLCA	2.43045	7.52508e-06
CTA-989H11.1	BLCA	0.963219	0.0249625
RP5-1198O20.4	BLCA	-2.61035	4.20626e-06
AC005775.2	BLCA	1.13144	0.0368153
RP11-57A19.2	BLCA	3.95928	2.2297e-07
RP11-15A1.2	BLCA	1.42875	0.00701682
SMAD9-IT1	BLCA	-1.98598	0.00298334
RP11-142E9.1	BLCA	0.907788	0.00557509
RP11-701H24.3	BLCA	-2.28475	0.000201606
SACS-AS1	BLCA	-2.95871	0.000591478
RP11-84C13.2	BLCA	1.27346	0.000204047
UG0898H09	BLCA	-1.3699	0.0448075
KB-1930G5.4	BLCA	1.96359	0.0115723
RP11-91I8.3	BLCA	2.23701	0.0067368
RP11-778J15.1	BLCA	-1.49919	0.0374856
GRIK1-AS1	BLCA	-1.87825	0.0024742
RP11-190C22.8	BLCA	2.53778	1.89441e-05
RP11-167N24.6	BLCA	-4.85367	3.26366e-07
RP11-704J17.5	BLCA	-1.66936	0.0218995
LINC01346	BLCA	-2.81427	0.000103711
RP1-193H18.3	BLCA	-2.56576	0.00053001
RP11-286N22.16	BLCA	1.74613	0.0303723
RP11-279F6.1	BLCA	1.51781	0.0144617
CIRBP-AS1	BLCA	0.773611	0.0212683
RP11-336A10.2	BLCA	1.76036	0.0185979
LINC01208	BLCA	2.65356	0.00295039
RP11-65L3.3	BLCA	2.15802	0.019542
CTD-2014B16.5	BLCA	-1.45956	0.0273797
C15orf54	BLCA	1.99215	0.00713966
CTD-3222D19.12	BLCA	1.31809	2.60689e-05
RP11-254F7.3	BLCA	-1.22291	0.025282
RP11-435O5.7	BLCA	2.16858	0.000487062
TRPM2-AS	BLCA	2.79904	1.53936e-05
CTD-2521M24.9	BLCA	1.40531	0.000142591
OR7E47P	BLCA	-2.37768	1.85259e-10
THRB-IT1	BLCA	2.175	0.00197722
RP11-1018N14.5	BLCA	2.00181	0.00291701
RP11-1020A11.1	BLCA	1.17811	0.0106568
RP11-535A5.1	BLCA	-3.5849	3.68063e-12
RP11-342A23.2	BLCA	-3.12605	5.56408e-06
RP11-399J13.2	BLCA	2.52851	5.95459e-05
RP11-446H18.6	BLCA	-1.82818	0.00114213
CCND2-AS1	BLCA	-1.67178	0.000570883
RP5-983L19.2	BLCA	3.08294	0.00178059
RP11-521D12.1	BLCA	-2.48745	0.00131929
JAZF1-AS1	BLCA	-2.84402	4.94337e-07
CTD-2357A8.2	BLCA	1.50102	0.0251981
RP13-516M14.4	BLCA	1.35062	0.0104337
LLNLR-304G9.1	BLCA	-1.51492	0.00888358
AC079630.4	BLCA	-2.31764	1.16539e-06
LINC00961	BLCA	-0.987023	0.0049272
RP11-440I14.2	BLCA	-1.19993	0.0287528
C20orf166-AS1	BLCA	-4.71614	6.8315e-17
LINC00607	BLCA	-1.50179	0.00598914
PLS3-AS1	BLCA	1.55166	0.00207995
RP11-276H19.1	BLCA	-2.35699	6.1117e-07
LINC01226	BLCA	2.35681	0.00298152
RP1-71H19.2	BLCA	1.6123	0.0308928
AC004947.2	BLCA	-1.89599	2.80453e-05
RP5-1070G24.2	BLCA	-2.32162	0.00174997
RP11-532F6.3	BLCA	-1.6815	1.57315e-07
RP4-644L1.2	BLCA	1.84003	0.0193508
AC016995.3	BLCA	-1.59532	0.000435542
CTD-3162L10.1	BLCA	1.70572	0.000395653
LINC00924	BLCA	-2.16555	3.00094e-07
RP11-138J23.1	BLCA	2.44361	0.00797949
RP11-29H23.4	BLCA	1.48902	0.0201912
RP11-254F19.2	BLCA	-2.44778	0.002956
RP11-863H1.1	BLCA	1.93612	0.0178949
RP11-404E16.1	BLCA	-4.4179	4.2087e-09
AC007381.3	BLCA	-1.89053	0.0442533
RP11-448G15.3	BLCA	-1.38941	1.04948e-05
RP11-495P10.5	BLCA	2.50264	0.00451517
RP11-77K12.3	BLCA	1.48153	0.0410182
RP11-401P9.4	BLCA	-1.98002	3.73136e-07
RP11-391L3.4	BLCA	2.75017	0.0135622
RP11-365H22.2	BLCA	-1.0135	0.00152579
LINC01573	BLCA	-1.20192	0.0266611
RP4-550H1.7	BLCA	1.86998	0.00389206
NCBP2-AS1	BLCA	1.22638	0.0013933
PRMT5-AS1	BLCA	0.697147	0.0483185
RP11-513O13.1	BLCA	-0.945947	0.0204021
MIR181A2HG	BLCA	1.81595	0.000830233
RP11-111M22.4	BLCA	1.75379	3.46003e-05
BLACAT1	BLCA	3.53216	1.52546e-07
CTD-2003C8.2	BLCA	1.79713	0.00409738
RP11-649E7.7	BLCA	1.37068	0.00254759
RP11-254F7.4	BLCA	2.42764	0.000303564
RP11-67L3.4	BLCA	1.05386	0.0372613
RP11-206L10.9	BLCA	1.3456	6.61362e-06
RP11-441F2.5	BLCA	-2.86166	0.000813659
LINC01322	BLCA	1.89046	0.0176746
C6orf3	BLCA	-1.49002	0.000228912
AC093627.8	BLCA	-2.64019	6.46701e-07
RP11-268G12.3	BLCA	2.27683	0.0435609
LEF1-AS1	BLCA	1.26206	0.0107442
RP11-295G20.2	BLCA	0.797064	0.00916152
RP11-715J22.3	BLCA	1.08431	0.0204877
AC005281.1	BLCA	3.1399	7.60057e-05
FAM138B	BLCA	-2.31835	0.0197593
CTC-510F12.2	BLCA	-1.28533	0.0104625
AC112721.2	BLCA	3.10595	1.71813e-05
ELFN1-AS1	BLCA	2.66096	0.000579879
RP1-63M2.7	BLCA	0.714851	0.042265
CTA-268H5.14	BLCA	1.60184	0.0033447
AC098617.1	BLCA	-2.09644	0.00672578
RP11-81K2.1	BLCA	-1.16918	0.0429162
RP11-89C3.4	BLCA	-1.25915	0.0053298
RP11-38M8.1	BLCA	0.979478	0.0125463
RP11-353N14.2	BLCA	2.25982	0.000131416
RP3-525N10.2	BLCA	-2.91496	4.86912e-06
AC131097.4	BLCA	-1.45263	0.0182958
RP11-1072A3.3	BLCA	0.845027	0.0259629
KCNQ1OT1	BLCA	1.80139	0.000228749
LINC00641	BLCA	-2.1089	4.71235e-10
RP11-872J21.3	BLCA	1.55825	9.25381e-05
OR7E47P	BLCA	-2.322	0.0042533
RP11-351J23.2	BLCA	-3.22809	1.29422e-06
RP11-461O7.1	BLCA	-2.5182	0.000344674
AC007161.5	BLCA	2.0804	0.0218407
RP11-713P17.3	BLCA	-2.27291	3.58906e-05
RP11-499F3.2	BLCA	2.34572	0.00201115
RP11-171I2.1	BLCA	-2.11109	0.00602404
CTD-2589M5.4	BLCA	-3.6825	1.48503e-11
RP11-6N17.3	BLCA	-1.49563	2.16738e-05
RP11-565A3.2	BLCA	2.65577	0.0177647
LINC00654	BLCA	-1.08676	0.0325164
CTD-2366F13.2	BLCA	-1.37774	0.00119448
RP1-5O6.6	BLCA	1.06393	0.0146679
KB-1254G8.1	BLCA	3.11751	0.00162596
RP11-394O4.5	BLCA	-3.77446	2.04963e-14
MIR497HG	BLCA	-2.64328	7.20908e-14
RP11-864N7.4	BLCA	-2.16259	0.000479943
SNHG22	BLCA	1.11694	0.0274539
RP11-598F7.6	BLCA	1.94618	2.11173e-05
RP11-715J22.4	BLCA	1.66106	0.00512094
RP11-111M22.5	BLCA	2.38836	0.00118366
RP11-165A20.3	BLCA	-0.951241	0.0480375
LINC00472	BLCA	-2.05998	4.04849e-07
CTD-2561B21.4	BLCA	-3.07237	9.85188e-06
RP11-68I3.11	BLCA	1.18393	0.0142444
AC053503.12	BLCA	-5.3196	4.92899e-12
RP11-475O23.2	BLCA	-3.20789	2.31592e-06
RP11-10H3.1	BLCA	4.12876	5.2337e-05
AC022182.3	BLCA	-1.75674	0.00639615
RP11-680G10.1	BLCA	-1.29368	0.0165972
MESTIT1	BLCA	1.89006	0.00127414
RP11-314N13.9	BLCA	-1.33527	0.018239
SND1-IT1	BLCA	2.09256	0.00397373
CTD-3138B18.6	BLCA	0.761725	0.042555
RP11-69I8.3	BLCA	-2.86123	5.96376e-07
CTD-2540L5.6	BLCA	1.88948	0.0053073
RP11-875O11.1	BLCA	-1.83284	5.31537e-12
AC138430.4	BLCA	3.15921	0.0016001
HIF1A-AS2	BLCA	1.77029	0.00484375
RP5-826L7.1	BLCA	-2.54205	8.41369e-05
RP1-60O19.1	BLCA	1.67123	0.0384069
RP11-320M16.2	BLCA	-2.53461	0.00400721
RP11-173C1.1	BLCA	1.61908	0.0180611
LINC00853	BLCA	1.52529	0.00555063
RP11-6O2.3	BLCA	-4.40805	6.05273e-14
CTA-243E7.1	BLCA	1.37022	0.035397
RP11-195B3.1	BLCA	2.67274	0.0122457
LGALS8-AS1	BLCA	1.40451	0.000601925
AC092687.5	BLCA	1.78521	0.0418071
RP11-214F16.8	BLCA	0.905528	0.0413357
LINC00950	BLCA	-1.92622	0.000169506
LINC01550	BLCA	-1.56643	0.00035737
RP11-864J10.4	BLCA	1.2391	6.68903e-05
SPATA13	BLCA	2.13775	0.00312175
AC061961.2	BLCA	-2.62579	0.0150255
RP11-31H5.3	BLCA	0.844139	0.00646617
RP11-473E2.4	BLCA	-3.66451	5.99553e-15
DUXAP8	BLCA	2.76694	6.73005e-06
RP11-1070N10.7	BLCA	4.18895	8.76462e-05
RP11-96K19.2	BLCA	1.4792	6.48413e-07
RP11-214K3.21	BLCA	1.78029	0.00094922
RP11-122M14.1	BLCA	2.54523	0.000239097
RP11-304L19.1	BLCA	1.31661	0.00630026
RP11-276E15.4	BLCA	2.03113	0.0027623
RP4-761J14.9	BLCA	2.04048	0.0491928
RP11-885N19.6	BLCA	-1.90634	0.00501969
LINC01424	BLCA	1.84377	0.000147611
MGC27382	BLCA	-1.3913	0.0338514
LINC00482	BLCA	2.00951	0.00404764
LINC01535	BLCA	1.15254	0.0283652
RP11-822E23.8	BLCA	-3.11327	1.99545e-05
AF131217.1	BLCA	-3.59718	1.43262e-09
RP11-544A12.4	BLCA	1.30411	0.0493455
C14orf132	BLCA	-1.20315	0.0117707
RP11-245P10.4	BLCA	1.32573	0.00678709
RP11-679B19.1	BLCA	-1.48484	0.0171373
RP11-573G6.6	BLCA	-1.4947	0.000348706
RP5-1024N4.4	BLCA	-1.05988	0.0251171
FIRRE	BLCA	3.902	8.53316e-08
RNF144A-AS1	BLCA	2.69132	2.03769e-07
CTD-2232E5.2	BLCA	-3.15688	0.000165704
MIR1-1HG	BLCA	-3.59595	2.79946e-07
RP13-895J2.3	BLCA	-1.91118	0.0348546
RP11-554A11.4	BLCA	-3.0383	8.19597e-20
SMC2-AS1	BLCA	-1.71074	0.0061317
MIR133A1HG	BLCA	-1.82163	0.0105483
SCARNA9	BLCA	1.64858	0.00418249
AP001065.15	BLCA	3.39255	2.2884e-06
RP11-495P10.1	BLCA	0.989918	0.0172718
RP11-157I4.4	BLCA	2.21358	0.00992707
WI2-87327B8.1	BLCA	-2.96716	0.00314246
LINC00163	BLCA	-3.91357	1.89899e-08
RP11-514D23.3	BLCA	-2.53215	3.06204e-10
RP11-100L22.1	BLCA	-2.0081	0.00444075
RP11-120K18.2	BLCA	2.92075	0.000289664
RP11-545I5.3	BLCA	-1.25969	0.000224369
RP11-618M23.5	BLCA	-1.94698	0.00255032
ADAMTS9-AS2	BLCA	-4.00188	1.08749e-15
AC016735.2	BLCA	2.02522	0.0151654
RP1-92O14.6	BLCA	0.972712	0.0153792
RP11-435O5.6	BLCA	2.60545	0.00126514
LINC01320	BLCA	3.43825	0.00511637
RP11-325L12.7	BLCA	-1.72387	3.8856e-05
RP11-475A13.1	BLCA	-2.80118	0.00370396
RP11-307B6.3	BLCA	-2.6013	2.82921e-05
GLYCTK-AS1	BLCA	1.83586	0.00508526
LINC00898	BLCA	3.98633	4.38277e-06
RP11-118E18.4	BLCA	2.17222	0.0129357
RP11-426C22.4	BLCA	1.38563	0.000309723
RP11-240G22.5	BLCA	1.27338	0.0236781
GABPB1-AS1	BLCA	0.727315	0.0337329
RP11-1079K10.2	BLCA	-1.36889	0.046224
NAALADL2-AS2	BLCA	1.85033	0.0374239
RUNDC3A-AS1	BLCA	2.13912	3.33017e-05
LINC01234	BLCA	3.43498	1.85247e-05
RP11-45L9.1	BLCA	1.72201	0.00903073
RP11-1102P16.1	BLCA	-1.3456	0.0338407
RP4-666F24.3	BLCA	-2.95762	6.42104e-08
LINC00922	BLCA	1.80839	0.00416691
LINC00595	BLCA	-4.48891	4.08699e-20
CTB-107G13.1	BLCA	-2.21894	0.0238178
AC104667.3	BLCA	1.58757	0.00762201
RP11-895M11.3	BLCA	1.29182	0.0423697
RP3-492J12.2	BLCA	-2.01116	0.0109215
RP11-351J23.1	BLCA	-2.89733	0.000723507
RP11-219B4.3	BLCA	1.66735	0.0381046
AC053503.6	BLCA	-4.37261	3.71356e-11
RP11-645C24.5	BLCA	-1.13894	0.0257571
SNX29P2	BLCA	-1.92114	2.36096e-06
RP11-480I12.7	BLCA	1.60642	1.44416e-06
RP13-638C3.5	BLCA	1.15685	0.0263483
AP001429.1	BLCA	2.0474	0.00103501
RP11-44F14.6	BLCA	-0.848379	0.0449757
RP11-143E21.3	BLCA	2.00331	0.0307241
AF127577.13	BLCA	3.43562	0.000136155
KB-1460A1.1	BLCA	1.57974	4.637e-05
C1orf140	BLCA	-3.80451	1.45853e-10
RP11-152H18.4	BLCA	1.79853	0.0269704
RP11-506O24.1	BLCA	2.52123	0.00793537
RP11-326C3.11	BLCA	-1.32415	0.00544214
LA16c-444G7.2	BLCA	-1.72691	0.00966621
RP11-214K3.19	BLCA	1.59212	0.00662704
KB-1440D3.13	BLCA	2.73485	1.17788e-07
RP11-293M10.6	BLCA	-1.67035	2.33304e-08
MEG9	BLCA	-2.68256	4.02242e-07
RP11-519G16.5	BLCA	3.34754	3.82534e-06
RP11-758N13.1	BLCA	3.01091	0.000513872
LY86-AS1	BLCA	-2.31174	0.00245069
RP11-226L15.5	BLCA	0.716238	0.00215597
MNX1-AS2	BLCA	2.93269	0.000222074
RP11-27G24.1	BLCA	1.83997	0.040106
RP11-44F14.5	BLCA	1.96141	0.0223115
RP11-89K11.1	BLCA	-2.79589	7.55539e-18
RP11-511H23.2	BLCA	1.77308	1.18117e-05
LINC01013	BLCA	-1.68911	0.0018154
AC015923.1	BLCA	2.5911	0.0194822
RP11-464C19.3	BLCA	-1.41115	0.0405813
RP11-713P17.4	BLCA	-1.21742	0.0397881
DKFZP434A062	BLCA	-1.34342	0.0121859
DLG3-AS1	BLCA	1.4656	0.0334885
RP11-567C2.1	BLCA	1.83446	0.00709077
HCG22	BLCA	-5.47084	3.75045e-08
DGCR9	BLCA	2.42653	0.000215082
RP5-965F6.2	BLCA	-3.128	5.70648e-09
RP11-304L19.3	BLCA	1.55754	0.00248225
RP11-456H18.2	BLCA	1.93516	0.00235243
RP11-120J1.1	BLCA	-3.70293	3.07141e-10
LINC01537	BLCA	-1.61602	0.000798396
RP11-849I19.1	BLCA	-3.9318	3.0329e-06
LINC00519	BLCA	1.56505	0.00701723
CTD-2054N24.2	BLCA	-2.27995	2.08086e-08
CTD-2349P21.3	BLCA	1.75262	0.00211228
RP11-506B6.6	BLCA	-2.30917	3.62771e-06
RP11-514D23.2	BLCA	-3.86123	4.16149e-11
RP13-870H17.3	BLCA	-1.88822	0.000683287
LINC00982	BLCA	-2.059	1.31225e-06
TMEM26-AS1	BLCA	1.60706	0.00474402
AC105053.3	BLCA	-1.59015	0.00711215
AC006277.3	BLCA	1.37576	6.49857e-05
LINC01518	BLCA	3.40432	0.000293785
CTD-3076O17.1	BLCA	-2.35634	0.000620539
RP11-366L20.2	BLCA	2.89407	8.02988e-07
ADAMTS9-AS1	BLCA	-5.19785	4.47331e-22
LINC00891	BLCA	-3.51155	1.04229e-09
DARS-AS1	BLCA	1.3388	0.00361093
RP1-90G24.11	BLCA	2.11407	0.00669054
RP11-436I24.1	BLCA	2.17144	0.0107441
RP4-777L9.2	BLCA	1.25357	0.0204524
BVES-AS1	BLCA	-2.45136	0.00011099
AC007966.1	BLCA	1.33359	0.0427326
AC009005.2	BLCA	1.89049	2.7e-05
CTD-2537I9.12	BLCA	1.33292	0.0036618
CTD-3035D6.2	BLCA	2.5857	1.6132e-06
CTD-2313J17.5	BLCA	1.46886	6.8351e-06
RP11-164O23.8	BLCA	-1.91142	0.0130551
AC093627.10	BLCA	-1.24797	0.00169131
RP11-753H16.3	BLCA	-4.34975	9.26471e-10
RP11-80H5.2	BLCA	2.53237	0.00481155
RP11-579D7.4	BLCA	1.12428	0.0433248
RP11-135J2.3	BLCA	1.9303	0.00285658
TBX5-AS1	BLCA	-1.80927	5.91037e-06
SNHG4	BLCA	1.0594	0.025834
MIR22HG	BLCA	-2.28327	3.55648e-11
CTD-2034I4.2	BLCA	3.82942	8.33231e-06
RP11-240D10.4	BLCA	-2.03981	0.000576519
RP11-100E5.2	BLCA	1.51361	0.0402157
RP11-329L6.2	BLCA	1.25609	0.00470469
RP13-554M15.7	BLCA	0.943904	0.00272261
MAGI2-AS3	BLCA	-1.61365	0.000388568
SCARNA10	BLCA	6.6356	1.46513e-12
KB-1958F4.1	BLCA	-1.96566	0.000749904
AC144449.1	BLCA	-0.81932	0.00384067
RP4-737E23.2	BLCA	1.90615	0.00991198
AC112721.1	BLCA	3.32234	4.3477e-05
AC093390.1	BLCA	-3.18263	3.80602e-06
LINC00890	BLCA	-1.55417	0.027368
CTD-2525I3.6	BLCA	1.43049	0.02588
LINC00115	BLCA	1.00299	0.000292771
LINC01460	BLCA	1.89311	0.0125057
RP11-325L12.6	BLCA	-1.2226	0.00373722
RP11-322D14.2	BLCA	1.35078	0.0414694
RP1-65J11.1	BLCA	-3.597	1.02575e-11
TMEM75	BLCA	2.29005	0.000861887
RP11-412D9.4	BLCA	-1.02254	0.0321192
TSSC1-IT1	BLCA	2.26283	0.00027551
CTC-232P5.3	BLCA	-1.32601	0.0318494
CTD-2547G23.4	BLCA	0.849898	0.0299125
LINC01152	BLCA	2.60857	0.00169613
ID2-AS1	BLCA	-1.16765	0.0108428
AF001548.6	BLCA	-5.32981	5.85429e-17
RP4-760C5.3	BLCA	2.21927	0.000117655
AC107079.1	BLCA	-2.36698	0.000228105
RP11-759A24.3	BLCA	2.03107	0.0461629
RP1-228H13.5	BLCA	1.38988	4.99392e-08
LL22NC03-2H8.5	BLCA	0.738679	0.0103641
RP11-400F19.12	BLCA	1.4351	0.0235771
AC007879.7	BLCA	2.33571	0.000350564
RP11-16P20.4	BLCA	-2.03108	0.000183106
GS1-393G12.14	BLCA	0.794803	0.0204515
RP11-598F7.5	BLCA	1.91921	2.91256e-05
RP11-336A10.4	BLCA	2.61913	0.00262344
AP000318.2	BLCA	-1.54485	0.00202522
NALCN-AS1	BLCA	-1.9467	0.00732368
RP11-421E14.2	BLCA	3.2828	0.000370644
RP11-1055B8.9	BLCA	2.19807	2.71482e-05
RP11-6O2.4	BLCA	-3.19526	2.4584e-07
AC019048.1	BLCA	1.26164	0.0463382
HOXC-AS2	BLCA	2.86567	8.82899e-06
AC015849.13	BLCA	1.94353	0.0127891
CTD-3064M3.3	BLCA	-1.50714	1.41614e-05
RP11-535M15.1	BLCA	-2.8447	6.58747e-15
RP11-434D9.1	BLCA	3.00618	1.27774e-05
RP11-357P18.2	BLCA	-1.1274	0.021468
RBM12B-AS1	BLCA	1.32666	0.000287763
AC105398.3	BLCA	-2.71481	0.00486128
RP5-991G20.2	BLCA	1.1882	0.0151744
AC007128.1	BLCA	2.46111	0.000833664
RP11-352D13.6	BLCA	2.3436	0.0180371
LINC00856	BLCA	-2.00786	0.00132391
RP11-115D19.1	BLCA	2.08507	0.0100996
SERTAD4-AS1	BLCA	-1.05649	0.0107833
AC002398.12	BLCA	-4.84187	3.08774e-22
RP11-320N21.2	BLCA	1.40688	0.0272782
RP3-337H4.9	BLCA	0.90006	0.0112162
RP11-357D18.1	BLCA	-2.53527	0.00196798
RP4-735C1.4	BLCA	1.73583	0.026171
CTD-2270F17.1	BLCA	-4.34145	7.71651e-11
RP11-371M22.1	BLCA	-3.20233	0.0020201
RP11-638I2.2	BLCA	1.6634	0.00886733
LL22NC03-N64E9.1	BLCA	3.29414	0.000153777
RP11-427J23.1	BLCA	3.0061	2.51109e-05
RP5-1159O4.1	BLCA	0.83356	0.0485032
CTD-2525P14.5	BLCA	-2.71435	3.11574e-06
SNHG20	BLCA	0.904219	0.000920444
RP11-111A21.1	BLCA	1.34562	0.000796307
RP11-455O6.9	BLCA	1.24888	0.00440066
LINC01138	BLCA	0.633379	0.00574825
RP11-501J20.5	BLCA	-2.13066	0.00114269
GATA6-AS1	BLCA	-2.37323	7.53345e-07
C8orf31	BLCA	1.32299	0.0209079
LINC01154	BLCA	-3.70603	2.51093e-06
LINC00473	BLCA	-2.15678	0.00432684
RP11-398B16.2	BLCA	-3.8435	9.76384e-05
AC012531.25	BLCA	3.46811	6.78099e-06
AP001619.3	BLCA	1.71742	0.00882673
AC073046.25	BLCA	1.27875	0.00100225
LINC01237	BLCA	-1.38777	0.000212716
MKX-AS1	BLCA	-4.95386	1.34946e-10
RP11-74E22.8	BLCA	1.43738	0.0456692
RP11-208N14.4	BLCA	-2.45731	0.000895162
RP11-753A21.1	BLCA	-3.31249	0.000571052
RP11-576D8.4	BLCA	2.61675	0.0147933
CASC15	BLCA	1.70793	0.000282457
RP11-440G9.1	BLCA	-1.3617	0.0384152
RP11-554I8.2	BLCA	2.28275	0.0101857
POU6F2-AS2	BLCA	2.13875	0.0143506
RP11-662G23.1	BLCA	-2.67799	0.00208667
RP11-177F15.1	BLCA	2.82273	0.0251736
AP000640.10	BLCA	0.917493	0.0380224
CTD-2369P2.8	BLCA	-1.35567	0.0241407
LINC00942	BLCA	2.73565	0.00238138
RP11-192H23.7	BLCA	2.2794	1.00939e-05
CTA-544A11.1	BLCA	1.8388	0.0156596
RP11-405O10.2	BLCA	1.65581	0.0356137
RP1-34H18.1	BLCA	-1.55923	0.0111284
CTD-2510F5.4	BLCA	2.25353	6.19974e-08
RP11-27N21.3	BLCA	1.20665	0.0443118
RP11-103C16.2	BLCA	1.97316	0.00646617
RP11-546J1.1	BLCA	1.36685	0.00120466
RP5-858B6.3	BLCA	1.66282	0.00199993
CTD-2583A14.8	BLCA	0.837526	0.000483023
RP11-650L12.2	BLCA	1.28689	0.00028801
RP11-556O9.2	BLCA	1.90036	0.00387878
AP000697.6	BLCA	1.93017	0.010683
RP11-703M24.5	BLCA	2.60546	0.0116123
RP11-344P13.6	BLCA	2.4	0.00318268
LINC00908	BLCA	-2.66931	4.10705e-10
SNHG3	BLCA	0.923722	0.00422315
RP11-295M3.4	BLCA	-1.49454	0.0152001
AC004951.6	BLCA	0.870221	0.00388628
CTD-2542C24.5	BLCA	2.56625	0.00410882
AC084219.3	BLCA	1.67429	0.000818207
RP11-36N20.1	BLCA	2.59671	0.0102411
RP11-94B19.7	BLCA	3.29447	0.0046371
RP11-282K24.3	BLCA	1.92687	0.000343065
AC006486.10	BLCA	1.40214	0.000185468
AC016735.1	BLCA	2.21855	0.00843497
RP11-408H1.3	BLCA	1.54295	0.0330651
RP11-89C3.3	BLCA	-2.12439	0.000410124
RP11-621L6.3	BLCA	1.74259	0.0348007
RP11-61L19.2	BLCA	2.29873	0.00269974
KB-1674E1.1	BLCA	2.77027	0.00160402
LINC00858	BLCA	2.6943	0.00512094
RP11-1334A24.5	BLCA	-1.76899	4.55241e-05
RPPH1	BLCA	5.53352	1.60108e-07
RP11-307E17.8	BLCA	-2.1949	3.19483e-07
RABGAP1L-IT1	BLCA	2.48589	0.00312175
CTD-2600O9.1	BLCA	1.95944	0.00523603
RP11-304F15.7	BLCA	1.782	0.0214489
RP11-92C4.6	BLCA	-1.86217	0.000111153
AC114730.2	BLCA	-2.62242	7.13676e-06
RP11-152N13.16	BLCA	0.989947	0.00203755
RP11-286H15.1	BLCA	-2.73202	1.66015e-07
RP11-542B15.1	BLCA	1.39249	0.0358683
RP4-584D14.6	BLCA	1.53292	0.0313122
AC005355.3	BLCA	1.27208	0.0480095
TMEM5-AS1	BLCA	-2.65755	0.00029966
AC009133.12	BLCA	0.697378	0.00170277
RP5-892K4.1	BLCA	1.21982	0.0307879
RP11-443B20.1	BLCA	1.87677	1.11991e-09
RP11-379B8.1	BLCA	1.27929	0.014363
AP000892.6	BLCA	-3.81305	3.43924e-15
AC009303.2	BLCA	0.691746	0.0479498
RP11-461A8.4	BLCA	1.30114	0.00746683
PVT1	BLCA	1.17621	0.000445707
CTC-425O23.5	BLCA	0.801847	0.0210543
RP13-614K11.2	BLCA	-2.22676	0.00178059
RP11-656D10.7	BLCA	1.27066	0.0279356
RP3-523C21.2	BLCA	-2.60522	4.95175e-05
RP11-161H23.9	BLCA	1.32334	0.0171694
RP11-496N12.6	BLCA	-2.99791	2.55019e-07
RP11-383G6.3	BLCA	1.29231	0.0252849
RP11-259N19.1	BLCA	1.00328	0.00864846
LINC00392	BLCA	4.05293	0.000340251
RP11-16C1.2	BLCA	1.8443	0.0277061
FLJ39080	BLCA	1.84086	0.0138657
RP11-1069G10.1	BLCA	-4.95759	1.58558e-16
PGM5P3-AS1	BLCA	-3.43758	6.93324e-07
LINC00881	BLCA	-3.17337	1.42742e-06
ACTA2-AS1	BLCA	-3.12401	9.50056e-12
RP11-973N13.4	BLCA	1.29382	0.0371118
LINC00337	BLCA	1.66819	0.000496032
AC010524.2	BLCA	2.11105	0.00403843
RP11-805I24.3	BLCA	-4.12925	3.39072e-19
AL161668.5	BLCA	1.36226	0.0364737
RP11-288A5.2	BLCA	-1.77678	0.0302545
AC002511.3	BLCA	-1.82059	0.0110845
RP11-326C3.2	BLCA	2.16247	0.000571052
AC156455.1	BLCA	-1.26202	0.0411231
LA16c-380A1.1	BLCA	-1.54913	0.00566057
DLX6-AS1	BLCA	1.3392	0.0487673
RP3-337H4.10	BLCA	-1.6744	0.000233598
RP11-692P14.1	BLCA	1.9617	0.0204021
AC005592.3	BLCA	-2.26525	0.000163115
LINC01197	BLCA	-1.69849	1.34806e-06
CTD-2619J13.5	BLCA	1.70754	0.00885834
RP11-495P10.8	BLCA	1.96873	0.0308803
RP11-477J21.6	BLCA	-2.26459	0.00363199
LINC00865	BLCA	-2.00727	3.33454e-08
RP11-155G14.6	BLCA	2.14563	7.33545e-06
AC023115.2	BLCA	-2.38708	4.99363e-06
RBMS3-AS3	BLCA	-1.71117	0.00251995
AC092155.4	BLCA	-2.02401	0.0143926
RP11-417L19.6	BLCA	1.16883	0.000796307
TM4SF1-AS1	BLCA	1.22244	0.0489155
RP13-1016M1.2	BLCA	-1.84944	0.000359957
CTC-340A15.2	BLCA	2.09895	0.0296595
MEF2C-AS1	BLCA	-3.17426	1.34917e-09
LA16c-380A1.2	BLCA	-1.69944	0.000256516
RP11-60A8.1	BLCA	-1.99727	0.035704
RP5-1007F24.1	BLCA	-1.82399	0.000272256
LINC01105	BLCA	4.33692	0.000159916
RP11-46O21.2	BLCA	1.97445	0.0376764
AL133493.2	BLCA	2.20734	1.81105e-05
RP11-65L3.2	BLCA	1.08034	0.00911906
LINC01426	BLCA	1.5263	0.0064199
BMS1P4	BLCA	0.916433	0.0238165
RP11-299G20.2	BLCA	1.64091	8.51355e-07
LINC00393	BLCA	2.46627	0.00213953
LYPLAL1-AS1	BLCA	-3.06452	4.92251e-09
CTA-243E7.2	BLCA	2.3058	0.0166867
AP000695.4	BLCA	3.04279	7.49935e-13
TTC3-AS1	BLCA	2.25275	1.83651e-06
AC018647.3	BLCA	-2.63866	5.59068e-12
CTD-2026G6.3	BLCA	2.23552	0.00739282
AC002451.3	BLCA	-1.79012	0.00012501
RP11-17M16.2	BLCA	-0.636555	0.0164136
RP11-465N4.5	BLCA	1.37846	0.00170766
RP11-697N18.4	BLCA	1.31293	0.00634726
RP11-417L19.5	BLCA	1.37756	0.00670879
NDUFB2-AS1	BLCA	0.723085	0.00120296
LINC01127	BLCA	2.80279	0.000376427
RP11-830F9.6	BLCA	-2.1958	6.31801e-05
RP11-675F6.3	BLCA	3.33331	0.00585726
XXbac-BPG308K3.6	BLCA	3.22277	0.000479304
Z83851.4	BLCA	0.852962	0.0312778
MIR222HG	BLCA	-1.60499	0.000286573
LINC00629	BLCA	-1.55626	0.00684141
CTB-33O18.1	BLCA	2.3571	0.025509
RP11-126O1.4	BLCA	2.04335	0.0418398
HAND2-AS1	BLCA	-3.87803	6.38516e-11
AL133243.4	BLCA	1.51352	0.0287533
RP11-445P17.8	BLCA	2.80664	0.00114201
RP11-174G6.5	BLCA	0.72335	0.0338002
LL22NC03-N14H11.1	BLCA	2.72542	0.000167659
RP11-148K1.10	BLCA	1.12814	0.0146301
AC004540.5	BLCA	1.20524	0.0140452
AC007392.3	BLCA	-2.57084	1.25467e-11
RP11-676B18.1	BLCA	1.65743	0.00667612
RP11-415J8.5	BLCA	2.12424	1.2246e-05
RP11-47P18.1	BLCA	2.83402	0.0144514
RP4-663N10.1	BLCA	-2.79921	0.000237779
RP11-547D24.1	BLCA	1.77924	0.0186551
RP11-311F12.1	BLCA	2.34301	0.0124656
FOXP1-IT1	BLCA	2.80324	0.00262425
RP11-231L11.3	BLCA	1.81165	0.000344023
RP11-142O6.1	BLCA	1.95011	0.00692533
RP11-999E24.3	BLCA	-0.995898	0.00508942
RP11-630A13.4	BLCA	-1.58036	0.0196421
RP11-622C24.2	BLCA	-0.985356	0.0334249
CTC-296K1.4	BLCA	-5.11133	2.83995e-14
RP11-191L9.4	BLCA	3.73203	5.3555e-05
LINC01287	BLCA	5.97125	1.43928e-12
RP5-827E24.1	BLCA	-2.87669	0.00037585
RP5-1120P11.1	BLCA	2.48118	2.65487e-07
CTD-2023M8.1	BLCA	1.98343	0.00398801
XXbac-B135H6.15	BLCA	1.40339	0.0134856
FLJ12825	BLCA	1.47956	0.00787737
RP11-321P16.1	BLCA	1.95261	0.00881906
ERVH48-1	BLCA	3.51299	6.18774e-07
CTC-559E9.8	BLCA	1.01324	0.0132445
LDLRAD4-AS1	BLCA	-1.78464	0.00708875
RP11-44N22.3	BLCA	1.34072	0.0149862
AC015849.2	BLCA	1.93141	0.00209816
PGM5P4-AS1	BLCA	-3.5989	1.35748e-09
RP11-553A10.1	BLCA	1.5659	0.000356827
RP11-80H5.7	BLCA	1.21073	0.0226583
RP11-350N15.4	BLCA	3.39931	0.000180238
RP11-102K13.5	BLCA	-5.19418	1.50441e-19
FAM222A-AS1	BLCA	1.55934	0.0055095
RP11-17E13.2	BLCA	-1.88715	1.85852e-05
RP11-968O1.5	BLCA	-1.98222	1.41653e-05
CTD-3157E16.2	BLCA	-0.904144	0.00391096
AC007403.3	BLCA	-3.015	0.00275467
RP11-161D15.1	BLCA	-3.70179	6.4606e-06
HOXB-AS4	BLCA	1.79016	0.01101
RP11-956J14.1	BLCA	-2.23522	0.00207806
RP3-394A18.1	BLCA	0.699578	0.0220984
RP5-1186N24.3	BLCA	3.30201	0.000329614
RP1-63G5.7	BLCA	3.86137	0.00011787
RP11-535C21.3	BLCA	2.02808	0.0109224
RP11-758M4.4	BLCA	1.9226	0.0435889
XXbac-BPG308K3.5	BLCA	2.02988	0.00157127
AC007191.4	BLCA	0.635799	0.0359352
RP11-214O1.3	BLCA	-1.49328	0.032
RP11-728F11.4	BLCA	-1.98635	0.00360527
CTD-3157E16.1	BLCA	-0.843845	0.0330746
AP000438.2	BLCA	-2.39143	0.00346865
FEZF1-AS1	BLCA	2.12365	0.0175397
RP11-321G12.1	BLCA	-2.1382	0.0003922
PART1	BLCA	-2.51109	3.74875e-05
RP11-338K17.6	BLCA	1.0656	0.0498187
KLF7-IT1	BLCA	-1.33203	0.0159408
LINC01096	BLCA	2.38738	0.000485104
TARID	BLCA	-3.87243	4.08617e-12
CSE1L-AS1	BLCA	1.74337	0.00735938
AC093642.3	BLCA	-1.53514	0.000493998
ST7-AS2	BLCA	2.17648	0.0212683
TSPEAR-AS1	BLCA	2.28234	0.00221223
C5orf66-AS1	BLCA	-4.21406	1.07617e-19
RP11-39H3.2	BLCA	-1.79425	0.000583226
RP11-531A24.5	BLCA	-2.85863	9.95555e-10
RP11-79O8.1	BLCA	1.75587	0.00409738
HHIP-AS1	BLCA	-1.35592	0.0190082
FRMD6-AS2	BLCA	-1.89134	0.00903276
RP1-187B23.1	BLCA	2.19271	0.00127624
CTA-228A9.3	BLCA	1.08784	0.0234174
RP11-299L17.3	BLCA	-1.97037	0.00554259
LINC01354	BLCA	-2.23736	5.40237e-07
KLHL30-AS1	BLCA	-4.77656	2.35147e-17
RP11-214K3.20	BLCA	1.29693	0.0379604
SYNE1-AS1	BLCA	-2.40096	0.00116189
SNHG18	BLCA	0.900572	0.0376356
RP11-23P13.6	BLCA	-1.48125	0.0483377
LINC00092	BLCA	-1.88287	6.68172e-05
RP11-79H23.3	BLCA	-1.19631	0.0129852
RP4-620E11.8	BLCA	0.703818	0.0211109
CTC-548K16.2	BLCA	-1.40004	0.032267
RP11-686D22.8	BLCA	0.993375	0.0482157
LINC00402	BLCA	-2.57089	0.000220262
AC007405.8	BLCA	1.87433	0.0162115
RP11-438D14.3	BLCA	1.91247	0.0173868
AC004637.1	BLCA	-2.60416	5.05875e-05
LINC01311	BLCA	0.720592	0.0481468
RP11-675F6.4	BLCA	4.01735	0.000436366
APCDD1L-AS1	BLCA	-1.32968	0.0360841
RP11-779O18.1	BLCA	-1.80651	0.000695228
CELSR3-AS1	BLCA	0.900316	0.0180371
LINC00844	BLCA	-2.93868	7.04701e-05
RP11-1103G16.1	BLCA	3.03855	0.00112595
KB-1448A5.1	BLCA	-3.93976	1.37512e-10
IGFBP7-AS1	BLCA	-2.04056	0.000269028
CTC-260E6.6	BLCA	2.76333	8.08728e-10
RP3-425C14.5	BLCA	1.99175	0.00131433
RP11-423E7.2	BLCA	2.48766	6.38763e-05
RP11-36I17.2	BLCA	1.37344	0.00348459
RP11-474P2.6	BLCA	1.30568	0.00252589
RP5-984P4.6	BLCA	2.47691	0.048581
MBNL1-AS1	BLCA	-4.14328	7.28241e-17
PGM5-AS1	BLCA	-5.90246	4.31463e-17
RP11-334A14.8	BLCA	-1.79997	0.00594698
RP11-524H19.2	BLCA	1.99658	0.00185257
RP11-81K2.2	BLCA	-2.18379	0.00189667
RP11-302L19.3	BLCA	-1.9881	0.000795051
RP11-826F13.1	BLCA	1.61628	0.0466202
RP11-473O4.4	BLCA	1.97885	0.0157554
RP11-211N11.5	BLCA	1.22871	0.0212315
CTA-246H3.12	BLCA	2.07732	0.0161481
RP11-313P13.5	BLCA	1.61407	0.00291054
RP11-431N15.2	BLCA	2.44232	0.00248212
IL21-AS1	BLCA	-1.91787	0.00485076
RP11-104E19.1	BLCA	2.84953	0.00882626
RP5-1039K5.12	BLCA	-1.24674	9.13758e-05
AP001412.1	BLCA	1.08113	0.0111223
RP11-498C9.4	BLCA	2.04139	1.34806e-06
SCARNA15	BLCA	1.70088	0.000234325
CTD-2332E11.2	BLCA	2.99574	2.21898e-05
CTA-280A3.2	BLCA	3.33918	0.000223473
RP11-218F4.1	BLCA	3.56159	0.00235704
RP11-21K12.2	BLCA	1.02009	0.0181141
RP11-739N20.2	BLCA	1.0142	0.0230029
RP11-993B23.3	BLCA	1.67728	0.0110733
LINC01088	BLCA	-1.51893	0.0147144
AC026904.1	BLCA	-2.22364	1.45657e-05
LINC01186	BLCA	1.52344	0.0280688
TBL1XR1-AS1	BLCA	3.28761	3.04915e-05
ALMS1-IT1	BLCA	1.38159	4.26326e-05
GCSAML-AS1	BLCA	-1.6523	0.00810578
RP11-141B14.1	BLCA	0.784618	0.0261221
RP11-214N9.1	BLCA	1.89459	8.58845e-08
TSPEAR-AS2	BLCA	2.8715	2.95083e-05
PROSER2-AS1	BLCA	1.29023	0.0175179
RP11-435O5.2	BLCA	1.9672	8.56486e-06
RP6-99M1.3	BLCA	-1.52448	0.0241639
RP11-83M16.5	BLCA	2.16462	0.0377707
RP1-184J9.2	BLCA	2.39876	0.0443786
RP11-91I8.2	BLCA	2.4631	0.0116357
RP13-20L14.10	BLCA	1.45506	0.000728115
RP11-353N14.1	BLCA	3.12929	2.39471e-05
CCND2-AS2	BLCA	-1.46647	0.0461446
PCAT19	BLCA	-1.41402	9.08533e-05
PTPRD-AS1	BLCA	-2.16647	5.17639e-05
DKFZp779M0652	BLCA	-1.86136	0.000356267
PWAR5	BLCA	-1.77072	0.00514164
RP11-146E13.4	BLCA	2.33119	0.0198027
GAS6-AS2	BLCA	-2.72338	3.3413e-08
RP11-764K9.1	BLCA	1.45897	0.00160333
LINC00664	BLCA	1.8109	0.00324594
RP11-667F14.1	BLCA	-1.70477	1.00607e-05
LINC01271	BLCA	2.29744	5.96915e-05
RP11-123K19.1	BLCA	2.72944	0.00708612
RP11-489D6.2	BLCA	-4.20876	7.00694e-09
RP11-385G16.1	BLCA	-3.1548	8.74569e-06
RP11-391H12.8	BLCA	1.61144	0.00727267
RP11-504G3.2	BLCA	0.833367	0.0287433
RP13-487P22.1	BLCA	1.67888	0.038226
RP11-635L1.2	BLCA	-1.58726	5.17922e-05
RP11-616M22.12	BLCA	-3.13759	5.82721e-09
RP11-893F2.13	BLCA	-1.28792	0.0463382
LINC00087	BLCA	-0.788651	0.040786
DIO3OS	BLCA	-2.47045	1.48215e-08
RP1-86D1.5	BLCA	2.51395	0.0183379
RP1-102G20.5	BLCA	3.13602	0.000679712
AP000487.5	BLCA	0.642759	0.0347126
AC010976.2	BLCA	0.807672	0.0129133
CTC-246B18.8	BLCA	1.85549	0.00157959
LA16c-444G7.1	BLCA	-2.10741	0.00480308
CTD-2523D13.2	BLCA	0.837104	0.0398131
AP001258.4	BLCA	0.723045	0.000483846
RP11-196G18.22	BLCA	1.33919	3.11412e-06
AP001471.1	BLCA	-2.06045	3.60409e-05
MNX1-AS1	BLCA	2.48992	0.00208039
RP11-128A17.2	BLCA	1.75124	0.00508942
AP001469.7	BLCA	0.940867	0.0446528
NCAM1-AS1	BLCA	-3.26503	5.1926e-06
RP11-285G1.14	BLCA	1.51115	0.0123576
RP11-10A14.4	BLCA	1.57305	0.00192824
RP11-563M4.1	BLCA	-2.32542	0.00898433
OGFRP1	BLCA	1.19502	0.0014252
RP11-230G5.2	BLCA	-1.50124	0.000928362
RP11-701H24.5	BLCA	-1.52032	0.0326393
STAM-AS1	BLCA	1.6164	1.52414e-05
RP11-480A16.1	BLCA	1.43567	7.25644e-06
CACNA1C-IT2	BLCA	-2.43411	0.00525312
RP11-160O5.1	BLCA	0.869856	0.00508549
FAM181A-AS1	BLCA	-1.94337	0.017653
RP11-498E2.9	BLCA	-4.12005	3.62453e-13
RP11-554E23.2	BLCA	-3.71467	1.01801e-06
FGF10-AS1	BLCA	-3.62481	5.64427e-10
AC002511.2	BLCA	-2.56355	5.55851e-05
AC083884.8	BLCA	1.95284	0.000106387
CTD-2227E11.1	BLCA	1.73591	0.0114048
RP11-429J17.7	BLCA	1.42618	0.00213826
RP11-583F2.5	BLCA	2.94944	0.00153362
RP11-114M1.1	BLCA	1.54	0.0484914
VPS9D1-AS1	BLCA	1.49992	0.0045666
RP11-104N10.2	BLCA	0.811047	0.00805072
RP11-394I13.1	BLCA	-1.09424	0.0405106
RP11-465L10.10	BLCA	1.6744	0.0351726
AC005578.3	BLCA	1.6736	0.0104645
LINC01412	BLCA	-3.42407	1.25916e-09
CTD-3193O13.8	BLCA	-1.85187	0.0418215
JARID2-AS1	BLCA	1.12036	0.0350633
CTC-255N20.1	BLCA	1.83693	0.000157597
RP11-182J1.17	BLCA	-1.64437	1.21613e-05
LCMT1-AS2	BLCA	2.11461	0.00196771
C9orf163	BLCA	2.15073	4.15415e-09
RP11-710C12.1	BLCA	-2.63988	1.27825e-07
AC000068.10	BLCA	0.970267	0.0241432
RP11-738B7.1	BLCA	2.92935	1.59538e-05
LINC00624	BLCA	1.41649	0.00301016
RP11-89B16.1	BLCA	-1.7415	0.00417422
RP11-30K9.5	BLCA	1.91235	0.0182051
RP11-120K24.3	BLCA	1.49384	0.0443786
EGOT	BLCA	-1.08713	0.0472418
CTD-2620I22.3	BLCA	2.05999	0.00667434
RP1-30E17.2	BLCA	1.8378	0.0359517
LINC00683	BLCA	-1.49139	0.0020201
AC093850.2	BLCA	3.0787	1.62339e-06
PCAT6	BLCA	1.32116	6.74487e-05
AC144831.3	BLCA	-1.25169	0.000300971
LINC00216	BLCA	0.982301	0.038009
RP11-800A3.2	BLCA	1.0725	0.0444721
RP11-554A11.5	BLCA	-2.76705	3.22311e-08
RP11-398C13.6	BLCA	1.41113	4.493e-06
RP11-222K16.1	BLCA	-1.70484	3.80667e-05
RP11-679B19.2	BLCA	-3.36516	9.28517e-06
RP11-90K6.1	BLCA	-1.86006	0.000877944
RP11-481C4.2	BLCA	0.59644	0.0212683
DKFZp434J0226	BLCA	3.07414	1.5401e-06
CTD-2553L13.5	BLCA	2.18422	0.00571366
LINC01134	BLCA	0.950233	0.029249
LL21NC02-21A1.1	BLCA	-1.55323	3.87033e-05
FENDRR	BLCA	-4.14537	4.57039e-20
LINC00989	BLCA	-1.71674	0.00232146
LNX1-AS1	BLCA	2.49549	0.0161199
LINC01391	BLCA	2.70245	0.000349703
RP11-490O6.2	BLCA	1.16893	0.000646926
RP11-358D17.2	BLCA	-3.84843	7.52667e-14
AC069277.2	BLCA	1.91901	0.0054833
RP11-334C17.5	BLCA	1.04289	0.0177146
RP11-264B14.1	BLCA	-2.69712	2.40833e-06
LINC01484	BLCA	3.06336	0.000528615
AP001442.2	BLCA	2.27165	0.00315299
RP11-573G6.4	BLCA	-1.00173	0.0464907
KLHL6-AS1	BLCA	2.48158	0.00833756
RP11-69E11.8	BLCA	1.49167	0.0250052
HAR1A	BLCA	-1.74225	5.56965e-05
ST7-OT4	BLCA	1.53229	0.0115825
RP11-128M1.1	BLCA	2.01954	0.00318399
RP1-224A6.9	BLCA	0.861667	0.0387209
RP11-10A14.9	BLCA	1.8919	0.00458304
RP11-53O19.1	BLCA	-1.54567	3.48661e-05
RP11-166D19.1	BLCA	-2.87145	1.35755e-13
RP11-887P2.5	BLCA	-4.90435	3.4449e-18
CTC-343N3.1	BLCA	1.46055	0.0323902
RP11-314M24.1	BLCA	2.42014	0.0226263
RP4-621B10.8	BLCA	-1.07311	0.00784226
RP11-95O2.1	BLCA	1.3893	0.0464121
RP11-820I16.1	BLCA	-1.50004	0.0406023
RP5-1009E24.9	BLCA	-1.84684	0.00130642
FLJ20021	BLCA	-0.689098	0.0108848
CTB-134F13.1	BLCA	1.54269	0.0261465
RP11-294J22.7	BLCA	1.44858	0.0427542
RP11-128L5.1	BLCA	1.8355	0.0113346
RP11-736N17.10	BLCA	1.6372	0.00180477
RP5-823G15.5	BLCA	1.231	0.0104418
AC073316.1	BLCA	-2.31673	7.31015e-07
RP11-310P5.1	BLCA	2.00919	0.0318799
RP11-1012E15.2	BLCA	2.28136	0.00130011
LINC01389	BLCA	1.75692	0.000440883
RP11-814P5.1	BLCA	-3.87859	3.43485e-06
RP11-83M16.6	BLCA	3.02045	0.000166081
RP11-709A23.1	BLCA	3.9201	0.000221978
RP3-323A16.1	BLCA	1.69775	0.000843844
RP1-142L7.5	BLCA	-1.40708	0.00338224
RP11-281O15.4	BLCA	-1.32672	0.00232146
RP11-182J1.1	BLCA	-1.84358	0.000294139
AGAP1-IT1	BLCA	1.25968	0.00593149
RP11-834C11.8	BLCA	-1.21008	0.0263435
NBAT1	BLCA	2.47406	0.000892625
LINC00877	BLCA	-1.55437	0.000821829
RP11-464D20.6	BLCA	1.9128	0.00483546
RP11-34F20.7	BLCA	2.27852	2.43993e-05
RP1-56K13.5	BLCA	-2.00993	0.00335051
XXbac-BPG248L24.13	BLCA	3.44431	0.000192878
RP11-380J14.1	BLCA	3.28678	9.78463e-05
RP11-351C21.2	BLCA	1.05575	0.00788676
RP11-394I13.2	BLCA	1.32794	0.0027727
RP4-635E18.6	BLCA	1.30803	0.000406445
LINC00968	BLCA	-2.09268	5.50439e-05
RP11-399K21.13	BLCA	2.68106	0.00196219
CTC-260E6.3	BLCA	2.58685	1.73698e-08
CTD-2033D15.3	BLCA	-1.80733	0.000876576
RP11-131H24.4	BLCA	-3.23462	1.35804e-06
AP001619.2	BLCA	1.36844	0.00521666
RP11-404P21.5	BLCA	-2.08477	0.00329735
RP11-284F21.11	BLCA	-1.74567	0.0307942
RP11-51B23.3	BLCA	-1.73644	0.000106145
DGCR5	BLCA	3.21887	1.42253e-08
AP000696.2	BLCA	1.67982	0.0313631
RP1-78B3.1	BLCA	1.12694	0.0147532
AC004448.2	BLCA	-1.45818	0.0373644
RP11-299G20.5	BLCA	1.4607	0.000153777
RP11-536O18.1	BLCA	-2.81186	8.60458e-08
AP004372.1	BLCA	2.28749	0.045121
RP11-459I19.1	BLCA	-1.94425	0.000433024
AC007403.2	BLCA	-3.31771	1.77557e-06
CTD-2047H16.3	BLCA	1.11971	0.043058
RP4-639F20.1	BLCA	-1.39194	3.09065e-05
RP11-344B5.2	BLCA	-1.84213	1.47349e-11
MIR181A1HG	BLCA	3.56637	6.69602e-07
RP11-175K6.1	BLCA	-3.03317	2.48896e-14
HLCS-IT1	BLCA	1.59774	0.0269651
AC000032.2	BLCA	2.24223	0.0452526
LINC01410	BLCA	1.42446	0.000144166
AC024704.2	BLCA	-1.65296	0.0192856
LINC01082	BLCA	-4.35402	4.08699e-20
RP11-290M5.4	BLCA	-1.20791	0.00588668
CAPN10-AS1	BLCA	1.16223	0.000304607
AP001347.6	BLCA	-1.86857	4.40082e-05
IGF2-AS	BLCA	1.81549	0.00129668
RP4-785G19.5	BLCA	1.23707	0.0293614
LINC01198	BLCA	-2.25783	0.000268841
RP11-445F12.1	BLCA	3.32364	0.00288743
AC008269.2	BLCA	-2.20568	0.00701894
RP11-1055B8.1	BLCA	2.56439	1.65326e-08
CTD-3247F14.2	BLCA	-2.25772	2.19306e-05
LINC00665	BLCA	1.49639	0.00105213
RP11-867G23.10	BLCA	-3.20765	6.57039e-08
RP11-264M12.2	BLCA	-1.70959	3.55618e-05
RP11-127B20.2	BLCA	-1.3816	9.45466e-05
AC087294.2	BLCA	0.941039	0.00629364
RP13-890H12.2	BLCA	1.06518	0.0247974
RP11-367F23.1	BLCA	1.80413	0.0195889
AC074212.5	BLCA	0.790446	0.045021
AC093642.1	BLCA	-2.38786	0.000161884
AC127904.2	BLCA	0.820634	0.00394854
RP11-2E11.5	BLCA	1.66589	0.0203934
FAM230C	BLCA	2.98032	0.0150704
LINC00221	BLCA	3.31441	0.00643977
HP09025	BLCA	-2.28575	6.58063e-05
AC104134.2	BLCA	1.74579	0.00708636
CTC-510F12.7	BLCA	-2.50385	1.77943e-08
RP11-49G2.3	BLCA	-3.0801	4.67778e-12
CTB-102L5.7	BLCA	1.14449	0.0257964
LINC00702	BLCA	-3.38102	3.67452e-08
RP11-20B24.6	BLCA	1.58574	0.0208248
RP11-802D6.1	BLCA	1.16694	0.0190754
RP11-16P20.3	BLCA	-1.97883	0.0361372
RP11-144I2.1	BLCA	1.70661	0.0402157
RP4-650F12.2	BLCA	-1.73594	0.0227136
CTC-276P9.4	BLCA	-2.70471	3.95043e-05
CDC42-IT1	BLCA	1.57725	0.0111181
DLX2-AS1	BLCA	2.29507	0.0223865
RP11-442O1.3	BLCA	-2.92208	1.01371e-07
RP11-326C3.12	BLCA	-2.02952	4.54333e-05
RP11-290H9.4	BLCA	-2.11693	1.92829e-08
AP001434.2	BLCA	1.29709	0.0302309
RP11-795J1.1	BLCA	-2.6916	0.00102735
AF127936.7	BLCA	1.35142	0.00117082
FAM225A	BLCA	1.241	0.025509
LINC00160	BLCA	-2.60256	0.034646
LINC00460	BLCA	5.13848	4.67661e-08
RP11-57G10.8	BLCA	1.52996	0.00154949
AC004156.3	BLCA	1.17315	0.00774079
RP11-186B7.7	BLCA	1.4192	0.00108953
LINC00162	BLCA	1.55018	0.0441634
RP11-497E19.1	BLCA	-1.26632	0.011873
RP11-809C18.3	BLCA	-1.44388	0.0465648
ST8SIA6-AS1	BLCA	3.46126	0.000152312
AATBC	BLCA	1.57166	0.00843957
RP11-218C14.5	BLCA	-2.49628	0.0010961
CTB-47B11.3	BLCA	-2.34035	0.00013402
LINC00672	BLCA	-1.21594	0.000429586
RP11-855A2.2	BLCA	1.24596	0.00552248
AC004837.5	BLCA	1.1618	0.0402995
RP11-60A24.3	BLCA	-1.85764	0.00232864
RP4-724E16.2	BLCA	1.93367	1.40115e-07
AC009303.1	BLCA	2.46149	0.0030028
RP13-455A7.1	BLCA	2.7253	0.000501796
RP11-415I12.3	BLCA	1.04233	0.0241962
ARAP1-AS2	BLCA	1.11059	0.0376961
ABCA9-AS1	BLCA	1.68962	0.0162966
RP11-484K9.4	BLCA	1.23169	0.02521
RP11-63A1.1	BLCA	1.94723	0.00397111
LINC00671	BLCA	-1.48194	0.00316566
KB-1517D11.4	BLCA	-1.87194	0.00101259
RP11-705O1.8	BLCA	1.51585	0.000271198
RP11-66N24.3	BLCA	0.647319	0.0490324
AP000223.42	BLCA	-1.11037	0.00338978
CTD-2023N9.1	BLCA	-3.64445	1.64239e-05
RP5-1039K5.19	BLCA	-0.944378	0.000440166
FGF14-AS2	BLCA	-1.14933	0.0453015
MIMT1	BLCA	-1.64991	0.0133693
CTD-2339F6.1	BLCA	-2.15931	0.0031011
CTC-296K1.3	BLCA	-5.13026	3.59852e-17
FSIP2-AS1	BLCA	1.09008	0.0334911
AC145124.2	BLCA	-1.53506	0.000953732
RP11-432I5.2	BLCA	1.92336	0.00510568
TXNDC12-AS1	BLCA	2.388	0.00124462
SLC8A1-AS1	BLCA	1.71689	0.00393112
RHPN1-AS1	BLCA	1.96065	2.30401e-08
RP11-93O14.3	BLCA	1.59445	0.0312986
FOXP4-AS1	BLCA	2.46128	5.96418e-06
KCNH1-IT1	BLCA	2.01082	0.0491201
AC007277.3	BLCA	-1.20536	0.0479383
PTPRG-AS1	BLCA	1.3223	0.00288034
RP11-475B2.1	BLCA	-3.57714	1.45636e-08
RP11-519G16.3	BLCA	2.0908	0.000106244
RP11-867G2.6	BLCA	2.52696	0.0129284
CTA-390C10.9	BLCA	2.1984	0.0323902
CTD-2078B5.2	BLCA	-2.09751	2.48772e-05
CTD-2373J6.1	BLCA	-2.02964	8.13297e-06
FBXL19-AS1	BLCA	0.762812	0.00962585
LINC01160	BLCA	-1.49367	0.0176515
RP11-54O15.3	BLCA	2.08543	0.0240417
RP11-504P24.9	BLCA	1.34337	0.00404905
RP11-466L17.1	BLCA	-2.29561	0.000569671
RP11-264B17.4	BLCA	1.09911	0.000771651
RP11-73M7.1	BLCA	1.36172	0.0052513
RP11-759A24.1	BLCA	2.25538	0.0200643
RP11-357N13.6	BLCA	2.00038	0.00613143
AP001626.1	BLCA	1.97985	0.0177336
AC133680.1	BLCA	-2.20436	0.024529
AC007193.6	BLCA	4.36633	3.56049e-08
RP5-963E22.6	BLCA	2.11298	3.71044e-07
KCNMB2-AS1	BLCA	1.8207	0.00701723
RP11-775D22.2	BLCA	-1.88364	6.08782e-05
MEOX2-AS1	BLCA	-1.56086	0.0499837
RP11-225H22.4	BLCA	-1.13582	0.00396044
MIR100HG	BLCA	-2.49201	5.45853e-07
RP11-255H23.4	BLCA	1.97479	0.0104325
LINC00694	BLCA	-3.441	7.8282e-10
CTD-2517M22.14	BLCA	1.11401	0.00439902
RP11-246A10.1	BLCA	-2.41406	0.000833264
RP4-569M23.4	BLCA	2.06472	0.00847375
RP1-80N2.3	BLCA	2.08881	0.000296133
AC116035.1	BLCA	-3.23187	9.71388e-09
RP1-278D1.2	BLCA	-1.83917	0.00463927
CYP4A22-AS1	BLCA	1.69998	5.02115e-05
RP11-390F4.3	BLCA	1.96668	0.000413715
CTB-36H16.2	BLCA	-1.97814	3.74792e-09
RP11-680F20.10	BLCA	3.10415	0.00129842
RP11-354E11.2	BLCA	-2.5212	3.54843e-11
RP11-154D6.1	BLCA	-1.04031	0.010011
CTD-2298J14.2	BLCA	-1.89293	0.0051064
AC010894.5	BLCA	1.83401	0.0235407
RP11-415J8.7	BLCA	1.19505	0.0212515
RP11-66N24.4	BLCA	0.846241	0.0239069
RP11-143I21.1	BLCA	1.45972	0.00884308
AF127577.11	BLCA	1.6109	0.0305193
LINC01572	BLCA	1.7627	5.87558e-06
CTD-2047H16.2	BLCA	2.42322	2.6076e-06
CTD-2587H19.2	BLCA	1.32453	0.0483854
RP11-490N5.3	BLCA	-1.93086	0.00713649
CTD-3065J16.6	BLCA	1.95533	0.00202922
CTD-2090I13.1	BLCA	-1.61208	0.0482303
RP11-465N4.4	BLCA	1.82395	0.000345847
CTC-786C10.1	BLCA	-2.29909	1.98092e-06
AC096574.4	BLCA	-1.11106	0.00722192
CEBPB-AS1	BLCA	-1.33646	0.000572763
BZRAP1-AS1	BLCA	-2.16157	2.44834e-11
LINC00398	BLCA	-1.27087	0.0381046
AC015849.16	BLCA	3.65501	2.73155e-08
LINC00882	BLCA	-1.72502	3.41618e-05
RP13-991F5.2	BLCA	2.80614	1.07995e-05
RP11-255E6.6	BLCA	1.44539	0.0220954
RP11-467I17.1	BLCA	-3.20855	4.9658e-05
CTD-3252C9.4	BLCA	-1.60609	2.21667e-05
RP11-391L3.3	BLCA	2.46062	0.00301997
AC092171.2	BLCA	1.30327	0.0145835
RP11-466A19.7	BLCA	1.2436	0.0139204
RP11-141J13.5	BLCA	-1.83378	0.0293909
RP11-88I18.3	BLCA	-4.36216	1.73678e-11
RP11-62I21.1	BLCA	2.55754	0.0191043
RP11-22C11.2	BLCA	1.53466	0.00619758
AC011239.2	BLCA	-3.32741	1.82043e-09
AC005592.1	BLCA	-2.05759	0.00470143
RP11-1070N10.5	BLCA	3.65645	0.00117801
MIR4697HG	BLCA	-3.94774	2.70164e-12
AC018890.6	BLCA	2.222	0.00209012
RP11-511B23.1	BLCA	-1.42975	0.0276144
AP001476.3	BLCA	-2.57112	0.0107243
AC004510.3	BLCA	2.65799	0.000670765
PGM5-AS1	BLCA	-1.65458	0.0342054
RP1-80N2.4	BLCA	1.87132	0.000668825
RP11-158I9.5	BLCA	-2.55461	4.70732e-05
LINC00839	BLCA	2.08403	6.74487e-05
RP1-28O10.1	BLCA	-1.72361	0.000433001
RP11-863P13.3	BLCA	1.72782	0.00021705
RP11-276H19.2	BLCA	1.89421	0.00422604
RP11-567J20.2	BLCA	-3.33436	1.31119e-08
RP11-540A21.2	BLCA	0.9844	0.00158294
RP11-143K11.7	BLCA	1.20508	2.2969e-05
RP11-1275H24.2	BLCA	1.71466	3.11253e-05
RP1-191J18.66	BLCA	1.49615	3.01559e-10
LINC00524	BLCA	-1.63447	0.0376099
RP11-243M5.5	BLCA	-3.29278	3.71873e-05
RP4-575N6.4	BLCA	-1.69748	2.11632e-05
RP11-288L9.4	BLCA	1.39221	0.0152041
RP11-834C11.5	BLCA	1.33914	0.0452708
RP11-84C10.4	BLCA	1.88837	7.37473e-05
AP001628.6	BLCA	1.35506	0.00585726
RP11-76C10.2	BLCA	-3.11953	0.000144746
CTB-193M12.4	BLCA	-2.93168	2.82793e-10
LINC00211	BLCA	-2.02054	0.000937425
RP11-368I23.2	BRCA	-3.81561	8.1164e-43
AC092839.4	BRCA	2.10875	1.43429e-06
LINC01224	BRCA	3.80478	3.00641e-42
RP11-640I15.1	BRCA	0.611894	0.00399067
RP11-927P21.2	BRCA	0.693786	0.0087399
RP11-624L4.1	BRCA	3.8163	4.99374e-55
RP3-522J7.7	BRCA	0.611336	0.00142031
PSORS1C3	BRCA	-0.976711	0.000711415
RP11-40E6.2	BRCA	-0.837045	0.00406104
RP11-440D17.4	BRCA	0.868164	2.58024e-16
LA16c-431H6.7	BRCA	1.96106	3.80159e-23
RP11-467C18.1	BRCA	-1.18132	1.26744e-08
RP11-424M24.3	BRCA	1.69831	9.84285e-08
AD000684.2	BRCA	0.929301	5.82921e-09
AC009014.3	BRCA	3.40855	1.03137e-11
LA16c-329F2.1	BRCA	-1.53288	4.11834e-05
ADIRF-AS1	BRCA	-1.3214	3.56947e-26
AP000439.3	BRCA	3.05968	2.10263e-28
WWC2-AS2	BRCA	-0.927233	2.837e-14
USP3-AS1	BRCA	0.611926	2.70783e-07
CTD-2538C1.3	BRCA	0.893602	0.000195235
RP11-1157N2__B.2	BRCA	3.48153	3.36401e-16
RP11-539L10.2	BRCA	0.815978	1.08432e-11
AE000661.50	BRCA	1.32154	6.66669e-06
RP11-298C2.1	BRCA	4.22582	2.34409e-17
ITFG1-AS1	BRCA	0.78937	1.03165e-06
RP11-64D24.4	BRCA	-0.6565	0.0189299
RP11-600K15.1	BRCA	2.36435	4.63134e-13
RP13-616I3.1	BRCA	0.863593	1.54184e-07
RP11-448G15.1	BRCA	0.894968	9.65003e-05
BIRC6-AS2	BRCA	1.97553	4.44007e-11
RP11-115H15.2	BRCA	4.17975	3.99732e-13
RP11-357H14.16	BRCA	1.18801	0.000384518
RP4-616B8.4	BRCA	1.13403	5.50968e-08
RP11-1105O14.1	BRCA	1.77916	0.00322803
RP11-362F19.1	BRCA	1.81764	1.71546e-08
RP4-755D9.1	BRCA	-2.69913	1.35761e-30
RP11-884K10.6	BRCA	0.85993	7.75157e-05
CTD-2015H6.3	BRCA	1.20652	1.80436e-31
RP11-1260E13.1	BRCA	1.29948	6.0774e-05
RP11-710F7.2	BRCA	1.60174	1.7699e-11
AC021188.4	BRCA	-1.9737	6.62406e-61
RP3-403L10.3	BRCA	2.57037	4.07596e-07
MRGPRF-AS1	BRCA	-3.62471	4.64926e-91
RP11-47J17.3	BRCA	3.17128	1.72144e-05
RP11-1079K10.3	BRCA	0.590238	0.0103572
AP002954.3	BRCA	-0.827071	2.77211e-05
AP000577.2	BRCA	2.04885	1.97083e-13
AC019100.3	BRCA	-2.39025	9.17689e-09
AC092839.3	BRCA	1.23819	0.016616
CTD-2547H18.1	BRCA	2.09472	2.62093e-07
GS1-24F4.2	BRCA	-2.54818	2.26196e-33
CTA-989H11.1	BRCA	0.93971	7.03792e-10
CASC19	BRCA	1.95504	2.20592e-06
PACERR	BRCA	-0.602011	0.0171905
RP11-229D13.3	BRCA	1.43219	1.82632e-13
RP11-700H6.1	BRCA	0.933536	1.89612e-05
RP11-64K12.9	BRCA	0.652978	0.0240466
RP11-66D17.3	BRCA	1.87937	9.26456e-16
RP11-269G24.6	BRCA	-1.10131	8.48417e-15
RP11-81H3.2	BRCA	3.04045	3.2838e-09
RP11-319G9.1	BRCA	4.37644	5.72481e-17
RP5-1198O20.4	BRCA	1.96319	3.01387e-18
RP11-57A19.2	BRCA	2.30578	2.37652e-32
RP11-497G19.1	BRCA	2.12595	3.33955e-13
ZNF630-AS1	BRCA	2.12439	2.15675e-10
CTD-2380F24.1	BRCA	1.08389	1.32243e-05
RRS1-AS1	BRCA	0.592545	0.00252916
RP11-167B3.3	BRCA	-1.79146	1.11244e-09
SMAD9-IT1	BRCA	-1.9211	9.66592e-25
RP11-945A11.1	BRCA	1.62797	0.012845
RP1-267L14.3	BRCA	1.58021	0.000271576
CTD-2315M5.2	BRCA	2.13914	5.09377e-06
SACS-AS1	BRCA	-3.68561	2.10582e-77
SMG6-IT1	BRCA	2.92625	3.49186e-05
RP11-180P8.3	BRCA	2.74213	1.35678e-14
UG0898H09	BRCA	-0.916728	0.000128416
KB-1930G5.4	BRCA	1.98687	8.85098e-08
CTD-3001H11.1	BRCA	4.53367	2.66131e-17
RP11-670E13.6	BRCA	1.21549	2.35801e-12
RP11-91I8.3	BRCA	-1.73296	1.22365e-14
RP11-1D12.1	BRCA	2.04785	0.00629533
RP3-453C12.15	BRCA	2.56378	2.07982e-27
GRIK1-AS1	BRCA	-1.72378	1.2979e-09
RP11-107I14.2	BRCA	2.96999	2.76437e-20
RP11-426D19.1	BRCA	2.90508	3.47187e-22
RP11-190C22.8	BRCA	0.99175	7.34104e-06
RP11-35J10.6	BRCA	-3.10192	1.86263e-35
RP11-756J15.2	BRCA	1.47666	1.85947e-06
RP11-680F8.4	BRCA	1.35939	2.40919e-06
RP11-704J17.5	BRCA	-1.27885	0.0310661
AC016745.3	BRCA	0.832776	0.00469936
LINC01346	BRCA	2.70646	0.00374628
RP1-193H18.3	BRCA	-4.45106	8.29092e-41
C3orf35	BRCA	0.714014	1.36512e-05
RP11-255G12.2	BRCA	-2.71162	6.04776e-41
AC019118.4	BRCA	1.20384	0.00312376
RP11-279F6.1	BRCA	1.52228	1.73433e-11
CIRBP-AS1	BRCA	0.631324	1.39577e-09
RP11-336A10.2	BRCA	2.08071	3.21514e-14
LINC01208	BRCA	3.17963	1.41765e-20
RP11-65L3.3	BRCA	2.83752	3.41746e-13
CTD-2014B16.5	BRCA	-1.56585	4.63112e-15
RP11-304L19.12	BRCA	2.0043	3.68044e-12
C15orf54	BRCA	5.16605	4.9577e-49
AC058791.1	BRCA	0.706663	0.000354931
CTD-3222D19.12	BRCA	0.698292	3.84562e-11
CTB-193M12.3	BRCA	1.30536	5.98992e-05
RP11-254F7.3	BRCA	-0.778614	1.42522e-06
TRPM2-AS	BRCA	1.0854	9.20883e-07
RP11-16E23.3	BRCA	3.43248	2.73585e-12
CTD-2521M24.9	BRCA	0.831628	2.04936e-17
OR7E47P	BRCA	0.742029	0.00571501
L3MBTL4-AS1	BRCA	0.82575	2.22857e-09
THRB-IT1	BRCA	1.39406	8.85728e-06
AP001630.5	BRCA	0.771104	0.00370857
AC006538.8	BRCA	1.5466	0.00540924
RP11-588L15.2	BRCA	1.52659	3.72971e-14
RP11-1018N14.5	BRCA	1.20587	9.6337e-09
RP11-53B2.1	BRCA	4.18867	1.8806e-30
ST3GAL5-AS1	BRCA	-0.813206	7.68737e-08
RP11-535A5.1	BRCA	-1.53663	2.25622e-18
AC003090.1	BRCA	-0.733532	0.00476394
MRVI1-AS1	BRCA	0.713751	1.7361e-05
RP11-399J13.2	BRCA	0.772162	0.000614358
AC002306.1	BRCA	0.729509	0.0454125
PCAT18	BRCA	1.32979	3.11734e-05
RP4-782L23.1	BRCA	-0.595988	0.00596709
RP11-154B12.3	BRCA	1.8075	8.46703e-05
RP11-545G3.1	BRCA	1.62998	2.02115e-05
CASC9	BRCA	1.83179	4.18892e-05
RP11-286E11.2	BRCA	-1.07999	3.14169e-07
RP11-446H18.6	BRCA	-1.25942	3.66569e-11
CCND2-AS1	BRCA	-1.78804	4.36404e-47
RP5-983L19.2	BRCA	1.59868	5.40405e-05
RP11-923I11.4	BRCA	-0.656845	0.0144231
RP4-564F22.7	BRCA	0.882719	8.85003e-05
RP11-423H2.3	BRCA	1.81192	1.05758e-23
RP11-521D12.1	BRCA	-1.41302	4.2587e-10
RP4-533D7.5	BRCA	2.04756	7.62124e-27
DPP10-AS1	BRCA	1.77437	0.000401468
JAZF1-AS1	BRCA	-1.74917	3.37337e-36
CTD-2357A8.2	BRCA	1.72009	1.99065e-07
RP1-302D9.1	BRCA	-2.15874	3.07353e-14
RP11-3D4.3	BRCA	-0.945133	3.36362e-18
RP11-815J21.1	BRCA	1.62093	9.76901e-07
RP11-11N7.4	BRCA	-0.791047	5.01953e-05
LLNLR-304G9.1	BRCA	0.844134	4.97864e-05
RP11-223A3.1	BRCA	-0.836403	2.00199e-11
RP11-171G2.1	BRCA	2.78336	2.91262e-10
AC079630.4	BRCA	-0.731418	8.4621e-06
RP11-482E14.1	BRCA	0.952842	0.00604482
RP11-197N18.8	BRCA	1.88598	3.89198e-09
LINC00961	BRCA	-2.07821	2.09007e-38
RNU6ATAC35P	BRCA	-2.62893	9.38723e-29
AC011284.3	BRCA	1.68015	2.89776e-06
C20orf166-AS1	BRCA	-2.98475	1.48346e-23
LINC00607	BRCA	1.59411	3.97111e-23
CTD-2284J15.1	BRCA	1.32967	1.08906e-16
WI2-85898F10.1	BRCA	2.79089	2.87851e-26
RP11-94M14.2	BRCA	1.58844	0.000780425
RP5-1021I20.6	BRCA	2.37553	6.57407e-11
RP11-276H19.1	BRCA	-2.11552	2.16613e-67
RP11-234G16.5	BRCA	-1.75229	1.1621e-29
PRRT3-AS1	BRCA	-0.810991	7.1764e-07
RP11-230L22.4	BRCA	3.11394	2.79385e-07
LINC01226	BRCA	1.38901	9.90469e-06
LINC01479	BRCA	-1.30203	2.47778e-05
RP1-71H19.2	BRCA	1.81633	3.64202e-08
AC004947.2	BRCA	-1.0754	5.91419e-07
RP11-22P4.2	BRCA	1.05438	0.00132626
RP5-1070G24.2	BRCA	-1.87279	2.75154e-23
ASTN2-AS1	BRCA	4.11905	5.37177e-15
RP11-312J18.6	BRCA	3.2951	4.81861e-05
RP4-644L1.2	BRCA	-1.34894	1.62443e-09
RP11-151A6.4	BRCA	0.62107	0.000835101
AC016995.3	BRCA	-2.49679	9.76162e-33
CTA-228A9.4	BRCA	0.966151	2.75096e-06
RP11-299P2.1	BRCA	3.75818	7.23399e-12
LINC00924	BRCA	-2.18176	1.68352e-48
RP11-138J23.1	BRCA	3.02742	5.31789e-08
RASA2-IT1	BRCA	3.14548	5.96451e-08
RP11-65F13.3	BRCA	2.05514	0.00445767
RP11-1086F11.1	BRCA	2.93686	4.13013e-13
RP11-403A3.3	BRCA	-2.20752	2.63923e-28
RP11-863H1.1	BRCA	2.66324	6.28161e-11
RP11-404E16.1	BRCA	1.35511	0.000204678
AC007381.3	BRCA	1.48452	8.84969e-05
RP11-108M9.4	BRCA	-0.667565	3.04759e-07
AC009120.11	BRCA	0.972492	2.36063e-06
CTD-2124B20.3	BRCA	-0.991178	0.0208515
HPN-AS1	BRCA	1.52608	2.57059e-14
TAT-AS1	BRCA	-1.1551	1.52626e-07
RP11-554D20.2	BRCA	2.90423	1.07656e-23
RP11-448G15.3	BRCA	-1.34672	1.19424e-24
RP11-495P10.5	BRCA	2.27913	4.21412e-17
RP11-445N18.5	BRCA	0.847573	0.00550164
RP11-77K12.3	BRCA	0.870883	0.00122365
CTC-448F2.4	BRCA	0.648098	0.0151521
RP11-231E6.1	BRCA	-2.06745	2.59261e-09
RP11-370B11.3	BRCA	-1.0351	0.00420002
RP11-570L15.1	BRCA	1.90355	3.52498e-06
MIR3179-1	BRCA	1.13168	0.00267977
RP11-391L3.4	BRCA	3.32075	1.18055e-10
RP11-718I15.1	BRCA	3.85506	1.24423e-08
RP11-365H22.2	BRCA	-0.627236	5.05536e-06
RP11-480C22.1	BRCA	-1.8831	1.41531e-15
CTD-2376I20.1	BRCA	3.03956	2.34583e-17
RP5-1021I20.5	BRCA	1.21579	2.7898e-07
AC068057.1	BRCA	-3.24685	3.59561e-30
RP4-550H1.7	BRCA	1.43754	1.6041e-09
RP1-207H1.3	BRCA	2.90562	7.77728e-14
RP4-598P13.1	BRCA	1.47937	2.61392e-10
RP11-35J10.7	BRCA	-2.98972	9.6948e-34
RP11-131L23.1	BRCA	1.05821	5.79742e-07
RP11-124O11.1	BRCA	-1.88785	1.61141e-09
HOXA10-AS	BRCA	-0.740296	7.16557e-05
RP11-737O24.1	BRCA	2.36424	2.8199e-07
RP11-14P20.1	BRCA	3.14307	0.000392047
AP001627.1	BRCA	-2.60355	4.80538e-47
AC110781.3	BRCA	1.37136	0.00235828
RP11-563N6.6	BRCA	1.00532	0.00795408
LINC00602	BRCA	1.86121	7.27133e-06
LINC01344	BRCA	4.05291	3.67069e-55
RP11-572M11.3	BRCA	-0.786282	1.18701e-07
RP11-93I21.3	BRCA	1.82681	2.89335e-14
RP11-739L10.1	BRCA	-0.731921	2.08417e-07
AIRN	BRCA	2.3735	8.5034e-06
RP11-521O16.2	BRCA	-1.08842	0.000219699
RP11-115C10.1	BRCA	2.19715	2.14941e-10
CTD-2003C8.2	BRCA	-1.92644	4.68065e-09
RP11-818F20.4	BRCA	-0.807559	0.0192738
RP11-254F7.4	BRCA	2.44618	6.65947e-16
AC096558.1	BRCA	1.31177	2.24598e-06
RP11-67L3.4	BRCA	1.49727	1.64201e-25
RP11-206L10.9	BRCA	0.81939	5.74674e-07
RP11-481F24.3	BRCA	-1.41011	7.89178e-06
RP11-422N16.3	BRCA	-0.847828	0.000131771
RP11-441F2.5	BRCA	0.605426	0.0377543
CTD-2373H9.5	BRCA	1.74495	4.32275e-06
C6orf3	BRCA	-1.42652	4.64808e-40
AC093627.8	BRCA	-1.81414	1.48428e-16
AC019172.2	BRCA	-2.50362	6.00857e-20
RP11-268G12.3	BRCA	2.08933	1.5575e-06
LEF1-AS1	BRCA	2.42318	1.65603e-59
RP11-794P6.1	BRCA	1.60516	0.0128507
SLC7A11-AS1	BRCA	1.88542	1.15842e-11
CTD-2501M5.1	BRCA	1.63009	0.0039785
RP11-295G20.2	BRCA	1.65791	9.55316e-48
SNAP47-AS1	BRCA	2.01015	5.28186e-12
AC005281.1	BRCA	1.67818	8.83317e-07
CLIP1-AS1	BRCA	1.7661	5.02969e-08
RP11-386M24.9	BRCA	1.04369	2.55891e-05
FAM138B	BRCA	-1.96332	1.05503e-09
RP11-63G10.3	BRCA	0.831912	1.21724e-05
CTC-510F12.2	BRCA	-1.08576	3.34042e-21
RP11-509J21.2	BRCA	0.746365	0.0361459
AC112721.2	BRCA	3.85427	9.3263e-39
ELFN1-AS1	BRCA	3.82656	4.56641e-27
RP1-63M2.7	BRCA	2.27015	5.42511e-44
RP11-550A5.2	BRCA	2.63848	1.37018e-15
RP11-166B2.5	BRCA	1.13161	2.25528e-06
RP11-830F9.7	BRCA	1.63533	2.17409e-11
AC098617.1	BRCA	-3.25748	1.69091e-50
RP11-89C3.4	BRCA	-1.36331	3.68403e-14
RP11-353N14.2	BRCA	1.80478	9.72956e-19
SPATA13-AS1	BRCA	4.03856	1.57857e-14
RP3-525N10.2	BRCA	-2.80591	4.11913e-65
RP11-122A21.2	BRCA	3.39945	6.69927e-10
AP004550.1	BRCA	-1.81746	0.00344158
RP11-401P9.5	BRCA	1.8725	2.86736e-17
KCNQ1OT1	BRCA	2.04272	5.15048e-21
LINC00641	BRCA	-1.17998	2.54878e-21
RP11-872J21.3	BRCA	0.762656	1.16112e-13
RP11-81K13.1	BRCA	1.51946	0.00126959
RP11-107E5.3	BRCA	2.47408	2.84022e-11
RP11-351J23.2	BRCA	-0.911138	4.12658e-05
LINC00504	BRCA	1.2299	1.04036e-10
RP11-461O7.1	BRCA	-1.20639	6.87831e-09
RP11-466P24.6	BRCA	-1.59415	5.96391e-07
AC007161.5	BRCA	2.58408	5.33678e-12
SPANXA2-OT1	BRCA	0.609274	0.00239432
CTC-510F12.4	BRCA	0.884772	6.63347e-11
RP1-293L8.2	BRCA	1.24629	0.0222576
LL22NC03-121E8.3	BRCA	2.44253	0.0101794
RP11-171I2.1	BRCA	-1.1841	6.68534e-08
EHMT1-IT1	BRCA	2.60175	7.09784e-17
RP11-417L19.4	BRCA	0.768375	8.1004e-09
CTD-2589M5.4	BRCA	3.72127	7.02887e-38
RP6-109B7.2	BRCA	1.98518	2.66924e-16
LINC00948	BRCA	-4.0912	1.07718e-22
CTB-43E15.2	BRCA	-3.7805	6.49453e-32
RP11-6N17.3	BRCA	-1.24194	2.0066e-42
RP11-565A3.2	BRCA	1.3076	0.000513065
ODF2-AS1	BRCA	0.848916	5.62356e-06
RP11-20B24.5	BRCA	2.09951	1.16328e-14
RP11-331K21.1	BRCA	1.55215	0.00133927
CTD-2366F13.2	BRCA	-1.05211	2.79993e-16
RP11-327J17.9	BRCA	-1.77896	2.15854e-23
RP1-5O6.6	BRCA	1.78142	1.45796e-12
HOXA11-AS	BRCA	0.635046	0.00513697
RP11-315E17.1	BRCA	1.25107	0.0476587
KB-1254G8.1	BRCA	1.64218	0.000165586
Z69720.3	BRCA	1.64653	8.20776e-19
AC007292.7	BRCA	1.04575	3.424e-08
NAALADL2-AS3	BRCA	2.61647	1.68758e-05
RP11-394O4.5	BRCA	-3.28609	3.48963e-96
MIR497HG	BRCA	-2.14058	2.32746e-100
PCCA-AS1	BRCA	1.63854	1.42041e-07
CTA-280A3.1	BRCA	3.80292	5.59609e-13
LINC01230	BRCA	-3.91517	2.44759e-36
SNHG22	BRCA	0.81088	0.000142758
RP11-818O24.2	BRCA	1.87045	1.37801e-08
CTD-2515H24.3	BRCA	1.53499	0.00309833
HMBOX1-IT1	BRCA	2.47254	1.59039e-05
RP11-111M22.5	BRCA	0.634726	0.00260155
ROR1-AS1	BRCA	0.709372	0.00116519
RP5-837J1.4	BRCA	1.74184	2.45793e-08
RP11-118F19.1	BRCA	2.98191	5.44833e-17
RP11-333J10.3	BRCA	0.867881	5.17685e-05
RP11-91H12.4	BRCA	2.75309	1.35254e-10
LINC01124	BRCA	0.773681	0.000380052
AC053503.12	BRCA	-5.5868	1.86913e-29
RP11-475O23.2	BRCA	-1.15029	7.13575e-05
RP11-357N13.2	BRCA	2.26142	4.36858e-09
CTA-363E6.5	BRCA	1.36907	0.000264442
RP11-10H3.1	BRCA	-3.10747	8.00958e-24
RP11-616M22.7	BRCA	2.46356	4.2619e-24
AC009166.7	BRCA	1.46824	7.89632e-05
ARHGEF26-AS1	BRCA	1.33734	1.57384e-15
RP11-376P6.3	BRCA	0.623359	0.00778049
RP11-83A16.1	BRCA	3.49521	4.9605e-11
CTD-3060P21.1	BRCA	0.742165	0.000272275
MESTIT1	BRCA	-2.43954	5.48009e-42
BX470102.3	BRCA	-1.09367	1.60345e-09
KCND3-IT1	BRCA	3.33398	1.22724e-08
RP11-314N13.9	BRCA	1.95341	3.99172e-13
AC090617.1	BRCA	1.00048	0.0101945
RP11-473C18.3	BRCA	1.13046	1.20762e-05
SND1-IT1	BRCA	3.66043	4.49423e-27
AC073257.2	BRCA	-0.811454	1.81025e-06
RP11-7F17.5	BRCA	-1.02074	1.30405e-11
RP11-641D5.2	BRCA	-1.21608	5.29614e-08
CTD-3138B18.6	BRCA	0.814544	4.40248e-07
LINC01513	BRCA	1.46386	9.84173e-06
RP11-69I8.3	BRCA	-1.04885	1.10134e-12
RP3-395M20.12	BRCA	1.6797	3.56607e-17
RP11-209D14.4	BRCA	1.96499	2.83892e-13
RP11-6B19.1	BRCA	2.36988	7.46264e-07
RP13-554M15.5	BRCA	1.38008	1.31689e-10
CTD-2540L5.6	BRCA	0.710011	0.000785783
CTD-3064H18.2	BRCA	1.3114	7.87713e-06
RP11-875O11.1	BRCA	-1.80113	6.9554e-100
RP11-225N10.1	BRCA	1.43492	0.000668827
RP11-356O9.1	BRCA	1.09093	0.000123964
AC138430.4	BRCA	-2.18941	1.33022e-13
HIF1A-AS2	BRCA	1.78929	6.50438e-11
RP11-320N7.2	BRCA	-1.37509	0.000496565
SC22CB-109E1.1	BRCA	2.47974	3.29861e-08
XXbac-B444P24.8	BRCA	-1.77531	2.11184e-21
RP5-826L7.1	BRCA	-2.67196	2.27583e-33
LINC00993	BRCA	0.768763	0.0154239
RP1-60O19.1	BRCA	2.57332	1.5441e-18
RP11-320M16.2	BRCA	1.67417	0.000236595
RP11-173C1.1	BRCA	0.633101	0.00331702
BACH1-IT2	BRCA	0.76176	0.000257459
AP003025.2	BRCA	2.16586	0.000269714
LINC00853	BRCA	0.869582	1.41206e-10
RP11-6O2.3	BRCA	-2.1218	2.95081e-24
AC009495.3	BRCA	-0.827149	0.000123528
CTA-243E7.1	BRCA	3.01402	3.11361e-26
RP11-195B3.1	BRCA	-1.88413	4.54464e-10
LGALS8-AS1	BRCA	2.22097	2.2316e-46
RP11-119D9.1	BRCA	1.21732	6.75752e-05
AC018816.3	BRCA	3.08619	9.95692e-44
RP4-530I15.9	BRCA	2.90795	4.3639e-28
AC092687.5	BRCA	0.746513	0.0137161
RP11-300J18.1	BRCA	1.53775	0.0059025
CTD-2282P23.2	BRCA	1.40989	0.00252209
AC016831.7	BRCA	1.01792	0.000427516
RP11-214F16.8	BRCA	0.866923	8.32769e-11
RP11-402G3.3	BRCA	1.82937	5.69061e-09
LINC01550	BRCA	-1.30928	1.15848e-15
RP11-864J10.4	BRCA	0.803804	2.83561e-07
RP1-91J24.3	BRCA	2.43531	6.23847e-06
SPATA13	BRCA	1.11111	2.94438e-10
RP11-1250I15.3	BRCA	3.2292	8.3339e-11
UCKL1-AS1	BRCA	1.07792	1.20074e-09
LL22NC03-22D1.1	BRCA	2.02444	2.45007e-07
AC000124.1	BRCA	1.69962	1.72892e-06
RP11-823E8.3	BRCA	-2.97729	2.07822e-76
CTD-3064H18.4	BRCA	0.986818	6.09893e-05
RP11-7I15.4	BRCA	-1.73889	8.11248e-08
AC061961.2	BRCA	4.32448	1.63038e-23
RP11-883G14.1	BRCA	1.50433	0.00814579
RP11-377G16.2	BRCA	-1.11191	0.000145564
RP11-986G18.2	BRCA	-0.756614	0.000510507
RP11-336K24.12	BRCA	0.898193	9.7636e-09
RP11-466A19.8	BRCA	1.42001	2.63247e-11
RP11-498B4.5	BRCA	1.86187	8.58991e-09
CTD-2621I17.6	BRCA	1.42704	3.35981e-05
RP11-316N24.2	BRCA	-2.3379	1.29139e-11
RP3-324O17.7	BRCA	2.48514	1.64796e-12
CTD-3216D2.5	BRCA	0.868953	3.81779e-07
RP11-654A16.1	BRCA	4.88189	2.09383e-21
RP11-13K12.1	BRCA	1.0531	1.1486e-05
RP11-473E2.4	BRCA	-0.748351	0.0388118
CTA-929C8.9	BRCA	1.19349	3.49458e-05
LINC00689	BRCA	1.22969	6.25349e-06
RP11-1081M5.1	BRCA	-0.838431	0.000454036
LINC00282	BRCA	0.802439	4.36575e-05
RP11-109D20.1	BRCA	1.91129	7.42139e-05
CTC-444N24.7	BRCA	1.53694	1.23771e-13
RP11-712P20.2	BRCA	4.54073	6.46904e-13
DUXAP8	BRCA	0.627857	2.32113e-05
RP11-1070N10.7	BRCA	1.76506	0.00600646
RP11-96K19.2	BRCA	0.77697	9.93714e-15
RP11-766N7.3	BRCA	1.47304	3.47723e-09
CTD-2501E16.2	BRCA	2.13856	5.51602e-10
RP11-629G13.1	BRCA	-1.22757	7.74304e-07
LINC01505	BRCA	1.066	0.00595852
RP11-11N5.1	BRCA	-1.03303	0.00131287
DSCAS	BRCA	-1.09128	4.36906e-09
RP11-214K3.21	BRCA	0.957124	2.52592e-05
RP11-122M14.1	BRCA	2.67726	1.04141e-40
RP11-352D13.5	BRCA	1.20063	0.000122682
RP11-680G24.5	BRCA	1.51317	6.06184e-15
RP11-666A8.7	BRCA	-1.41381	5.89721e-42
RP11-91J3.3	BRCA	-1.65548	2.91704e-09
RP11-274B18.4	BRCA	-1.29809	0.00211314
RP11-89H19.1	BRCA	1.8401	3.96374e-11
RP11-513G11.4	BRCA	1.03718	1.3045e-06
RP11-121A14.3	BRCA	2.04512	3.87856e-09
RP11-276E15.4	BRCA	0.785338	1.90254e-05
RP11-141M1.1	BRCA	4.24694	1.38664e-19
RP4-761J14.9	BRCA	1.60281	6.00344e-07
RP11-885N19.6	BRCA	-1.53988	9.75609e-10
CTD-3252C9.2	BRCA	0.804607	0.00786822
CITF22-92A6.2	BRCA	1.03011	1.07637e-07
RP5-978I12.1	BRCA	-1.12777	0.0184947
RP11-138A9.2	BRCA	3.02666	3.44476e-21
RP11-387A1.5	BRCA	-0.950655	8.20769e-07
RP11-822E23.8	BRCA	-1.50662	8.59816e-13
RP11-10J21.5	BRCA	2.82637	2.05959e-05
RP11-249C24.10	BRCA	-1.29096	0.00442815
RP11-383C5.3	BRCA	0.856741	5.33348e-09
AC024592.9	BRCA	1.19776	3.75952e-05
AC106873.4	BRCA	3.80122	1.22595e-09
C1QTNF1-AS1	BRCA	-1.42753	1.7128e-09
CLYBL-AS2	BRCA	2.31405	0.000354995
RP11-466A19.3	BRCA	3.23985	9.60359e-10
RP11-544A12.4	BRCA	1.54397	1.40371e-08
C14orf132	BRCA	-0.698743	4.61485e-08
RP11-679B19.1	BRCA	-1.53807	2.15844e-37
GATA3-AS1	BRCA	2.08763	2.14891e-21
RP11-573G6.6	BRCA	-0.91375	3.15593e-12
AC023672.2	BRCA	-2.57778	3.00328e-05
RP5-1024N4.4	BRCA	-1.21445	5.83979e-14
RP11-284J1.1	BRCA	1.74693	1.6167e-08
FIRRE	BRCA	0.710963	0.00132494
RNF144A-AS1	BRCA	1.41496	3.67493e-23
RP11-481G8.2	BRCA	1.48489	0.000639974
GS1-166A23.2	BRCA	-1.01992	5.08496e-13
CTD-2232E5.2	BRCA	-1.80672	9.47372e-10
RP11-402G3.5	BRCA	1.11565	2.53903e-07
SNHG24	BRCA	-0.595958	0.0385992
RP11-211G3.2	BRCA	-1.13668	1.31206e-09
RP11-930O11.1	BRCA	-1.17044	5.63876e-05
RP11-543P15.3	BRCA	2.32751	1.94579e-09
RP11-39M21.1	BRCA	4.10778	1.85794e-18
MIR1-1HG	BRCA	-5.95076	4.06766e-09
RP11-511B23.3	BRCA	1.00967	3.0098e-05
RP13-895J2.3	BRCA	1.11012	0.0198091
RP4-610C12.3	BRCA	-0.993275	5.82387e-06
RBMS3-AS2	BRCA	1.19501	0.00148645
RP11-554A11.4	BRCA	-2.2965	9.04403e-55
RP11-452H21.1	BRCA	1.06539	3.06953e-06
AC133785.1	BRCA	1.43533	4.14442e-05
ZBTB20-AS3	BRCA	3.55413	9.87008e-08
MIR133A1HG	BRCA	-1.64997	0.000270325
RP11-6N13.1	BRCA	2.64639	9.8557e-10
AC104113.3	BRCA	0.81638	0.00127241
RP4-610C12.4	BRCA	-0.784949	0.00197192
SCARNA9	BRCA	1.57415	8.06721e-10
CTD-2363C16.2	BRCA	1.7431	0.00735422
LINC00589	BRCA	1.76382	1.3335e-06
LINC00517	BRCA	0.821677	0.0017245
CH17-373J23.1	BRCA	0.953592	1.28177e-05
RP11-281P23.2	BRCA	-1.13037	1.59877e-05
AP001065.15	BRCA	-0.658765	0.00253344
AC087501.1	BRCA	1.63626	4.00813e-07
RP11-893F2.14	BRCA	-1.00098	0.00384294
WI2-87327B8.1	BRCA	-2.4396	0.0338289
AC011899.10	BRCA	3.05765	8.72796e-08
LINC00163	BRCA	-2.09131	2.12999e-23
LINC01087	BRCA	2.02607	1.42129e-11
PYCARD-AS1	BRCA	1.51232	4.28067e-16
AC013271.3	BRCA	-1.36921	4.70911e-08
RP11-514D23.3	BRCA	1.27325	0.000104347
LINC01336	BRCA	-0.889185	1.97514e-06
RP11-71E19.1	BRCA	-3.8049	2.0993e-64
RP11-554D20.1	BRCA	2.21103	1.45668e-10
AC093484.4	BRCA	-0.678575	0.0275914
RP11-100L22.1	BRCA	-2.72747	4.82413e-38
RP11-120K18.2	BRCA	2.22223	1.96081e-13
RP11-545I5.3	BRCA	-0.609344	4.88451e-10
RP11-618M23.5	BRCA	-0.654005	0.0171369
ADAMTS9-AS2	BRCA	-2.75627	1.03856e-64
RP11-324D17.2	BRCA	-1.42825	0.000133092
AC010136.2	BRCA	-1.03707	1.41412e-13
AC016735.2	BRCA	-1.98929	5.13484e-15
AC068491.2	BRCA	1.81928	9.97097e-05
RP5-872K7.7	BRCA	1.55991	1.45798e-05
RP11-798G7.8	BRCA	0.786747	0.00960059
RP11-276H7.2	BRCA	-1.32008	3.48333e-20
RP11-435O5.6	BRCA	1.40852	0.00956358
RP11-390K5.3	BRCA	1.95177	3.46097e-07
RP11-20J15.3	BRCA	-2.10133	3.42647e-52
LINC01320	BRCA	1.6496	0.00439627
RP11-333J10.2	BRCA	1.25685	0.00123423
RP11-44M6.1	BRCA	-1.83578	1.26258e-10
RP11-319G9.5	BRCA	1.88195	2.20227e-06
RP11-307L3.4	BRCA	2.35741	3.82115e-05
RP11-325L12.7	BRCA	-0.900111	1.72365e-05
RP11-624M8.1	BRCA	-0.849056	5.3783e-05
CTA-363E6.1	BRCA	2.3864	7.11983e-10
RP11-307B6.3	BRCA	-1.38958	1.04329e-16
AC006272.2	BRCA	0.606725	0.00841553
THOC7-AS1	BRCA	1.705	2.2781e-07
RP11-881M11.8	BRCA	2.83533	7.79656e-11
RP13-726E6.2	BRCA	1.02641	6.63318e-06
RP1-63G5.5	BRCA	1.9652	2.79079e-05
LINC00898	BRCA	3.32853	4.18704e-19
RP11-118E18.4	BRCA	4.46487	1.32811e-24
RP11-265F19.1	BRCA	1.99389	4.25317e-09
AJ011932.1	BRCA	-1.98376	5.32508e-26
LINC01227	BRCA	1.4521	0.000572312
CTB-181H17.1	BRCA	3.37806	1.19036e-16
RP11-115H13.1	BRCA	-3.43093	0.000322536
RP11-426C22.4	BRCA	2.20193	3.77411e-57
RP11-240G22.5	BRCA	2.28678	9.13612e-22
RP1-225E12.2	BRCA	0.714097	0.00161725
RP11-61F12.1	BRCA	1.28979	5.93372e-05
CTC-268N12.3	BRCA	1.66231	9.41511e-05
RP11-495K9.5	BRCA	1.40791	1.32928e-06
CTD-2055G21.1	BRCA	3.17707	0.00013745
RP11-466A19.5	BRCA	2.86171	2.59644e-07
NAALADL2-AS2	BRCA	3.65513	6.26496e-19
RUNDC3A-AS1	BRCA	2.33689	4.20479e-35
RP11-268G12.1	BRCA	2.07609	2.26918e-07
LINC01234	BRCA	3.06534	4.1274e-17
RP11-45L9.1	BRCA	1.89568	1.65875e-14
RP11-342K6.3	BRCA	0.809144	0.0015807
AC114763.1	BRCA	4.16036	2.11527e-14
PTPRJ-AS1	BRCA	3.86817	4.28622e-11
RP4-555D20.1	BRCA	-0.866597	0.010193
CTD-2521M24.11	BRCA	-2.96581	3.16493e-35
RP11-834C11.11	BRCA	0.668819	0.000250573
RP11-749I16.3	BRCA	1.312	2.31416e-10
RP6-109B7.5	BRCA	1.59109	6.0492e-11
RP11-430B1.2	BRCA	-0.902084	4.30145e-14
RP11-732M18.4	BRCA	3.30215	1.0993e-10
RP11-124N14.3	BRCA	-1.88587	7.51482e-31
RP11-720L2.4	BRCA	-1.28008	1.97255e-05
LINC00922	BRCA	4.91209	6.80907e-117
LINC00595	BRCA	2.04415	6.42575e-16
RP11-286E11.1	BRCA	-0.828118	0.00136342
RP11-446J8.1	BRCA	1.20711	0.00011354
AC104667.3	BRCA	1.42829	6.24295e-21
RP11-895M11.3	BRCA	0.832335	1.46591e-05
LINC00365	BRCA	1.51514	2.49144e-14
RP11-351J23.1	BRCA	2.40463	1.44058e-15
RP13-204A15.5	BRCA	2.6359	1.98421e-14
AP006547.3	BRCA	-1.60027	1.01345e-05
RP11-214K3.23	BRCA	0.753442	0.00109888
RP11-114F10.3	BRCA	2.43016	2.35487e-08
RP11-20I20.2	BRCA	0.824244	0.0155903
RP11-495P10.6	BRCA	0.685769	0.0408149
RP11-2N1.2	BRCA	-1.05757	0.00764316
RP11-219B4.3	BRCA	2.02483	9.08457e-10
AC073043.1	BRCA	1.19505	1.54101e-08
CTC-248O19.1	BRCA	1.36432	1.43282e-05
RP11-785H5.2	BRCA	3.40073	5.66278e-13
RP11-327O17.2	BRCA	4.20844	6.68927e-13
AC053503.6	BRCA	-3.93822	2.24319e-11
RP11-235E17.4	BRCA	1.53442	1.13989e-07
RP11-474I11.8	BRCA	1.64786	0.000210694
AC005609.16	BRCA	0.704578	0.00895092
TNK2-AS1	BRCA	1.08738	3.96079e-09
RP11-298D21.1	BRCA	2.3906	5.25224e-12
RP5-837M10.4	BRCA	0.835112	0.0433183
RP11-645C24.5	BRCA	-2.05305	6.99611e-40
RP3-416H24.1	BRCA	-0.743731	0.000710421
OVOL1-AS1	BRCA	1.56884	1.21944e-12
RP11-480I12.7	BRCA	2.16433	1.47523e-48
AC010091.1	BRCA	1.09477	0.000137213
RP5-850O15.3	BRCA	2.43075	3.9501e-11
RP11-220I1.2	BRCA	0.836018	0.0011533
AP001429.1	BRCA	1.9545	3.2568e-14
RP11-143E21.3	BRCA	3.85358	3.56943e-16
AF127577.13	BRCA	3.31061	2.58388e-25
RP1-167F1.2	BRCA	-1.74198	1.80151e-22
KB-1460A1.1	BRCA	2.16865	3.72942e-24
RP11-71L14.4	BRCA	2.15267	6.94326e-18
C1orf140	BRCA	-1.71609	5.15102e-15
RP3-414A15.10	BRCA	-0.948618	0.000140161
RP11-152H18.4	BRCA	2.11642	1.08953e-09
RP11-506O24.1	BRCA	4.60209	2.0235e-29
RP11-504I13.2	BRCA	4.03474	4.39545e-18
RP11-182L21.5	BRCA	0.846583	0.00734547
RP11-1102P22.2	BRCA	3.10701	7.15418e-11
RP11-2H3.7	BRCA	1.83287	5.79572e-09
RP11-326C3.11	BRCA	-0.949917	2.09704e-15
AC016644.1	BRCA	0.708719	0.0291738
RP5-1042K10.10	BRCA	1.07285	0.000949742
FLJ16779	BRCA	1.03632	1.1342e-05
RP11-214K3.19	BRCA	1.03258	7.86752e-06
AL022341.3	BRCA	0.926286	4.27495e-09
KB-1440D3.13	BRCA	1.6839	1.6807e-16
ZNF649-AS1	BRCA	0.786991	1.88036e-05
LYST-AS1	BRCA	1.17517	0.000216703
SRGAP3-AS2	BRCA	4.58781	5.18122e-25
RP11-757O6.1	BRCA	1.46536	3.37724e-08
AC004448.5	BRCA	-1.03978	5.55524e-05
SALRNA2	BRCA	1.34408	0.000147129
MEG9	BRCA	-2.03277	1.51063e-44
RP11-359E10.1	BRCA	-1.48565	7.87064e-17
TTC39A-AS1	BRCA	0.707392	0.000594718
CTD-2236F14.1	BRCA	3.41502	1.52426e-15
RP11-358B23.6	BRCA	1.97541	1.56254e-09
AC004791.2	BRCA	-0.620269	0.0164406
RP1-144F13.3	BRCA	1.89205	0.00367932
AP000654.4	BRCA	1.05551	0.00191705
HCG23	BRCA	-2.44482	3.60837e-61
RP11-1094H24.4	BRCA	-0.759074	4.02034e-08
GS1-115G20.1	BRCA	2.5597	8.95228e-11
RP1-228P16.5	BRCA	1.26638	0.0169162
TET2-AS1	BRCA	2.18828	5.51872e-10
ALDH1L1-AS2	BRCA	-4.48254	1.422e-51
LY86-AS1	BRCA	-1.28583	3.10562e-10
RP11-711M9.2	BRCA	2.43415	4.06496e-06
MNX1-AS2	BRCA	1.98785	5.4709e-11
RP1-302G2.5	BRCA	-3.43893	1.1952e-54
LINC01058	BRCA	-1.80526	9.99508e-37
RP11-44F14.5	BRCA	1.60486	0.000103978
OSBPL10-AS1	BRCA	2.99791	2.18548e-14
MAGI1-AS1	BRCA	4.51454	2.71928e-15
AC010149.4	BRCA	0.863976	1.91829e-05
RP11-278A23.2	BRCA	1.00098	0.00175707
UNQ6494	BRCA	1.65942	1.10756e-22
RP11-89K11.1	BRCA	-1.71968	1.20364e-56
RP11-511H23.2	BRCA	0.632729	3.59321e-07
LINC01013	BRCA	-1.04933	2.41878e-08
RP11-540O11.6	BRCA	1.92638	4.79532e-08
RP5-951N9.1	BRCA	3.14421	2.67603e-15
ERICH1-AS1	BRCA	-1.18693	2.6354e-06
AC015923.1	BRCA	1.65921	8.94224e-07
AC124944.5	BRCA	1.88478	5.56407e-07
RP11-464C19.3	BRCA	-4.00615	5.25446e-75
RP11-554D15.3	BRCA	2.13427	4.50351e-08
RP11-173A16.1	BRCA	0.758688	0.000185071
RP11-342M21.2	BRCA	4.19004	2.14167e-11
PRICKLE2-AS3	BRCA	2.20189	6.0796e-11
AC002044.3	BRCA	2.42652	1.9318e-07
RP11-83B20.3	BRCA	1.3076	5.87546e-05
DLG3-AS1	BRCA	1.8305	5.77537e-20
AC105402.4	BRCA	1.99035	8.48542e-06
CTC-459F4.1	BRCA	0.667138	0.000967822
RP11-32B5.7	BRCA	-0.989313	0.0189629
CTD-2024I7.13	BRCA	3.53495	6.51814e-15
RP11-306G20.1	BRCA	0.77446	0.000274238
CTD-2231E14.8	BRCA	0.78873	0.000349224
HCG22	BRCA	-1.20592	1.01181e-11
RP3-329E20.2	BRCA	2.4852	2.30143e-12
DGCR9	BRCA	1.35722	6.07267e-12
HOTAIR	BRCA	2.46424	9.33643e-21
RP11-96D1.8	BRCA	-0.817856	9.9472e-07
RP1-223B1.1	BRCA	0.994031	0.00464267
AC002064.4	BRCA	0.637012	0.0252341
RP11-59O6.3	BRCA	2.99049	9.98556e-06
RP5-965F6.2	BRCA	-3.36504	4.61512e-66
AC098828.2	BRCA	1.10208	9.26127e-05
RP11-227D13.1	BRCA	-0.968123	7.73678e-12
LINC01102	BRCA	1.16252	0.000408134
RP11-160E2.6	BRCA	1.24613	0.00121925
SAMD12-AS1	BRCA	1.97129	2.61703e-37
TRPC5OS	BRCA	0.655695	0.00705688
RP5-1101C3.1	BRCA	2.0863	3.41485e-15
RP11-456H18.2	BRCA	0.833461	0.000146421
RP11-120J1.1	BRCA	-1.58423	1.73571e-11
RP13-379L11.2	BRCA	1.04182	0.00554831
LINC01537	BRCA	-3.5291	3.73131e-105
RP13-49I15.6	BRCA	1.82278	3.54363e-16
LINC00970	BRCA	1.35534	8.73624e-05
AC016909.1	BRCA	3.03192	1.60891e-12
AC008937.2	BRCA	2.97947	9.11239e-18
RP11-649A18.5	BRCA	1.40234	6.68435e-19
RP5-1011O1.3	BRCA	1.71362	1.66725e-07
CTD-2054N24.2	BRCA	-1.24041	8.72209e-27
RP11-231I16.1	BRCA	1.23955	1.2557e-06
AC074366.3	BRCA	1.51072	0.00170176
CTD-2349P21.3	BRCA	2.47608	3.9468e-21
RP11-506B6.6	BRCA	-1.09604	7.21305e-09
RP11-380M21.3	BRCA	3.05967	7.42806e-05
RP13-870H17.3	BRCA	0.604224	0.0169949
LINC00982	BRCA	-2.55076	3.6868e-61
RP11-844P9.2	BRCA	1.27806	2.23716e-07
RP4-694A7.2	BRCA	3.49294	9.86186e-35
ARHGEF3-AS1	BRCA	4.58671	3.22719e-09
AC105053.3	BRCA	-2.32853	6.87022e-31
GS1-421I3.2	BRCA	2.54919	4.00165e-11
AC006277.3	BRCA	0.831602	1.33105e-07
LINC01518	BRCA	2.32364	0.00113023
HAR1B	BRCA	3.36251	3.96294e-30
CTD-2363C16.1	BRCA	1.25464	0.0146183
RP11-362L22.1	BRCA	2.96168	1.07537e-09
CTD-3076O17.1	BRCA	-1.28308	2.07039e-08
RP11-366L20.2	BRCA	1.12307	1.02512e-09
WDR86-AS1	BRCA	-2.45922	2.99602e-66
RP11-544A12.8	BRCA	1.22991	9.06086e-07
ADAMTS9-AS1	BRCA	-2.57792	2.23263e-39
RP11-17G12.3	BRCA	1.27638	1.02492e-05
RP11-43D2.2	BRCA	3.34241	1.08184e-10
LINC00891	BRCA	-1.01756	5.42842e-10
RP11-794G24.1	BRCA	0.812	2.03004e-05
DARS-AS1	BRCA	0.615889	2.20106e-06
LINC01258	BRCA	1.00568	0.0195672
RP1-90G24.11	BRCA	0.590208	0.0409597
AC005281.2	BRCA	1.43268	0.000158093
RP11-436I24.1	BRCA	2.99749	1.83313e-11
AF131215.4	BRCA	3.14587	1.49227e-11
AC007271.3	BRCA	-1.1363	0.00103257
LA16c-380F5.1	BRCA	0.8804	0.000110746
RP11-374M1.5	BRCA	-1.08379	0.00909293
AC159540.1	BRCA	0.945312	6.0518e-10
RP4-777L9.2	BRCA	0.905938	8.2544e-07
BVES-AS1	BRCA	-1.26772	6.55259e-09
RP11-305O6.3	BRCA	1.14285	0.00375236
AC009005.2	BRCA	2.32942	5.52075e-48
LINC00355	BRCA	2.9881	1.49987e-05
RP11-728K20.2	BRCA	2.5807	9.66442e-19
CTD-3035D6.2	BRCA	2.20543	7.86169e-30
RP11-164O23.8	BRCA	-1.21441	4.16441e-09
RP5-981O7.2	BRCA	0.84634	2.57113e-05
CTD-2086O20.1	BRCA	1.13608	1.94724e-06
FARSA-AS1	BRCA	1.19848	0.00019829
AC092667.2	BRCA	0.851669	0.000117687
RP11-579D7.4	BRCA	1.44591	2.38313e-21
CTC-548K16.6	BRCA	0.718105	2.61982e-05
RP11-135J2.3	BRCA	1.4864	8.15291e-10
AC106786.1	BRCA	0.914248	3.1929e-09
RP11-145P16.2	BRCA	1.76057	2.08458e-07
RP4-665N4.8	BRCA	0.778989	0.000873675
RP11-574K11.8	BRCA	1.70696	7.2238e-07
RP11-196B3.2	BRCA	1.38126	0.000692266
RP5-1037N22.2	BRCA	2.73042	3.29597e-07
CTD-2542L18.1	BRCA	3.55859	2.18026e-21
AP000688.14	BRCA	0.600507	0.00455232
MIR22HG	BRCA	-1.55307	2.79075e-49
CTD-3116E22.7	BRCA	-1.3068	4.27941e-16
RP11-281A20.1	BRCA	1.65207	4.44041e-05
RP11-4B16.1	BRCA	1.16447	0.000771114
C17orf102	BRCA	2.15165	6.44321e-06
CTD-2034I4.2	BRCA	1.1522	0.000480645
RP11-329L6.2	BRCA	1.02346	3.69009e-12
CTD-2377D24.6	BRCA	4.06734	5.18019e-59
AC068831.16	BRCA	0.787145	0.000807504
AC012370.2	BRCA	3.31191	6.48762e-18
LINC01405	BRCA	-4.09034	1.2145e-09
RP5-836N17.4	BRCA	2.46725	7.87087e-16
RP11-318C2.1	BRCA	1.96475	5.87877e-06
RP11-178L8.3	BRCA	-1.19931	5.70739e-10
LINC01399	BRCA	2.28031	7.48756e-06
MAGI2-AS3	BRCA	-1.89837	2.07625e-66
RP11-484L8.1	BRCA	1.79338	5.60681e-11
RP11-328N19.1	BRCA	2.56554	4.49444e-11
LINC00593	BRCA	2.65507	3.07183e-21
SCARNA10	BRCA	5.25948	1.27616e-45
RP11-423H2.4	BRCA	2.34585	4.72977e-11
C1QTNF9B-AS1	BRCA	1.00191	9.99956e-11
RP1-20B11.2	BRCA	2.69426	1.72711e-18
CTD-2145A24.4	BRCA	0.779663	0.0425952
AC144450.2	BRCA	1.70021	1.3692e-14
AC141930.2	BRCA	2.09763	9.90076e-24
KB-1958F4.1	BRCA	-1.20104	1.74107e-11
RP11-626G11.5	BRCA	0.756527	8.88205e-09
RP4-737E23.2	BRCA	1.37867	9.09186e-07
AC007285.7	BRCA	1.69102	2.99708e-17
AC112721.1	BRCA	3.98589	3.54329e-51
RP11-22L13.1	BRCA	2.52951	5.30984e-24
RP11-737O24.2	BRCA	1.15277	0.000568655
RP11-403A3.2	BRCA	-1.49458	0.000295915
UBE2R2-AS1	BRCA	1.70979	8.77678e-11
COL4A2-AS2	BRCA	-0.753438	0.0389925
RP11-403A21.3	BRCA	2.42782	8.31271e-10
RP11-1036E20.9	BRCA	2.00253	2.25714e-09
RP11-497G19.2	BRCA	2.96473	6.69572e-14
RP11-1336O20.2	BRCA	6.02164	9.70446e-29
AC093390.1	BRCA	-2.29462	2.27388e-13
LINC00890	BRCA	-1.52366	1.91326e-08
LINC01264	BRCA	2.30898	3.3597e-14
CTD-2525I3.6	BRCA	2.37726	7.45692e-15
CTD-2196P11.2	BRCA	-1.77621	6.5555e-22
RP11-64C12.8	BRCA	-3.51948	1.38131e-98
LINC01460	BRCA	0.777623	0.0147009
RP11-1057B6.1	BRCA	1.48815	3.09592e-06
LA16c-312E8.4	BRCA	2.6275	4.26511e-36
RP11-143J24.1	BRCA	0.979475	1.70686e-05
RP11-325L12.6	BRCA	-0.975648	1.87977e-10
RP11-61I13.3	BRCA	-1.90758	8.95796e-23
RP11-156L14.1	BRCA	2.08027	8.48117e-13
RP4-533D7.4	BRCA	2.58297	4.79324e-25
RP11-67K19.3	BRCA	3.80783	1.36918e-13
RP11-1B20.1	BRCA	2.56716	2.87085e-06
SNX29P2	BRCA	0.811731	0.0483976
RP11-403H13.1	BRCA	3.21059	3.88912e-08
RP11-523O18.7	BRCA	1.61609	0.0014323
RP11-396O20.2	BRCA	1.83786	0.00679695
FAM212B-AS1	BRCA	-0.657559	0.000169795
RP11-39E3.3	BRCA	1.62488	0.0459816
RP11-248G5.9	BRCA	-0.725065	8.84179e-09
RP5-864K19.4	BRCA	-1.81548	4.7972e-33
LINC00501	BRCA	1.12045	0.00181616
RP11-625H11.2	BRCA	1.90107	0.00014971
RP11-322D14.2	BRCA	1.46559	1.03466e-06
WI2-85898F10.2	BRCA	1.40323	3.8435e-11
RP1-65J11.1	BRCA	-1.05471	3.94203e-12
TMEM75	BRCA	5.15106	2.50614e-47
RP11-347P5.1	BRCA	1.00022	2.17141e-05
RP11-412D9.4	BRCA	-1.30973	9.26534e-44
RP11-70L8.4	BRCA	0.831406	1.12271e-05
RP11-667K14.9	BRCA	2.40107	1.49128e-05
RP5-1028L10.2	BRCA	1.76939	2.38731e-05
RSF1-IT2	BRCA	1.00329	1.1968e-05
RP11-757G1.6	BRCA	0.675904	0.00743346
ATP11A-AS1	BRCA	2.02179	5.06485e-05
TSSC1-IT1	BRCA	2.01799	3.99839e-24
LINC01108	BRCA	1.09187	9.64669e-05
RP11-246K15.1	BRCA	3.08312	2.95265e-12
CTD-2547G23.4	BRCA	0.676349	6.52595e-07
RP11-3B12.5	BRCA	2.43557	1.92985e-10
LL0XNC01-237H1.3	BRCA	1.15633	0.0153657
LINC01152	BRCA	-2.07168	2.63373e-13
RP5-867C24.4	BRCA	2.31994	6.29567e-09
RP11-216B9.8	BRCA	2.40385	5.83461e-08
RP11-664D1.1	BRCA	0.975519	0.000244532
RP4-669K10.8	BRCA	0.961996	2.85866e-12
RP11-39M21.2	BRCA	3.22687	4.85029e-18
C2-AS1	BRCA	1.00558	4.81298e-06
AF001548.6	BRCA	-1.15613	1.0367e-09
LINC01341	BRCA	0.887952	4.45975e-08
RP4-760C5.3	BRCA	1.65554	5.27634e-10
CTD-3037G24.3	BRCA	1.12257	0.000335585
RP11-420A6.2	BRCA	0.98027	0.000276466
RP11-1110F20.1	BRCA	4.14817	3.60734e-30
RP11-473O4.5	BRCA	0.820643	1.14025e-08
RP11-243J16.7	BRCA	3.56085	2.2141e-25
RP1-60N8.1	BRCA	4.46131	5.9216e-15
RP5-1063M23.2	BRCA	1.06212	7.78025e-08
AC011513.4	BRCA	2.00321	8.9617e-13
RP1-228H13.5	BRCA	1.31642	3.68624e-45
RP11-329J18.3	BRCA	3.40811	3.37933e-15
RP11-326L2.1	BRCA	2.24406	1.60478e-06
RP11-400F19.12	BRCA	1.41155	1.1176e-06
PLAC4	BRCA	3.27264	5.84716e-15
AC007879.7	BRCA	-0.852251	5.65611e-11
CARS-AS1	BRCA	1.5114	3.45107e-07
RP11-16P20.4	BRCA	-1.18351	2.55093e-11
AC124861.1	BRCA	-2.13479	3.63915e-13
RP5-901A4.1	BRCA	0.698471	2.14825e-08
RP11-168F9.2	BRCA	0.698753	0.00023344
GS1-393G12.14	BRCA	1.33801	5.20476e-12
PIK3CD-AS2	BRCA	-0.636416	0.0003314
RP11-253D19.1	BRCA	-0.949118	0.00321805
CTB-39G8.2	BRCA	-1.49043	1.8083e-05
RP11-138I1.3	BRCA	0.733593	5.00817e-06
RP11-421E14.2	BRCA	3.0851	2.66421e-15
RP11-1055B8.9	BRCA	0.845505	0.000307846
RP11-723D22.2	BRCA	1.29533	0.0433295
AC009505.2	BRCA	1.62896	1.24423e-08
RP11-6O2.4	BRCA	-2.9743	8.29021e-41
LINC00639	BRCA	-1.70945	6.54485e-28
HOXC-AS2	BRCA	0.953712	5.10427e-08
ZNF638-IT1	BRCA	0.773714	0.00202962
PHKA2-AS1	BRCA	-0.663655	6.55559e-08
AC015849.13	BRCA	0.667634	0.0162183
SHANK2-AS3	BRCA	4.71472	6.73372e-19
AC004012.1	BRCA	-0.898011	0.00175623
RP5-884C9.2	BRCA	-0.776941	2.63307e-05
RP11-210K20.2	BRCA	1.20151	0.000115098
RP11-403I13.5	BRCA	-1.86875	9.9231e-14
RBM12B-AS1	BRCA	1.09265	1.74761e-13
RP4-555L14.4	BRCA	-1.34314	3.60832e-09
RP5-1057J7.7	BRCA	0.739922	2.78091e-07
AC068580.7	BRCA	1.48266	0.000101421
AC105398.3	BRCA	-1.96665	7.41222e-13
RP5-991G20.2	BRCA	0.592404	0.00441915
RP11-356J5.12	BRCA	-1.35197	1.09878e-20
RP11-92K15.1	BRCA	4.73583	5.11245e-16
RP11-1082L8.3	BRCA	0.883504	6.34506e-06
AC007128.1	BRCA	2.7824	9.56545e-22
AF131215.3	BRCA	1.40009	4.80388e-05
RP1-193H18.2	BRCA	-1.7002	2.15312e-36
CCAT1	BRCA	2.7873	3.12504e-11
RP11-57H14.2	BRCA	-1.02034	5.77209e-11
RP11-352D13.6	BRCA	1.15567	4.52542e-05
LINC00856	BRCA	1.36189	8.31276e-08
LINC00479	BRCA	-1.07561	5.85185e-05
RP11-533O20.2	BRCA	1.81174	4.29979e-05
RP11-214K3.22	BRCA	0.960257	0.000138921
MALAT1	BRCA	3.2598	1.01298e-31
RP5-1182A14.5	BRCA	1.25557	1.8573e-05
RP11-153F1.1	BRCA	-2.30935	2.20279e-23
UBXN10-AS1	BRCA	1.13925	2.17133e-09
AC002398.12	BRCA	-4.41437	9.87622e-51
CTC-523E23.6	BRCA	1.05763	0.00578268
RP11-148E17.1	BRCA	1.97165	0.0447967
RP11-320N21.2	BRCA	3.41341	9.40935e-36
[truncated: 27,175 more rows]

## Sheet: Table S3
# Table S3. Survival risk assessment of differential lncRNAs in PRAD.
lncRNA	HR_Cox	HR.95L_Cox	HR.95H_Cox	pvalue_Cox	HR_KM	HR.95L_KM	HR.95H_KM	pvalue_KM
AP000892.6	0.807274	0.564503	1.15445	0.240787	0.991172	0.286445	3.42971	0.988829
RP13-554M15.2	1.3675	0.822692	2.27308	0.227363	1.89677	0.532226	6.75977	0.315486
AC092301.3	2.02757	0.492822	8.34181	0.327359	2.65786	0.682939	10.3438	0.142889
PCAT19	0.783867	0.455161	1.34996	0.379934	0.778276	0.218055	2.7778	0.69866
RP11-430C7.4	1.22546	0.0337789	44.4587	0.911645	1.1266	0.324148	3.91558	0.851148
A1BG-AS1	3.82518	0.628772	23.2707	0.145307	1.95787	0.533937	7.17926	0.30274
PSORS1C3	1.09803	0.741678	1.62561	0.640382	3.14383	0.808312	12.2275	0.0814774
RP11-440D17.4	0.916611	0.406042	2.06918	0.833983	0.952068	0.275044	3.29559	0.938194
LA16c-431H6.7	1.96491	0.814655	4.73927	0.132677	2.4477	0.630179	9.50719	0.181644
PTPRD-AS1	0.0209635	3.68e-05	11.9408	0.232517	0.596971	0.148422	2.40109	0.463128
RP3-453C12.15	0.452201	0.00926654	22.0671	0.689081	0.52768	0.134678	2.06749	0.351128
AD000684.2	1.18935	0.419983	3.36815	0.744041	1.40899	0.388932	5.10439	0.599997
AC009014.3	1.02349	0.907458	1.15436	0.70529	0.91436	0.228341	3.66143	0.899318
RP4-800J21.3	3.88195	0.0137819	1093.43	0.63744	0.826598	0.231799	2.94766	0.768764
RP11-245J24.1	0.0429263	2.44e-05	75.6302	0.409042	1.30437	0.373116	4.55994	0.676479
CTC-523E23.3	1.02354	0.451534	2.32016	0.955564	2.07434	0.532269	8.08403	0.282818
ADIRF-AS1	1.34565	0.71898	2.51853	0.353242	1.55395	0.43239	5.58466	0.496187
RP11-359P5.1	1.15755	0.0032751	409.125	0.961023	0.522216	0.133259	2.04646	0.343156
RP3-446N13.5	0.535105	0.146292	1.9573	0.344651	0.477388	0.122553	1.85959	0.27595
USP3-AS1	2.40258	0.597057	9.66807	0.217226	3.35086	0.704291	15.9427	0.107382
RP11-26J3.3	1.14038	0.542733	2.39613	0.72878	0.703558	0.195862	2.52726	0.588145
AP001610.9	0.965458	0.8038	1.15963	0.706938	0.874798	0.251656	3.04095	0.833221
RP11-539L10.2	1.36743	0.281943	6.63204	0.697692	1.10928	0.317744	3.87262	0.87079
RP11-1143G9.5	1.00043	0.369805	2.70646	0.999322	3.368	0.704456	16.1024	0.107275
RP11-317P15.4	4.61e-05	1.41e-10	15.0468	0.123218	0.442075	0.113943	1.71516	0.225292
ITFG1-AS1	2.93915	0.01477	584.876	0.689746	1.19231	0.329972	4.30828	0.788176
RP11-254F19.2	0.305002	0.0156118	5.95871	0.433622	0.749643	0.211165	2.66126	0.654654
AC006042.6	1.12934	0.983636	1.29663	0.0843727	2.12569	0.537986	8.39901	0.271736
MALAT1	1.0005	0.996242	1.00477	0.819879	1.98831	0.557863	7.08666	0.280002
RP11-362J17.1	9.14673	0.0292345	2861.78	0.450239	0.858032	0.245671	2.99677	0.810194
RP13-616I3.1	2.17233	0.868641	5.43265	0.0971468	1.98567	0.50935	7.74101	0.313964
RP11-762I7.4	1.29862	0.826741	2.03984	0.256732	2.85962	0.735337	11.1207	0.112925
RP4-616B8.4	0.810135	0.424624	1.54565	0.522938	1.14484	0.312476	4.19444	0.83811
RP11-1105O14.1	1.23356	0.777628	1.9568	0.372599	1.27972	0.367881	4.45164	0.697484
MYLK-AS1	1.12488	0.782999	1.61604	0.524379	1.44167	0.389603	5.33469	0.581929
RP1-65J11.1	0.679865	0.0104816	44.098	0.856162	0.952735	0.273667	3.31683	0.939354
RP11-884K10.6	1.08099	0.904908	1.29133	0.390637	1.00797	0.291711	3.4829	0.989991
RP11-1260E13.1	2.23904	0.0601818	83.3028	0.662223	2.29626	0.591364	8.91635	0.216748
RP11-710F7.2	1.08958	0.920586	1.28961	0.31841	2.52304	0.640369	9.94071	0.171746
RP11-1079K10.3	1.21262	0.0398287	36.9191	0.911925	1.10152	0.315395	3.84705	0.879512
AP000577.2	1.24633	0.117924	13.1723	0.854769	0.908039	0.256627	3.21297	0.88102
MCF2L-AS1	1.01415	0.830797	1.23797	0.890172	1.0872	0.292016	4.04772	0.900775
RP11-338L18.1	1.18563	0.156618	8.97544	0.869047	0.454854	0.0960934	2.15303	0.308416
CTD-2547H18.1	0.999788	0.9566	1.04493	0.992486	1.22104	0.332739	4.48079	0.76303
RP11-388N2.1	1.06908	0.898757	1.27168	0.450597	0.826136	0.223872	3.04862	0.774053
AC009478.1	0.890029	0.644605	1.22889	0.479087	1.07319	0.310301	3.71166	0.911148
LINC00950	0.514819	0.0210983	12.5621	0.683758	0.926856	0.265407	3.23677	0.905215
RP11-815J21.4	0.102162	7.76e-05	134.573	0.533662	0.814291	0.220743	3.00381	0.75737
GS1-24F4.2	0.398024	0.0110703	14.3107	0.614232	1.18476	0.342177	4.10213	0.7888
CTA-989H11.1	0.79686	0.333256	1.9054	0.609682	2.8756	0.595969	13.875	0.169928
PACERR	0.738032	0.0678263	8.03068	0.803036	0.652307	0.181233	2.34783	0.510243
RP5-1186P10.2	0.717065	0.00983573	52.277	0.879203	0.752413	0.208766	2.71177	0.662738
RP11-229D13.3	1.21488	0.179044	8.24345	0.842075	1.96773	0.552191	7.01197	0.287545
RP11-700H6.1	1.05545	0.452307	2.46288	0.900659	0.460327	0.123012	1.7226	0.239814
NPPA-AS1	0.808956	0.447272	1.46311	0.483159	0.888001	0.250954	3.14219	0.853758
BOLA3-AS1	0.483285	0.0727972	3.20842	0.451509	0.531825	0.131835	2.14539	0.367884
RP11-57A19.2	4.21129	1.51987	11.6688	0.00569167	1.80414	0.448523	7.25701	0.399906
RP5-1092A3.5	6.04847	1.47182	24.8563	0.0125618	1.03514	0.290221	3.69206	0.957547
RP11-15A1.2	1.10469	0.350156	3.48511	0.865134	0.613355	0.156578	2.40267	0.479052
RP11-415F23.3	1.24194	0.709108	2.17515	0.448585	2.22001	0.591507	8.33203	0.22759
RP11-20B24.7	2.70753	0.89239	8.21468	0.0785927	1.37013	0.382088	4.91313	0.627528
RRS1-AS1	0.10835	3.34e-05	351.78	0.590077	0.801435	0.222392	2.88814	0.734562
SMAD9-IT1	2.47192	0.787462	7.75962	0.121003	1.85923	0.521134	6.63313	0.33177
LINC01314	3.94989	0.243641	64.0352	0.333802	1.11005	0.320774	3.84138	0.869014
RP11-701H24.3	0.700649	0.316531	1.55091	0.380213	0.501249	0.127965	1.96343	0.312422
CTD-2315M5.2	1.00051	0.667107	1.50055	0.998015	1.24197	0.355956	4.33339	0.733472
RP4-610C12.3	0.357791	0.0346306	3.69658	0.388332	0.764487	0.213859	2.73283	0.678597
RP11-843P14.2	3.43521	1.5708	7.51254	0.00199434	6.254	1.27777	30.61	0.0108696
RP11-84C13.2	0.954122	0.292101	3.11656	0.938017	1.01397	0.272119	3.77824	0.98351
RP11-7F17.7	1.05336	0.0585629	18.9467	0.97187	0.998036	0.287459	3.4651	0.99753
RP11-3B12.5	0.779456	0.347697	1.74736	0.545222	0.790079	0.219059	2.84958	0.718312
RP11-489D6.2	0.274458	0.0014743	51.0932	0.627779	0.807071	0.21906	2.97345	0.746933
RP11-635L1.3	0.0192717	1.21e-06	305.888	0.423575	0.552285	0.141393	2.15725	0.386454
DNM3OS	0.935886	0.0562899	15.5602	0.96315	0.935003	0.251055	3.48223	0.920191
RP11-430B1.1	0.0886574	0.000214644	36.6195	0.430465	1.09051	0.303111	3.92338	0.894442
RP4-601P9.2	0.625053	0.141048	2.76992	0.53614	0.355084	0.0739154	1.7058	0.177708
RP5-866L20.1	0.262151	0.00513909	13.3726	0.504545	0.294135	0.0621929	1.39108	0.101032
SCARNA15	62.2204	3.71329	1042.57	0.00407654	6.16504	1.26215	30.1135	0.0114104
RP11-167N24.6	6.39822	0.368997	110.942	0.202287	1.97177	0.508066	7.65232	0.318109
LLNLR-304G9.1	0.416343	0.0755779	2.29355	0.314183	0.307456	0.0649453	1.45552	0.115838
C3orf35	5.83998	1.72098	19.8174	0.00464275	8.64426	1.08339	68.9717	0.0148956
RP11-286N22.16	1.22747	1.01742	1.48089	0.0323264	1.178	0.339253	4.09042	0.796242
CIRBP-AS1	0.94334	0.514848	1.72845	0.850258	1.51516	0.360089	6.37541	0.568157
LINC01509	0.824479	0.505064	1.3459	0.440175	0.807215	0.231709	2.81213	0.736169
EZR-AS1	0.571715	0.0510282	6.40544	0.650168	0.400716	0.10225	1.5704	0.175185
AC003988.1	0.909869	0.492703	1.68024	0.762798	0.518485	0.14291	1.88109	0.309995
DLG3-AS1	0.655221	0.300278	1.42972	0.288235	1.11379	0.309207	4.01198	0.869022
AC058791.1	0.731505	0.100595	5.31936	0.757426	1.4594	0.409906	5.19594	0.557291
CTD-3222D19.12	1.48769	0.508382	4.35348	0.468405	0.584194	0.163163	2.09167	0.403444
Z83851.4	0.893586	0.548518	1.45573	0.651367	1.5103	0.373594	6.10553	0.560509
RP11-44N12.5	0.124402	0.00752201	2.05741	0.145397	0.67979	0.190907	2.42062	0.548982
BMS1P4	5.62261	0.670524	47.1477	0.111482	3.06741	0.615618	15.2839	0.150175
TRPM2-AS	1.12223	0.841653	1.49633	0.432114	0.829928	0.238544	2.88744	0.769172
AP001630.5	0.565049	0.0395129	8.08042	0.674071	1.10548	0.299996	4.07366	0.880175
RP11-1191J2.5	0.410341	0.0820695	2.05167	0.278019	0.790551	0.222091	2.81404	0.716136
RP11-588L15.2	1.6433	0.772049	3.49777	0.19749	2.84806	0.731759	11.0848	0.114728
RP11-1020A11.1	1.8989	0.77481	4.65379	0.160881	2.09476	0.532495	8.24048	0.2798
FLJ20021	0.997457	0.987913	1.00709	0.603682	0.711074	0.200616	2.52037	0.595624
ST3GAL5-AS1	1.30558	0.178947	9.52538	0.792567	3.16781	0.749097	13.3961	0.10042
RP11-535A5.1	0.00796889	1.85e-06	34.2609	0.257614	0.397558	0.0973555	1.62346	0.184427
RP11-23F23.2	0.95858	0.659281	1.39375	0.824698	0.988247	0.254383	3.83922	0.986377
TMC3-AS1	1.14548	0.35058	3.7427	0.822107	1.05075	0.30195	3.6565	0.937972
AC003090.1	0.0793409	0.00152977	4.11497	0.208468	0.553495	0.134621	2.2757	0.405811
RP11-399J13.2	1.30172	0.913989	1.85392	0.143882	1.77179	0.486319	6.4551	0.380158
RP11-247L20.3	0.118652	0.000808933	17.4035	0.402296	0.606891	0.150993	2.43929	0.47758
RP4-782L23.1	0.973937	0.0141812	66.8882	0.990236	2.9714	0.610181	14.4698	0.158664
RP11-356O9.2	0.856609	0.601069	1.22079	0.391851	1.0585	0.304374	3.68107	0.928751
CASC9	0.260597	0.000712707	95.2858	0.655159	0.565449	0.142168	2.24897	0.412577
RP11-279F6.1	1.01135	0.958075	1.06759	0.682643	1.06826	0.292318	3.9039	0.92044
RP4-564F22.7	4.17243	0.798659	21.798	0.0903708	2.6298	0.674645	10.2511	0.148222
RP11-423H2.3	0.940525	0.823326	1.07441	0.366514	0.9047	0.247509	3.30689	0.879582
MID1IP1-AS1	1.01091	0.6698	1.52574	0.958789	1.14868	0.321209	4.10779	0.831053
RP11-3D4.3	1.35364	0.606219	3.02259	0.460037	3.68463	0.770906	17.6111	0.0809534
RP11-11N7.4	0.581525	0.00292443	115.637	0.840891	1.31194	0.372804	4.61685	0.671467
RP11-296A18.6	0.382947	0.00131689	111.36	0.740159	1.15377	0.331592	4.0145	0.821967
RP11-223A3.1	0.487958	0.147385	1.61552	0.240116	0.859724	0.240553	3.07261	0.815931
AC079630.4	0.00319367	2.27e-07	44.8353	0.238225	0.339506	0.069943	1.64798	0.161227
LINC00961	0.0849261	0.000429202	16.8043	0.360683	0.478062	0.121552	1.88021	0.280677
C20orf166-AS1	0.782217	0.211731	2.88982	0.712586	0.708284	0.199228	2.51805	0.592255
RP11-16D22.2	0.938476	0.708835	1.24251	0.657425	1.22348	0.343639	4.35605	0.755199
CTD-2284J15.1	0.920977	0.591684	1.43353	0.715371	1.14517	0.314585	4.16871	0.836982
WI2-85898F10.1	0.7409	0.293031	1.87329	0.526305	0.826326	0.233844	2.91995	0.766772
RP11-276H19.1	0.0112091	3.61e-05	3.478	0.124989	0.319903	0.0664952	1.53903	0.134956
RP11-234G16.5	1.43406	0.777874	2.64377	0.248043	0.895028	0.255435	3.13612	0.862312
LINC00886	0.523467	0.0622028	4.40523	0.55145	0.46613	0.120379	1.80495	0.25768
PRRT3-AS1	0.711436	0.493195	1.02625	0.0685546	0.552416	0.142232	2.14553	0.384493
ARMC2-AS1	0.0267861	4.89e-05	14.6692	0.260522	0.301314	0.063272	1.43492	0.110938
H19	0.986956	0.887043	1.09812	0.809465	2.25442	0.572014	8.88513	0.233566
AC004947.2	0.822928	0.547648	1.23658	0.348266	0.523256	0.140136	1.9538	0.328337
RP11-191G24.1	1.08564	0.891258	1.32241	0.414335	0.969121	0.278326	3.37444	0.960698
RP11-532F6.3	0.650174	0.029732	14.2179	0.784458	1.12707	0.280819	4.52353	0.865944
RP11-181C3.1	0.135139	2.27e-05	803.476	0.651708	0.595106	0.166099	2.13217	0.420446
AP001347.6	12.9452	0.601208	278.734	0.102033	0.339283	0.0864764	1.33115	0.104918
AC016995.3	0.123053	0.00308616	4.90642	0.265215	0.369335	0.076462	1.784	0.197663
CTD-3162L10.1	14.3546	1.05039	196.171	0.0458459	2.20208	0.559286	8.67024	0.247541
RP11-3D4.2	1.3428	0.581881	3.09878	0.489663	1.60604	0.452904	5.6952	0.459046
RP11-138J23.1	1.15278	0.518665	2.56214	0.727166	1.22294	0.34463	4.33966	0.755066
RP11-29H23.4	1.57511	0.623028	3.9821	0.337017	1.38596	0.386342	4.97201	0.615153
RP5-836J3.1	0.00286931	2.27e-07	36.3214	0.224527	0.212542	0.0432305	1.04496	0.0370632
RP11-403A3.3	0.000296206	2.73e-08	3.20863	0.0865274	0.391141	0.101013	1.51457	0.158809
RP11-404E16.1	2.48702	0.424963	14.5549	0.312173	1.212	0.344033	4.26981	0.76442
RP11-108M9.4	0.601252	0.286089	1.26361	0.179423	0.535231	0.137324	2.0861	0.360285
RP11-214F16.8	0.161643	0.00230768	11.3225	0.400581	0.66148	0.163324	2.67906	0.560119
CTC-497E21.3	1.45615	0.445873	4.75557	0.533719	1.8141	0.508172	6.47604	0.352116
RP4-785G19.5	1.5013	0.640005	3.52169	0.35027	1.5323	0.429805	5.46278	0.507414
HPN-AS1	1.60531	0.946786	2.72187	0.0789208	3.55358	0.73095	17.2761	0.0949862
TAT-AS1	2.64574	0.189338	36.9708	0.469616	0.474258	0.127936	1.75807	0.255144
RP11-448G15.3	1.72345	0.638824	4.6496	0.282386	1.93321	0.542038	6.89487	0.301156
RP11-445N18.5	1.43354	0.629574	3.26416	0.390987	4.24377	0.89345	20.1573	0.0483266
RNU11	0.0524959	0.000985164	2.79732	0.146267	0.705884	0.198866	2.50557	0.588103
RP11-401P9.4	0.959457	0.631153	1.45853	0.846424	1.11173	0.318367	3.88214	0.868087
RP11-718I15.1	0.0421399	1.19e-06	1489.62	0.553422	0.793033	0.221723	2.83642	0.720798
RP11-480C22.1	1.90587	0.00724458	501.388	0.820547	1.28021	0.363737	4.50583	0.699749
CTD-2126E3.3	1.15463	1.0458	1.27479	0.00442038	1.95754	0.485685	7.88985	0.336858
LINC01573	0.62849	0.27661	1.428	0.267374	0.93371	0.263217	3.31215	0.915431
RP4-550H1.7	0.620773	0.143473	2.68592	0.5235	0.814518	0.198767	3.33777	0.775225
NCBP2-AS1	32.016	2.64875	386.984	0.0064099	3.86399	0.808285	18.4718	0.0691878
RP4-794I6.4	0.0015517	6.69e-08	36.0112	0.207238	0.409453	0.105191	1.59378	0.183633
RP11-629B11.5	0.0847736	0.000387912	18.5262	0.369259	0.43631	0.111512	1.70714	0.220848
RP11-131L23.1	0.993443	0.0118111	83.5592	0.997679	0.594474	0.164285	2.15114	0.423302
CTD-2012K14.5	12.4294	3.00288	51.4473	0.000506809	1.57548	0.441459	5.62256	0.480109
RP11-516C1.1	2.28596	0.323597	16.1485	0.40718	2.37469	0.642333	8.77918	0.183174
AC144450.1	0.918986	0.733084	1.15203	0.463769	1.04421	0.286177	3.81016	0.947765
MIR181A2HG	1.73634	0.729832	4.13094	0.212114	1.09909	0.315918	3.82379	0.881878
RP11-1023P17.2	0.381557	0.00208306	69.8904	0.717031	0.800353	0.221901	2.88672	0.73321
RP11-649E7.7	5.73388	0.435591	75.4775	0.184175	2.10941	0.574686	7.74265	0.250884
RP11-254F7.4	0.161657	0.00330675	7.90297	0.358481	0.433324	0.113055	1.66088	0.212294
RP11-771K4.3	1.44928	0.0498436	42.1402	0.829132	1.184	0.339554	4.12849	0.790753
LINC01515	1.0142	0.000675699	1522.29	0.996985	0.586606	0.147759	2.32883	0.443383
RP1-120G22.11	0.801207	0.431992	1.48598	0.481908	1.05341	0.304602	3.64299	0.934493
RP11-513G11.4	0.44163	0.0376727	5.17716	0.515208	0.740771	0.208557	2.63114	0.641411
C6orf3	0.531337	0.0227005	12.4367	0.694256	0.901835	0.258579	3.14529	0.871166
AC093627.8	0.00145751	7.65e-07	2.7761	0.0900801	0.240567	0.0507786	1.1397	0.0515827
RP11-1079K10.2	0.795529	0.149991	4.21938	0.788147	0.742671	0.201353	2.73927	0.654024
SCAANT1	0.549322	0.036503	8.26656	0.664969	0.59609	0.166312	2.13648	0.4221
CTD-3184A7.4	0.990528	0.913359	1.07422	0.818099	0.997117	0.255562	3.89041	0.996684
LEF1-AS1	2.47399	0.237203	25.8033	0.448927	1.93088	0.492152	7.57548	0.337275
RP11-295G20.2	0.886188	0.696567	1.12743	0.325313	0.795632	0.228127	2.77491	0.719271
CTD-2589H19.6	1.53923	1.13166	2.09359	0.00599496	0.763539	0.21075	2.76627	0.680482
RP11-63G10.3	1.19322	0.292403	4.86924	0.805518	1.91553	0.535935	6.84649	0.309074
CTC-510F12.2	1.01578	0.34504	2.99038	0.977333	1.47014	0.410573	5.26416	0.551614
AC009495.2	1.0073	0.358883	2.82726	0.988978	0.67238	0.189524	2.38542	0.536324
RP1-63M2.7	1.26384	0.774504	2.06234	0.348656	3.5632	0.73938	17.1717	0.0921604
RP11-166B2.5	1.54486	0.411591	5.79846	0.519251	1.2838	0.355341	4.63817	0.702383
CTA-268H5.14	0.0311776	2.95e-05	32.8975	0.328859	0.654355	0.165754	2.58324	0.542379
AC098617.1	0.752001	0.00464389	121.774	0.91256	0.853711	0.246367	2.95828	0.802825
RP11-81K2.1	1.26274	0.22825	6.98584	0.789244	1.33809	0.372641	4.80488	0.654224
RP11-89C3.4	0.87663	0.185036	4.15313	0.868232	0.450031	0.121686	1.66435	0.221058
RP4-625H18.2	0.359916	0.0476507	2.71852	0.321907	1.51051	0.409005	5.57849	0.533769
RP11-190C22.8	1.03735	0.334316	3.21882	0.949388	2.00032	0.50794	7.87747	0.312561
RP11-549B18.1	0.733739	0.251902	2.13723	0.570318	0.462712	0.118545	1.80609	0.256103
ERI3-IT1	1.09261	0.407125	2.93224	0.860424	2.6452	0.680628	10.2803	0.144507
RP11-353N14.2	0.941136	0.396639	2.2331	0.890546	2.05521	0.51535	8.19614	0.298038
CASC11	0.476788	6.21e-05	3662.6	0.871098	0.961695	0.274897	3.36437	0.951253
AC131097.4	0.443019	0.164964	1.18975	0.106254	0.43897	0.112665	1.71034	0.222781
RP11-1072A3.3	52.6605	1.77035	1566.43	0.0220251	0.952798	0.268591	3.37995	0.940334
AC004112.4	2.62481	0.105386	65.3752	0.556348	1.42871	0.38605	5.28743	0.591519
AP004550.1	1.39901	0.388905	5.03268	0.607212	3.61942	0.744018	17.6074	0.0899213
LINC00641	1.48382	1.1366	1.9371	0.00371515	1.28252	0.365147	4.50463	0.697176
RP11-872J21.3	0.562459	0.151316	2.09072	0.390333	0.630055	0.160549	2.47257	0.504526
RP11-81K13.1	1.11685	0.73518	1.69667	0.604456	1.23808	0.337227	4.54544	0.747161
RP11-164P12.4	1.07144	0.697423	1.64605	0.75276	1.69724	0.473458	6.08421	0.411579
DGCR12	1.82782	0.297422	11.2329	0.515025	1.88594	0.52369	6.79173	0.324301
C10orf111	1.73592	0.146302	20.5971	0.662106	2.19395	0.561653	8.57009	0.2468
RP11-44F14.6	0.58411	0.0441478	7.72823	0.683237	0.68614	0.192338	2.44772	0.559346
RP11-139H15.5	0.947763	0.745124	1.20551	0.662016	1.38027	0.385533	4.94157	0.618976
RP11-713P17.3	0.0560181	1.02e-05	308.461	0.511958	0.280479	0.0593641	1.32519	0.0866763
RP11-499F3.2	0.398901	0.0162866	9.7701	0.573306	2.41086	0.623089	9.32813	0.188133
RP11-417L19.4	0.352784	0.00382493	32.5382	0.651732	0.661442	0.186285	2.34859	0.519678
CTD-2589M5.4	1.02374	0.929212	1.12788	0.635048	1.57727	0.396925	6.26765	0.514111
RP11-557H15.4	0.00374347	1.27e-07	110.375	0.287263	0.981428	0.284094	3.39043	0.976355
RP11-845C23.2	1.02481	0.239079	4.39287	0.97367	0.432057	0.111692	1.67132	0.210651
AF196972.9	0.0153903	3.87e-05	6.11929	0.171688	0.477781	0.123762	1.84447	0.275653
RP11-338E21.2	0.491053	0.069065	3.4914	0.477305	0.703231	0.194769	2.53907	0.589329
RP11-6N17.3	1.74986	0.670347	4.56778	0.253054	2.63578	0.692644	10.0302	0.143004
RP11-565A3.2	0.851336	0.299128	2.42295	0.762957	1.81386	0.457207	7.19605	0.390652
MLLT4-AS1	0.584787	0.274523	1.24571	0.164368	0.543447	0.144868	2.03864	0.360002
LINC00654	0.447025	0.0119335	16.7455	0.663177	0.76704	0.212402	2.76998	0.684801
CTD-2366F13.2	0.335765	0.0113528	9.93039	0.527687	1.01481	0.291017	3.53879	0.981591
RP11-327J17.9	0.000446584	4.02e-09	49.5735	0.193118	0.292129	0.0619165	1.37829	0.0981797
RP11-474D1.4	0.205781	0.0108941	3.88704	0.291678	0.467479	0.118597	1.84269	0.266666
Z69720.3	0.034733	0.000924298	1.30518	0.0693683	0.120508	0.0152583	0.951759	0.0163209
AC007292.7	1.742	0.444668	6.82431	0.425633	2.51258	0.64891	9.72873	0.167204
RP11-272L14.2	1.29858	0.648191	2.60154	0.46114	1.0505	0.30392	3.63107	0.937936
CTD-2184D3.5	2.95426	0.519522	16.7994	0.221886	1.56715	0.439824	5.58392	0.484756
LINC00482	0.674687	0.106523	4.27327	0.676074	1.90174	0.472284	7.65775	0.358398
AP001469.7	1.66986	0.810646	3.43978	0.16434	4.33732	0.918438	20.4829	0.0432847
RP11-818O24.2	1.03806	0.683408	1.57675	0.860974	2.25289	0.611125	8.30517	0.211535
RP11-715J22.4	1.41549	0.174732	11.4668	0.744765	2.06577	0.532363	8.01598	0.283951
AC004009.3	0.512297	0.113941	2.30338	0.38317	0.868892	0.24992	3.02086	0.824915
AC005754.8	2.01758	1.28829	3.15971	0.00216388	4.1516	0.880777	19.5688	0.0506315
RP11-165A20.3	0.194131	0.0118813	3.17194	0.250112	0.546811	0.139353	2.14565	0.380013
LINC00472	1.33049	0.525899	3.36606	0.546536	1.40956	0.393299	5.05181	0.596421
RP5-837J1.4	1.32448	0.135428	12.9533	0.809139	1.34207	0.371001	4.85485	0.652731
CTB-176F20.3	2.07967	0.500899	8.63452	0.313402	0.973426	0.278217	3.40583	0.966379
CTD-2561B21.4	0.0577738	2.34e-05	142.491	0.47431	0.26792	0.0567498	1.26487	0.0743119
LINC01124	1.77544	1.17121	2.6914	0.0068404	1.60709	0.450246	5.73631	0.460846
CTD-2240J17.4	0.932191	0.116589	7.45338	0.947218	1.43445	0.400216	5.14131	0.577672
RP11-475O23.2	1.18004	0.135302	10.2918	0.880909	1.43359	0.388776	5.2863	0.586878
CTA-363E6.5	1.27664	0.662081	2.46163	0.465981	2.49768	0.645404	9.66587	0.169949
RP11-616M22.7	0.20669	0.00415869	10.2726	0.428901	0.467105	0.126267	1.72798	0.244374
ARHGEF26-AS1	1.25659	0.665927	2.37115	0.480812	3.54895	0.747472	16.8502	0.0894102
RP11-376P6.3	0.276701	0.0131546	5.82026	0.408419	0.659183	0.185189	2.34638	0.517032
CTD-2650P22.1	1.82048	0.400016	8.28501	0.438412	2.49075	0.643401	9.64226	0.171465
RP11-680G10.1	0.0682217	0.000340411	13.6723	0.320781	0.449609	0.115859	1.74478	0.235649
PRR7-AS1	6.10975	1.30626	28.577	0.0214826	2.84875	0.731727	11.0907	0.114733
BX470102.3	0.645897	0.0915855	4.55512	0.660958	0.386214	0.0986966	1.51131	0.156775
RP11-400N9.1	1.19869	0.857307	1.67602	0.289273	0.872954	0.244382	3.11827	0.834204
RP11-656D10.3	0.920591	0.457778	1.85131	0.816444	0.734974	0.206262	2.61893	0.633517
CTD-2314G24.2	0.307892	0.0405036	2.34047	0.255001	0.574559	0.144637	2.2824	0.425672
AC073257.2	0.345853	0.0493917	2.42175	0.284965	1.20968	0.32954	4.44049	0.773896
CTD-2566J3.1	1.02883	0.643422	1.64509	0.905528	0.841115	0.233621	3.0283	0.790979
CTD-3138B18.6	1.30237	0.916426	1.85086	0.140678	1.18315	0.322828	4.33617	0.799454
RP11-69I8.3	1.30573	0.0435492	39.1496	0.877807	1.76432	0.495636	6.2805	0.374535
RP3-395M20.12	0.960471	0.851905	1.08287	0.50988	0.906722	0.225323	3.64873	0.890322
RP6-201G10.2	1.38946	0.850601	2.26969	0.188951	1.72739	0.431861	6.90937	0.434605
RP11-209D14.4	2.73399	0.574138	13.019	0.206553	2.30074	0.624304	8.47892	0.199304
RP11-875O11.1	0.0349733	0.00016098	7.59801	0.221958	0.514653	0.131144	2.01967	0.332621
AC009005.2	0.958608	0.64692	1.42047	0.833132	0.559088	0.156358	1.99913	0.364654
KIAA0087	0.556866	0.0896398	3.4594	0.529873	0.734186	0.204564	2.63502	0.634383
SPATA41	0.0721531	0.000661314	7.87231	0.272157	0.807137	0.223607	2.91347	0.743142
HIF1A-AS2	1.13081	0.563885	2.26771	0.729144	1.37079	0.379158	4.95589	0.629227
RP11-574F21.2	0.741675	0.249173	2.20763	0.591277	1.12727	0.301777	4.21082	0.858523
AC073133.2	1.01428	0.913614	1.12604	0.790326	0.838979	0.237868	2.95914	0.784605
RP11-394O2.3	0.846952	0.0106571	67.31	0.940685	1.06271	0.285779	3.95187	0.927664
LINC00993	1.01148	0.982975	1.04081	0.433928	3.1417	0.646087	15.277	0.136118
CH17-140K24.6	1.94385	0.572063	6.60512	0.286859	2.44699	0.62295	9.61193	0.186128
AC015971.2	1.35444	0.198546	9.2397	0.756802	0.917789	0.251118	3.35434	0.896749
RP11-44N21.1	0.519683	0.163426	1.65255	0.267463	1.14574	0.330858	3.96765	0.829888
RP11-173C1.1	0.0186421	7.49e-05	4.64035	0.157148	0.273722	0.0577664	1.29701	0.0808501
BACH1-IT2	1.01497	0.0485975	21.1979	0.992355	1.93915	0.498067	7.54982	0.331076
LINC00853	0.76791	0.383805	1.53642	0.455481	0.861367	0.213676	3.47232	0.833665
AC009495.3	1.75383	0.528278	5.82252	0.358806	2.34596	0.605494	9.08929	0.203614
LGALS8-AS1	1.04068	0.296305	3.65504	0.950399	3.0206	0.629359	14.4973	0.147464
RP11-253M7.1	2.38574	0.115317	49.3572	0.57376	3.46175	0.730231	16.4108	0.0962125
AC018816.3	0.992711	0.893129	1.1034	0.8921	0.737486	0.205416	2.64773	0.639431
AC016831.7	1.03918	0.697099	1.54913	0.850358	1.61269	0.454469	5.72263	0.455324
RP11-343L5.2	12.7464	0.110874	1465.36	0.293064	2.31312	0.598066	8.94634	0.210933
RP11-40E6.2	1.05253	0.104248	10.6268	0.965384	0.583629	0.160525	2.12193	0.408512
RP11-864J10.4	2.15402	0.164306	28.2388	0.55893	1.14921	0.330476	3.99631	0.82674
SPATA13	1.17675	0.970326	1.42709	0.0981545	1.98095	0.469104	8.36524	0.343316
CTD-2609K8.3	1.43742	0.65847	3.13782	0.362319	5.3356	1.12495	25.3066	0.0185627
UCKL1-AS1	2.48313	0.731555	8.42855	0.14466	9.57414	1.20345	76.1676	0.00929731
RP11-809C18.3	0.625223	0.158988	2.4587	0.501427	0.898871	0.25772	3.13507	0.867099
AC000124.1	1.29361	0.853017	1.96178	0.225627	1.70655	0.427069	6.81931	0.444738
ASMTL-AS1	0.996957	0.841799	1.18071	0.971831	2.22259	0.564049	8.7579	0.242082
CTD-3064H18.4	0.908312	0.230351	3.58163	0.89073	1.22429	0.341989	4.38283	0.755424
AC005754.7	4.78216	0.471196	48.534	0.185657	2.26366	0.579336	8.84492	0.227681
PCA3	1.00222	0.996402	1.00807	0.455718	1.79647	0.500515	6.44797	0.362501
RP11-7I15.4	0.83791	0.204463	3.43384	0.80589	0.631767	0.175988	2.26793	0.477657
AC061961.2	0.944535	0.302575	2.94851	0.921736	1.89661	0.521793	6.89375	0.323671
RP11-31H5.3	0.871606	0.325472	2.33414	0.784532	1.01269	0.289988	3.53647	0.984236
RP11-377G16.2	1.36168	0.219686	8.44014	0.740129	0.622498	0.154782	2.50354	0.500849
RP11-214K3.23	0.952217	0.121148	7.48439	0.962877	1.49601	0.416545	5.3729	0.534334
CTD-2194D22.3	1.09897	0.92941	1.29947	0.269685	3.28574	0.693225	15.5737	0.112772
RP11-864I4.3	0.0503807	0.000139132	18.2433	0.320217	0.346522	0.0881918	1.36155	0.113059
CTD-3216D2.5	4.64571	0.725378	29.7536	0.104996	2.35801	0.597651	9.30345	0.207763
DIP2A-IT1	0.0682522	3.25e-05	143.391	0.49159	1.16779	0.335182	4.06862	0.807389
RP11-13K12.1	2.03168	0.531467	7.76663	0.30017	0.536473	0.1367	2.10537	0.364743
RP11-1081M5.1	0.727199	0.259364	2.0389	0.544779	0.531047	0.136659	2.0636	0.352943
CTC-231O11.1	0.225966	0.00876361	5.82645	0.369696	1.51761	0.422728	5.44828	0.519561
RP11-109D20.1	0.0081323	1.11e-06	59.509	0.289183	0.606695	0.153202	2.40257	0.472424
CTC-444N24.7	1.09624	0.819001	1.46734	0.536764	1.5629	0.440972	5.53927	0.485523
DUXAP8	1.34275	1.05586	1.70758	0.0162524	1.75577	0.490197	6.28874	0.381231
DSCAS	1.52084	0.343234	6.73866	0.580936	2.1866	0.555536	8.60646	0.251861
RP11-214K3.21	0.927158	0.159874	5.37686	0.932792	1.15311	0.33304	3.99247	0.821974
RP11-680G24.5	1.13588	0.58258	2.21467	0.70841	1.82566	0.451105	7.38863	0.392521
CTD-2554C21.2	0.862189	0.316997	2.34503	0.771466	0.475304	0.122633	1.84219	0.270985
RP11-666A8.7	0.179805	0.00203156	15.9138	0.453151	0.613538	0.170872	2.20299	0.449636
RP11-91J3.3	0.0594976	0.000311433	11.3667	0.292361	0.746615	0.207761	2.68305	0.653353
RP11-304L19.1	1.9997	0.868316	4.60525	0.10348	2.88454	0.741759	11.2174	0.109718
RP11-276E15.4	0.362213	0.0068191	19.2398	0.616342	0.519058	0.133473	2.01854	0.335565
LINC01563	0.0736727	0.000346301	15.6733	0.340243	0.47679	0.122408	1.85714	0.275074
RP11-430C7.5	1.81623	0.558442	5.90694	0.321321	4.82323	1.01907	22.8283	0.0285317
ELFN1-AS1	0.919517	0.742826	1.13824	0.440891	0.772621	0.208733	2.85984	0.698607
GAS5	1.0005	0.986972	1.01421	0.942646	1.26258	0.342464	4.65483	0.725638
RP11-403B2.7	0.440299	0.0344598	5.62579	0.527993	0.694116	0.167991	2.868	0.612173
RP11-138A9.2	0.981137	0.327588	2.93854	0.972857	1.22055	0.337768	4.41057	0.760729
RP11-11N9.4	18.6255	2.93447	118.218	0.00192406	1.09845	0.315337	3.82634	0.882724
LINC01535	1.58267	0.98247	2.54955	0.0591248	1.68443	0.471811	6.01362	0.41686
RP3-359N14.2	0.992503	0.918701	1.07223	0.848625	0.499797	0.128113	1.94982	0.308715
AC004837.5	1.98569	0.138692	28.4297	0.613446	2.50819	0.643244	9.78013	0.170726
AF131217.1	0.643555	0.281141	1.47315	0.296899	0.472541	0.118385	1.88618	0.278429
RPS6KA2-IT1	1.79714	0.827339	3.90372	0.138587	1.9802	0.539505	7.2681	0.294794
RP11-246K15.1	1.01655	0.95596	1.08099	0.600567	1.48167	0.398931	5.50308	0.555032
CTD-2126E3.4	1.0839	0.954184	1.23125	0.215412	1.32845	0.371743	4.74732	0.661023
RP4-530I15.9	1.62406	0.472541	5.58165	0.441381	1.20027	0.343367	4.19564	0.774682
C14orf132	0.511151	0.232106	1.12567	0.0956992	0.310043	0.0651462	1.47555	0.120356
RP11-245P10.4	0.214577	0.0247096	1.86337	0.162835	0.488802	0.126127	1.89434	0.290209
RP11-679B19.1	0.0382972	0.000164178	8.93342	0.240889	0.56102	0.139185	2.26133	0.410635
RP11-573G6.6	0.163073	0.00426102	6.24091	0.329432	0.488498	0.125943	1.89475	0.290109
AC023672.2	0.0317225	9.7e-06	103.738	0.403301	0.991216	0.282593	3.47677	0.989006
RP11-599B13.3	1.07038	0.962606	1.19023	0.209066	2.86774	0.70386	11.684	0.125123
FIRRE	2.79213	1.33009	5.86124	0.0066499	1.93545	0.490943	7.63017	0.337206
RP11-402G3.5	2.68145	0.553039	13.0012	0.220734	4.31948	0.90403	20.6386	0.0465449
RP11-517O13.1	0.0578116	0.000674546	4.95471	0.209387	0.686585	0.191404	2.46285	0.561784
RP11-211G3.2	1.18915	0.814157	1.73686	0.370113	2.29636	0.591362	8.91715	0.216741
MIR1-1HG	0.99233	0.757772	1.29949	0.955376	0.599048	0.167301	2.14498	0.426268
RP11-405M12.3	0.472111	0.0240995	9.2487	0.620981	0.256714	0.0611313	1.07804	0.0492224
RP1-228H13.5	1.93649	0.686349	5.46371	0.211744	1.1926	0.331555	4.28981	0.787148
RP11-554A11.4	0.62416	0.171623	2.26994	0.47428	0.737216	0.206047	2.63769	0.638012
RP11-867G23.10	0.578181	0.219963	1.51977	0.266522	0.687768	0.19212	2.46214	0.562959
RP11-452H21.1	24.1103	0.0759689	7651.88	0.278831	1.29114	0.370971	4.49374	0.687223
AC133785.1	0.686777	0.0499481	9.44306	0.778728	0.788157	0.224347	2.76888	0.709777
RP11-325I22.3	0.0361057	9.21e-05	14.1498	0.275622	0.868908	0.24931	3.02837	0.82528
RP5-1182A14.5	1.07122	0.698379	1.6431	0.75261	1.49112	0.41784	5.32127	0.535591
RP11-131M11.3	2.19397	0.0470122	102.389	0.68863	0.947352	0.271043	3.3112	0.932486
LINC01090	0.120264	0.00233885	6.18397	0.292052	0.533968	0.150204	1.89823	0.324484
SCARNA9	1.01357	0.783976	1.31041	0.918063	1.14596	0.329668	3.9835	0.830164
AP000432.1	1.25189	0.0162845	96.2401	0.91923	0.475899	0.122146	1.85418	0.273921
RP11-170M17.1	1.35185	0.491937	3.71488	0.558874	2.38672	0.61678	9.23572	0.193601
RP11-111M22.4	1.11158	0.750424	1.64656	0.597705	1.06073	0.306821	3.66713	0.925768
RP4-710M16.2	0.46667	0.0370944	5.87099	0.555249	1.26176	0.351967	4.52329	0.720567
RP11-500G10.5	1.43627	0.548806	3.75882	0.460766	4.14318	0.876797	19.578	0.0516
LINC01087	1.1613	0.970607	1.38945	0.102264	0.900358	0.241509	3.35658	0.875717
RP11-89K11.1	0.169364	0.00653344	4.39038	0.284988	1.55466	0.423516	5.7069	0.503173
RP11-514D23.3	0.0265948	0.000184227	3.8392	0.152805	0.604274	0.170073	2.147	0.431342
CTD-2377D24.4	0.984246	0.916853	1.05659	0.660803	0.746518	0.208763	2.66949	0.651846
RP11-497H17.1	1.5909	0.793526	3.1895	0.190774	1.77689	0.496608	6.35777	0.370522
RP11-545I5.3	0.738411	0.0147493	36.9678	0.879278	0.953967	0.259922	3.50126	0.943364
RP11-618M23.5	0.768518	0.252528	2.33883	0.642882	0.404972	0.0944129	1.73707	0.210663
RP11-511B23.2	1.52527	0.28621	8.12842	0.620936	0.812132	0.23329	2.8272	0.743261
RP5-981O7.2	2.5908	0.8956	7.49471	0.0790003	10.6393	1.34095	84.4139	0.00539523
AC010136.2	0.172778	0.00311591	9.58054	0.391453	0.494096	0.127568	1.91373	0.297597
RP1-92O14.6	2.02576	1.04527	3.926	0.0365182	3.0873	0.792773	12.0229	0.0873256
RP11-45A16.4	1.84209	0.884079	3.83825	0.102887	2.27877	0.577761	8.98778	0.227334
RP11-276H7.2	0.955689	0.00897	101.822	0.984819	0.933378	0.269165	3.23665	0.913447
RP3-368B9.2	0.54948	0.108498	2.78281	0.469411	0.458975	0.124215	1.69592	0.232757
CTA-292E10.8	0.627792	0.14967	2.63329	0.524517	1.29366	0.350883	4.76954	0.698245
CTD-2184C24.2	0.464353	0.0969754	2.22348	0.337065	0.801768	0.221043	2.90818	0.736382
RP11-325L12.7	1.30482	0.0150437	113.173	0.906981	1.07727	0.30934	3.75158	0.906906
RP11-307B6.3	0.74472	0.161941	3.42475	0.704968	0.66039	0.186154	2.34277	0.517742
RP11-371F15.3	1.577	0.0466928	53.2615	0.799757	1.08731	0.312658	3.78125	0.895246
AC006272.2	4.018	0.0395989	407.696	0.555156	0.760122	0.213399	2.70753	0.671217
RP11-727F15.9	1.51037	0.584	3.9062	0.395018	1.78751	0.442118	7.22701	0.409405
RP13-726E6.2	1.65592	0.037499	73.1242	0.794111	0.999822	0.28906	3.45825	0.999776
XXbac-BPG157A10.21	2.11724	0.867485	5.16748	0.0994138	2.12758	0.545933	8.29153	0.265713
AJ011932.1	0.0760719	0.0018214	3.1772	0.176097	0.44647	0.115104	1.73179	0.231168
RP11-115H13.1	1.07774	0.979586	1.18573	0.12438	0.952853	0.275664	3.29361	0.93916
RP11-304L19.3	2.05947	0.628476	6.74874	0.232871	2.57069	0.664241	9.94883	0.156011
LINC00885	0.707476	0.237346	2.10883	0.534598	0.895162	0.256696	3.12165	0.861974
RP11-3D4.4	14.5041	0.527993	398.43	0.113618	2.34918	0.605103	9.12014	0.203638
GABPB1-AS1	1.34292	0.861296	2.09385	0.193235	1.56687	0.43039	5.7043	0.492535
MIR503HG	4.79941	0.717155	32.119	0.105839	4.50283	0.949219	21.3602	0.0382604
RP11-626G11.5	0.033465	0.000124547	8.9918	0.233895	0.530505	0.141878	1.98363	0.339557
RUNDC3A-AS1	3.3446	1.06924	10.4619	0.0379839	3.44191	0.727023	16.2949	0.0975424
PTPRJ-AS1	0.0390954	0.000128795	11.8673	0.266286	0.688709	0.192112	2.46898	0.56502
RP4-666F24.3	0.543401	0.168123	1.75636	0.308221	1.35258	0.37403	4.89126	0.644005
SAPCD1-AS1	0.0973213	0.000112046	84.5314	0.49981	1.00225	0.269327	3.72971	0.997323
RP11-749I16.3	0.767105	0.0263799	22.3067	0.877454	2.66132	0.530502	13.3508	0.216615
RP11-977G19.11	2.68003	1.09007	6.58907	0.0317242	1.15845	0.308767	4.34633	0.827288
RP6-109B7.5	0.81735	0.296363	2.2542	0.69679	1.9044	0.482891	7.51044	0.349861
CTD-2008P7.9	0.968945	0.362296	2.5914	0.949884	1.94522	0.496601	7.61955	0.331829
RP11-720L2.4	0.906167	0.0128151	64.0758	0.96383	1.22457	0.34305	4.37129	0.754612
AC104667.3	0.723412	0.447296	1.16997	0.186841	0.889856	0.236627	3.34638	0.862845
RP11-895M11.3	2.67936	0.549306	13.0691	0.22285	2.65675	0.680113	10.3782	0.144446
LAMA5-AS1	0.180218	0.00127708	25.4318	0.497419	0.772457	0.216095	2.76124	0.690412
AC053503.6	0.959855	0.741204	1.24301	0.756066	0.621078	0.173181	2.22738	0.460808
RP5-907C10.3	3.04524	0.0231673	400.283	0.654602	0.957603	0.274527	3.3403	0.945812
CTD-2527I21.9	3.51711	0.237315	52.1252	0.360565	1.6714	0.468055	5.9685	0.424068
MIR4697HG	1.45937	1.02997	2.06779	0.0335014	1.36257	0.388349	4.78075	0.627765
TNK2-AS1	0.951083	0.686071	1.31846	0.763445	1.62535	0.455448	5.80034	0.449974
LINC00894	1.5269	0.942788	2.47291	0.0853457	1.78914	0.501163	6.38721	0.363757
RP11-468N14.13	0.00693932	1.98e-06	24.2675	0.232505	0.58992	0.14668	2.37256	0.452653
SNHG7	1.03671	0.985521	1.09057	0.162868	2.17045	0.553403	8.51248	0.255264
RP5-837M10.4	0.252754	0.00617123	10.352	0.467784	0.842942	0.235831	3.01297	0.792392
RP11-645C24.5	100.283	3.09879	3245.33	0.00939019	1.59463	0.447857	5.67781	0.46779
RP3-416H24.1	1.1077	0.691387	1.77469	0.670596	0.721403	0.203366	2.55903	0.611646
RP11-703H8.7	1.59337	0.947115	2.68059	0.0792184	0.47888	0.122543	1.87139	0.27936
AC004231.2	0.272257	0.00182525	40.6102	0.61042	0.931973	0.266811	3.25539	0.912076
RP11-480I12.7	7.65086	0.173813	336.774	0.291979	2.22639	0.573505	8.64302	0.235178
RP5-1050D4.4	1.75267	0.586612	5.23662	0.314979	3.10265	0.769536	12.5094	0.0956252
RP11-700F16.3	1.02434	0.504713	2.07895	0.946908	1.56213	0.440527	5.5394	0.486199
RP11-114F3.4	7.73081	0.00369602	16170.2	0.600079	1.69279	0.421868	6.7925	0.45307
KB-1460A1.1	0.640581	0.207932	1.97345	0.437853	1.21416	0.341411	4.31793	0.763992
RP11-2H3.7	1.03205	0.360358	2.95573	0.953144	2.47883	0.637329	9.64119	0.175673
RP11-326C3.11	0.274689	0.0301758	2.50049	0.251525	0.817117	0.232113	2.87653	0.752739
RP11-214K3.19	1.01761	0.278857	3.71348	0.978915	1.93612	0.486978	7.69761	0.34017
AL022341.3	0.846786	0.44957	1.59496	0.606685	0.503733	0.130043	1.95125	0.313886
KB-1440D3.13	0.956406	0.304554	3.00345	0.939147	0.546282	0.152917	1.95155	0.344951
ZNF649-AS1	2.92882	1.23207	6.96226	0.0150017	2.85701	0.730244	11.1777	0.115337
RP11-758M4.4	1.26e-05	4.22e-12	37.5837	0.138019	0.132882	0.0167483	1.05428	0.0248614
RP11-111M22.5	1.14845	0.00431622	305.578	0.96125	1.00385	0.289703	3.47843	0.995167
SRGAP3-AS2	0.397901	0.0183005	8.6514	0.557493	2.44258	0.626315	9.52587	0.184282
RP11-462G22.2	0.00948204	8.38e-06	10.7284	0.194109	0.221757	0.0419841	1.1713	0.0564073
RP11-757O6.1	1.24381	0.207504	7.45557	0.811268	1.3764	0.383237	4.94336	0.623046
LINC00852	1.92247	1.0333	3.57681	0.0390782	1.8031	0.453514	7.16881	0.39634
TTC39A-AS1	0.491121	0.222362	1.08472	0.0786074	0.335119	0.0860701	1.3048	0.0982369
RP11-430G17.3	0.151599	0.00422851	5.43509	0.301605	1.2355	0.335468	4.55022	0.75015
AC004791.2	0.0467968	7.8e-05	28.0913	0.348202	0.776051	0.217217	2.7726	0.695602
HCG23	0.191876	0.0179993	2.04545	0.171535	0.941119	0.252995	3.50088	0.927849
RP11-1094H24.4	2.06313	0.018007	236.381	0.764645	1.85027	0.514394	6.65539	0.339024
RP11-519G16.5	0.719886	0.379549	1.3654	0.314251	0.459253	0.118285	1.7831	0.249163
GS1-115G20.1	1.07768	0.533607	2.17648	0.834769	1.03068	0.29824	3.56188	0.961909
RP11-758N13.1	0.987105	0.771144	1.26355	0.917943	0.797236	0.221123	2.87435	0.728622
RP11-226L15.5	0.891519	0.636029	1.24964	0.5051	1.36935	0.38279	4.89854	0.62749
AC104653.1	0.237278	0.0046645	12.07	0.473031	1.06773	0.305446	3.73237	0.918245
MNX1-AS2	0.934315	0.740579	1.17873	0.566619	1.11033	0.297891	4.13857	0.876054
RP11-707P17.2	2.14991	1.06444	4.34232	0.0328368	3.19623	0.815616	12.5254	0.0789186
RP11-356O9.1	1.00912	0.956001	1.06518	0.742171	0.724393	0.204546	2.56542	0.6159
RP11-27G24.1	1.26325	0.430687	3.70527	0.670363	0.658655	0.185804	2.33486	0.514793
MRVI1-AS1	0.122696	0.00487442	3.08841	0.202383	0.646	0.179628	2.32323	0.500246
LINC01138	1.12042	0.715554	1.75436	0.619192	1.94933	0.49551	7.66866	0.331166
LINC01058	0.0347322	0.000145283	8.30329	0.229179	0.753018	0.210735	2.69075	0.661395
RP11-66N24.3	1.27199	0.9738	1.66149	0.077535	2.85955	0.735135	11.1231	0.11302
CATIP-AS1	0.130219	0.00370394	4.57808	0.261702	0.290372	0.0714388	1.18026	0.0687087
PCGEM1	0.994319	0.96712	1.02228	0.687217	0.368005	0.0943411	1.43551	0.13422
AC010149.4	0.131037	0.00161599	10.6256	0.364837	0.68411	0.190944	2.45101	0.557785
RP11-278A23.2	1.1586	0.836393	1.60492	0.375936	0.768398	0.215732	2.73689	0.683541
UNQ6494	0.401173	0.0498822	3.2264	0.390506	0.879201	0.253484	3.04948	0.839118
AP001625.6	0.987411	0.707104	1.37883	0.94072	2.48916	0.637624	9.71723	0.174979
UCA1	0.527612	0.0143918	19.3425	0.727882	0.642734	0.180494	2.28876	0.491711
RP11-464C19.3	0.08611	0.00051113	14.5069	0.348526	0.499771	0.128632	1.94174	0.307048
RP11-713P17.4	11.2839	0.0457471	2783.28	0.388504	0.59059	0.148601	2.34719	0.449694
AC112715.2	0.0253485	2.78e-05	23.0732	0.290455	0.384479	0.0993204	1.48836	0.150675
RP11-739L10.1	89.5386	4.4385	1806.28	0.0033656	1.79538	0.460205	7.00425	0.393496
RP11-10K16.1	1.3084	0.379348	4.51279	0.67045	1.66362	0.468611	5.90602	0.426121
HOTAIR	2.14227	0.599537	7.65478	0.240966	1.21127	0.348079	4.2151	0.762876
RP11-418J17.1	1.55998	0.755298	3.22195	0.229517	1.80369	0.448544	7.25304	0.400002
RP1-223B1.1	0.868549	0.420397	1.79444	0.703453	0.215117	0.045396	1.01937	0.03348
AC002064.4	1.01592	0.87783	1.17574	0.832176	1.41226	0.400171	4.98408	0.589933
RP5-965F6.2	0.0550269	0.001998	1.5155	0.0864902	0.632367	0.176528	2.2653	0.477816
RP11-762E8.1	0.841007	0.201302	3.51359	0.812376	3.67287	0.97052	13.8997	0.0430104
RP11-505P4.7	0.22163	0.000561984	87.4042	0.62126	0.832596	0.234126	2.96087	0.776887
CTD-2227E11.1	0.965701	0.870398	1.07144	0.510316	1.98261	0.490859	8.00786	0.328302
CRNDE	1.09034	0.95185	1.24897	0.212062	1.33761	0.36866	4.85328	0.657192
RP5-998N21.10	0.00511007	1.86e-07	140.522	0.311666	0.349664	0.0718808	1.70094	0.174751
AC013463.2	1.21322	0.873537	1.68499	0.248814	1.41678	0.395138	5.07989	0.591051
RP11-120J1.1	0.264442	0.000669813	104.401	0.662783	0.630537	0.158669	2.5057	0.508991
RP11-337A23.6	0.902811	0.632474	1.2887	0.573373	0.754991	0.204764	2.78375	0.672032
RP13-49I15.6	0.142784	0.0072502	2.81195	0.200529	0.514424	0.137853	1.91966	0.315186
LINC00519	1.47569	0.00280231	777.098	0.90313	0.944516	0.257681	3.46207	0.931354
ZDHHC20-IT1	6.10455	0.655198	56.8768	0.112138	1.92705	0.525116	7.07178	0.314996
LINC01549	0.422897	0.0789716	2.26463	0.314791	0.571524	0.159676	2.04565	0.383956
AC097461.4	1.26569	0.504627	3.17458	0.615522	0.314734	0.0634718	1.56065	0.134928
RP11-190A12.8	0.915756	0.490445	1.7099	0.782373	1.10509	0.27477	4.44454	0.888043
RP5-1011O1.3	0.603538	0.156275	2.33088	0.463895	1.60155	0.449802	5.70242	0.46327
CTD-2054N24.2	1.16567	0.0258123	52.6406	0.937149	0.802865	0.224569	2.87036	0.735029
RP11-452L6.1	0.916192	0.711378	1.17997	0.49776	0.87755	0.248017	3.105	0.839346
FAM201A	1.06891	0.480978	2.37551	0.870081	1.21283	0.336767	4.36787	0.767549
CTC-498J12.1	1.20285	0.76	1.90375	0.430443	1.01116	0.292446	3.49616	0.986013
PCAT1	0.824967	0.534741	1.27271	0.3844	0.55061	0.154694	1.95981	0.34996
TMEM26-AS1	0.400344	0.05912	2.71102	0.348232	0.350979	0.0900998	1.36722	0.114876
RP11-744I24.2	1.84614	0.0181035	188.263	0.794995	1.77778	0.440826	7.16954	0.413012
CTD-3222D19.8	3.03273	0.547003	16.8143	0.204231	3.35401	0.690139	16.3001	0.112855
STT3A-AS1	0.336054	0.00295448	38.224	0.651639	0.728633	0.205378	2.58502	0.622693
AC006277.3	0.928442	0.226491	3.8059	0.917844	0.8618	0.237632	3.12542	0.820852
LINC01518	1.05077	0.902685	1.22315	0.522842	1.53599	0.429792	5.48934	0.505832
RP3-414A15.10	3.81e-06	1.39e-11	1.04163	0.050751	0.25048	0.0531262	1.18096	0.0584888
RP13-467H17.1	0.00302579	7.23e-07	12.6715	0.172822	0.152834	0.0310815	0.751512	0.00911507
CTD-3076O17.1	1.85e-05	2.93e-10	1.17382	0.0534145	0.379292	0.0970855	1.48182	0.147895
WDR86-AS1	0.843048	0.205528	3.45807	0.812593	1.44562	0.407739	5.1254	0.566012
DARS-AS1	17.2151	1.5015	197.374	0.0222218	2.16225	0.554601	8.43003	0.255313
RP1-90G24.11	0.823095	0.581566	1.16493	0.271971	0.733426	0.198736	2.70667	0.640581
AC005281.2	0.448129	0.00303806	66.1015	0.75274	0.684643	0.183858	2.54944	0.570307
LA16c-380F5.1	0.0511521	5.12e-05	51.1125	0.398881	0.307941	0.0620473	1.52831	0.127219
RP11-18B16.2	0.555494	0.110295	2.79771	0.476017	0.5291	0.141234	1.98215	0.338254
BVES-AS1	0.137728	0.000273593	69.3325	0.532265	0.726539	0.204782	2.57766	0.619515
RP11-817I4.1	1.02609	0.949915	1.10837	0.512871	2.37634	0.614005	9.19701	0.19604
RP11-18A15.1	0.48703	0.0227914	10.4074	0.64515	1.12283	0.316453	3.98397	0.857631
CTD-3035D6.2	2.4528	0.991894	6.06539	0.0520954	2.58075	0.658972	10.107	0.158618
ZNF528-AS1	1.19822	0.831416	1.72685	0.332133	1.22388	0.333184	4.49568	0.760524
CTD-2313J17.5	3.62398	1.74007	7.5475	0.000582126	1.82003	0.456343	7.25883	0.389863
AC093627.10	1.61418	0.298106	8.74048	0.578482	0.781228	0.218284	2.79597	0.703631
FARSA-AS1	0.635835	0.0347275	11.6417	0.760172	1.6452	0.461181	5.86899	0.43837
RP11-326I11.4	1.50989	0.0271868	83.856	0.840669	1.11023	0.317769	3.87894	0.869814
RP11-579D7.4	1.25973	0.923585	1.71823	0.144837	0.84283	0.208168	3.41245	0.810384
CTC-548K16.6	2.74762	0.0912852	82.7015	0.560649	1.27806	0.354434	4.60857	0.70707
RP5-1007H16.1	0.58317	0.00101026	336.632	0.867972	0.850112	0.244259	2.9587	0.798357
TBX5-AS1	0.308946	0.0231419	4.12447	0.374359	0.994383	0.286379	3.45276	0.992924
AC106786.1	0.371809	0.0202081	6.84093	0.50551	0.778595	0.211402	2.86757	0.706106
TMCC1-AS1	0.634624	0.134565	2.99296	0.565543	1.63995	0.390755	6.88267	0.494755
AP000688.14	1.27499	0.539675	3.01219	0.579688	2.7176	0.698671	10.5706	0.133147
MIR22HG	1.08687	0.965955	1.22291	0.166261	1.49629	0.421914	5.30646	0.52992
RP11-167P11.2	1.66215	0.155407	17.7774	0.674313	1.10443	0.318787	3.82627	0.875448
CTC-490E21.10	1.70776	0.935647	3.11704	0.0812827	1.88013	0.473459	7.46607	0.362288
CTD-3116E22.7	0.52937	0.0667883	4.19583	0.547034	1.11409	0.322218	3.852	0.864408
CTC-756D1.2	0.415413	0.000814791	211.794	0.782402	1.15293	0.33088	4.01731	0.823056
RNU6ATAC35P	0.845354	0.402498	1.77547	0.657241	0.980817	0.283926	3.38821	0.975569
RP11-16B13.1	0.0752309	7.29e-05	77.671	0.464964	0.672723	0.188236	2.40419	0.53929
AC034243.1	0.951306	0.826121	1.09546	0.488029	0.906611	0.259764	3.16419	0.877773
LINC01405	0.931437	0.505832	1.71514	0.819632	0.90274	0.253396	3.21607	0.874523
RP5-836N17.4	0.74604	0.100579	5.53372	0.774448	0.948687	0.234323	3.84088	0.941139
RP11-536K7.3	0.489905	0.0447343	5.36516	0.559014	1.40883	0.392344	5.05883	0.597549
RMDN2-AS1	0.236932	0.00035249	159.258	0.664651	0.540922	0.137916	2.12157	0.371101
RP13-554M15.7	1.48824	0.995164	2.22563	0.0528243	7.56303	0.948446	60.3086	0.0251586
CTC-260E6.6	1.37477	0.525056	3.59961	0.516913	3.27509	0.803648	13.3469	0.0826231
LINC01399	8.40975	0.617555	114.522	0.109996	3.62311	0.759886	17.2748	0.0847524
RP11-118K6.3	1.97863	0.306377	12.7783	0.473362	1.24831	0.338834	4.59897	0.738418
SCARNA10	0.0267903	8.76e-05	8.19657	0.21514	0.471083	0.121493	1.8266	0.265186
AC006116.12	1.04599	0.0451554	24.2295	0.977628	1.25123	0.346957	4.51231	0.731494
RP11-423H2.4	1.02556	0.177379	5.92957	0.977505	1.44766	0.408178	5.1343	0.56462
C1QTNF9B-AS1	1.00188	0.958718	1.04698	0.933513	1.06379	0.304538	3.71597	0.922793
LINC00675	1.39477	1.02599	1.8961	0.0336939	1.31163	0.364788	4.7161	0.676989
AC144450.2	0.80311	0.498292	1.29439	0.367925	1.07935	0.295703	3.93977	0.907955
SNHG4	1.13606	0.945445	1.3651	0.173421	2.52615	0.645181	9.89088	0.168786
AC141930.2	0.713662	0.311132	1.63697	0.425785	1.44302	0.349976	5.94983	0.610036
RP11-524F11.2	0.807302	0.117108	5.56527	0.827964	1.2206	0.34209	4.3552	0.758351
RP11-379F4.4	1.09753	0.403039	2.98873	0.855523	0.826272	0.231028	2.95515	0.768818
RP11-37B2.1	1.14091	0.593814	2.19207	0.692348	3.67946	0.769444	17.595	0.0814661
KB-1836B5.1	0.00461538	1.62e-05	1.31702	0.0622511	0.0788709	0.00906038	0.686573	0.00499057
UBE2R2-AS1	1.28779	0.648224	2.55836	0.470195	2.58719	0.664046	10.08	0.155503
RP4-647C14.2	0.0181555	4.6e-05	7.16728	0.188758	0.612333	0.151734	2.47111	0.486968
RP11-1C8.7	1.16886	0.890765	1.53377	0.260368	2.46289	0.634247	9.56384	0.178357
RP11-80I3.1	1.33e-14	3.27e-53	5.41e+24	0.481183	0.591819	0.125502	2.79079	0.502532
LINC00115	1.14798	0.670847	1.96445	0.614628	0.957536	0.235201	3.89826	0.951692
LA16c-312E8.4	1.01842	0.952999	1.08833	0.590042	1.67182	0.406988	6.86746	0.471334
RP11-143J24.1	0.238039	0.00774137	7.31942	0.411554	0.46303	0.124279	1.72513	0.241721
RP11-325L12.6	0.0993207	0.00318624	3.09601	0.18818	0.415058	0.107161	1.60761	0.188885
PDXDC2P	1.7903	1.03087	3.10921	0.0386484	2.8919	0.743753	11.2444	0.108744
RP11-156L14.1	4.13315	0.108362	157.647	0.444982	0.916725	0.261379	3.2152	0.891943
RP11-118M9.3	5.78283	0.675003	49.5422	0.109306	3.36861	0.707654	16.0354	0.105845
RP11-135D11.2	0.877907	0.55318	1.39326	0.580547	0.230756	0.0488514	1.09001	0.0434823
PCAT14	1.00425	0.997484	1.01107	0.218717	2.30963	0.594603	8.97133	0.213512
RP5-864K19.4	1.52492	0.524864	4.43045	0.438113	1.70067	0.476854	6.06535	0.407737
CTD-2655K5.1	1.01501	0.126289	8.15779	0.988822	1.4156	0.397493	5.04139	0.589917
RP11-412D9.4	0.208366	0.0232343	1.86864	0.161106	0.484951	0.124543	1.88832	0.286576
RP11-70L8.4	1.48372	0.384818	5.72072	0.566631	2.23583	0.6088	8.21113	0.214552
RSF1-IT2	1.36934	0.105311	17.8053	0.810199	0.534368	0.147524	1.93561	0.332773
CTD-2017F17.2	0.907848	0.697349	1.18189	0.472563	2.63232	0.525792	13.1784	0.221531
CTD-2547G23.4	1.19645	0.674181	2.12332	0.539975	2.47547	0.63197	9.69658	0.179086
RP5-1148A21.3	0.890958	0.415687	1.90962	0.766595	0.66374	0.185303	2.37746	0.526429
ID2-AS1	0.179673	0.00265311	12.1678	0.424786	0.372389	0.0912524	1.51967	0.154549
C2-AS1	0.28538	0.00132806	61.3239	0.647199	1.19553	0.343949	4.15554	0.778464
AF001548.6	1.36338	0.967988	1.92028	0.0760999	0.975189	0.266394	3.56987	0.969729
LINC01341	0.957777	0.662044	1.38561	0.818895	1.38229	0.38558	4.95544	0.617751
WWC2-AS2	0.520589	0.00369317	73.3823	0.795979	0.539271	0.137452	2.11574	0.368774
RP11-473O4.5	6.41514	0.373796	110.097	0.200021	1.7927	0.503101	6.38795	0.361307
C9orf163	1.27062	0.227008	7.11201	0.78519	1.71916	0.427868	6.90753	0.440099
LL22NC03-2H8.5	4.77989	1.29861	17.5937	0.0186246	2.72061	0.696994	10.6195	0.133961
RP11-379F4.8	1.74842	0.498468	6.13273	0.382878	1.48351	0.413517	5.32214	0.542631
AC007879.7	1.0937	0.336152	3.55847	0.881708	0.743689	0.205785	2.68763	0.650351
RP5-901A4.1	1.28113	0.393752	4.16837	0.680648	1.82651	0.459743	7.25652	0.385528
ALG1L9P	0.487633	0.030187	7.87709	0.612891	1.19888	0.336299	4.27395	0.779433
RP11-168F9.2	1.78723	0.934984	3.41632	0.0789867	1.9601	0.498653	7.70476	0.326732
GS1-393G12.14	2.10246	0.8379	5.27549	0.113382	1.70333	0.477719	6.07334	0.406228
PIK3CD-AS2	1.01923	0.550307	1.88774	0.951693	0.940982	0.271454	3.26186	0.923581
RP11-598F7.5	2.04984	0.0403688	104.087	0.720199	0.919119	0.265687	3.17961	0.894012
ST8SIA6-AS1	0.982038	0.905752	1.06475	0.660433	0.44676	0.120998	1.64957	0.216018
RP11-138I1.3	1.56315	1.06024	2.30461	0.0241155	7.22041	0.884948	58.9123	0.0310601
RP11-1055B8.9	0.987139	0.724552	1.34489	0.934618	3.26883	0.663456	16.1054	0.124248
RP11-843B15.4	1.27126	0.506211	3.19256	0.609446	1.1636	0.317572	4.26351	0.818956
LINC00639	0.0468235	0.000271012	8.08983	0.244167	0.96153	0.278207	3.3232	0.95056
RP11-421F16.3	0.989883	0.610553	1.60489	0.967101	0.638664	0.177802	2.29409	0.488514
CTD-2515H24.3	0.0135903	6.97e-05	2.65052	0.110119	0.0932505	0.0103945	0.836565	0.0127019
PHKA2-AS1	1.02142	0.590137	1.76789	0.939644	1.35875	0.374683	4.92735	0.639736
RP1-278O22.1	0.505554	0.283146	0.902662	0.0210991	0.225857	0.0476085	1.07148	0.0408806
CTD-3060P21.1	1.25068	0.803624	1.94642	0.321591	1.20629	0.334391	4.35163	0.774186
CTD-3064M3.3	0.190738	0.011502	3.16304	0.247554	0.522791	0.131489	2.07858	0.349403
RP11-535M15.1	0.725999	0.311485	1.69213	0.458291	0.407646	0.105272	1.57854	0.179323
DLX2-AS1	0.292718	0.010224	8.38067	0.472869	1.16761	0.3233	4.21688	0.812863
RBM12B-AS1	1.61146	0.717634	3.61856	0.247656	1.85834	0.519919	6.64227	0.332924
SPTY2D1-AS1	1.61787	0.250021	10.4691	0.613573	3.68909	0.771742	17.6347	0.0806716
AC006126.3	1.08766	0.0265818	44.5042	0.964607	0.834096	0.233819	2.97544	0.779525
RP5-1057J7.7	0.965084	0.788694	1.18092	0.730004	0.645752	0.179632	2.32139	0.499721
CTC-340D7.1	8.65638	0.0764679	979.927	0.371062	2.38033	0.615141	9.21085	0.195055
RP5-991G20.2	1.10284	0.337617	3.60249	0.87124	1.18284	0.339715	4.11851	0.791696
RP11-356J5.12	0.798058	0.0665929	9.56404	0.858711	2.06284	0.57222	7.43646	0.25877
ALG13-AS1	1.17712	0.878236	1.57772	0.275201	1.87603	0.524686	6.70778	0.325509
RP1-193H18.2	1.15522	0.962382	1.3867	0.121509	0.683377	0.185525	2.51721	0.565219
RP11-33A14.1	0.786798	0.448699	1.37966	0.4027	0.322322	0.0656857	1.58165	0.142208
RP11-214K3.22	0.1261	0.00385573	4.12405	0.244541	0.273731	0.0575942	1.30097	0.0817336
RP11-115D19.1	0.911361	0.477674	1.7388	0.778251	1.75767	0.492745	6.2698	0.378635
SERTAD4-AS1	0.798829	0.461754	1.38196	0.42188	0.913275	0.26106	3.19494	0.887057
UBXN10-AS1	0.888412	0.595301	1.32584	0.562438	0.467484	0.120592	1.81224	0.260032
RP11-839D17.3	4.03496	0.0938597	173.46	0.467237	0.620124	0.172864	2.2246	0.459445
AC002398.12	0.120809	0.00245705	5.94001	0.287571	0.312058	0.0655215	1.48623	0.122885
RP11-148E17.1	0.626002	0.0443955	8.827	0.728645	0.956385	0.264938	3.4524	0.94571
RP11-357D18.1	0.116014	0.000481554	27.9498	0.441428	0.984063	0.284815	3.40003	0.979739
CTBP1-AS	1.05272	0.878784	1.26109	0.577116	1.72265	0.437639	6.78073	0.431347
CTC-471J1.2	1.22874	0.953595	1.58329	0.11125	3.3054	0.680403	16.0577	0.117621
CTD-2270F17.1	1.38317	0.01944	98.4134	0.881496	0.795947	0.22379	2.83092	0.723871
RP11-800A3.4	0.833522	0.103062	6.74117	0.864429	0.820804	0.229693	2.93313	0.760839
RP11-58O9.2	1.00763	0.732622	1.38588	0.962702	0.921329	0.250958	3.38242	0.901699
RP11-20I20.2	0.668069	0.129607	3.44361	0.629739	0.555899	0.15554	1.98678	0.359632
RP11-638I2.2	1.48572	0.213022	10.3621	0.689519	1.28084	0.366457	4.47679	0.697569
RP11-96D1.10	0.639227	9.47e-06	43128.7	0.93713	0.823502	0.23443	2.89279	0.761608
LL22NC03-N64E9.1	3.90177	0.268808	56.6345	0.318549	8.99171	1.10281	73.3136	0.0130349
RP5-1159O4.1	1.08599	0.980319	1.20304	0.11425	2.1006	0.542308	8.13656	0.271803
CTD-2017D11.2	1.12442	0.85985	1.47039	0.391581	2.97455	0.764869	11.5679	0.0989261
SNHG20	1.70094	1.28187	2.25701	0.000232691	3.71287	0.785518	17.5495	0.0759715
PCAT29	0.832855	0.412049	1.68341	0.610476	1.28668	0.359586	4.60404	0.697643
CTD-3128G10.7	0.0127253	1.73e-05	9.36577	0.195058	0.498959	0.140019	1.77805	0.274192
RP11-342I1.2	0.695859	0.0803126	6.02919	0.742045	0.500493	0.1275	1.96465	0.31211
RP11-455O6.9	1.51038	0.923834	2.46934	0.100155	1.93619	0.486001	7.71364	0.34094
RP11-303E16.2	0.99688	0.981214	1.0128	0.698994	1.19379	0.334474	4.26084	0.784688
RP11-501J20.5	0.0117677	6.31e-06	21.9577	0.247654	0.536403	0.136252	2.11174	0.365707
GATA6-AS1	1.59141	0.682602	3.71018	0.282011	7.03529	0.873633	56.6545	0.0339016
RP11-200A1.1	3.56003	1.04878	12.0843	0.0417156	0.60745	0.169426	2.17791	0.4397
C8orf31	0.0160885	3.27e-06	79.2275	0.341092	0.297403	0.0624789	1.41566	0.10642
ZBTB40-IT1	1.71817	0.829957	3.55694	0.14486	4.66337	0.984462	22.0903	0.032981
LINC01443	0.109581	0.000373508	32.1492	0.445601	0.649013	0.182712	2.30536	0.500555
LINC00605	0.0159023	1.49e-06	169.671	0.381514	0.792746	0.222801	2.82066	0.719265
RP11-66B24.9	1.01778	0.835678	1.23957	0.860877	1.74809	0.490325	6.23221	0.383172
LINC01139	0.0024922	5.43e-08	114.481	0.273747	0.25415	0.0539636	1.19696	0.0613238
AC012531.25	1.73082	0.735322	4.07406	0.209099	1.52088	0.427623	5.40915	0.514165
CTD-2537I9.12	1.35337	1.10475	1.65794	0.00347931	3.03252	0.778544	11.812	0.0930449
AP001172.2	1.00846	0.413828	2.45752	0.985212	1.48242	0.403208	5.45018	0.551321
RNF144A-AS1	0.312876	0.0324872	3.01322	0.314664	0.53224	0.136819	2.07047	0.355125
AC073046.25	0.866673	0.436955	1.71899	0.682153	1.17803	0.321303	4.31915	0.804585
AC080094.1	0.923812	0.655475	1.302	0.650811	0.868266	0.236812	3.18348	0.831131
RP11-303E16.3	1.24912	0.650414	2.39894	0.504086	1.35536	0.378381	4.85492	0.639212
LINC01237	0.984315	0.273809	3.53852	0.98068	0.501217	0.128921	1.94862	0.309399
MKX-AS1	0.183851	0.0107912	3.1323	0.241712	0.500127	0.128504	1.94645	0.308246
RP11-175E9.1	0.790413	0.175125	3.56747	0.759694	0.654597	0.183664	2.33305	0.510383
RP11-281A20.1	0.964826	0.538248	1.72948	0.904284	2.1196	0.54681	8.21619	0.26606
RP11-424M24.5	0.294343	0.00706128	12.2694	0.52047	1.18057	0.330336	4.21921	0.798155
AC144449.1	0.333796	0.00128151	86.9445	0.699044	1.32856	0.378116	4.66807	0.656692
MGC45922	1.02176	0.730573	1.42902	0.899894	1.2671	0.354789	4.52533	0.714879
LINC00924	0.933518	0.0202501	43.0345	0.971922	0.481514	0.120332	1.9268	0.292161
AC145124.2	1.01237	0.0435628	23.5268	0.993889	1.505	0.397221	5.70218	0.544897
RP11-142M10.2	0.000910918	3.2e-08	25.9684	0.181001	0.257289	0.0546021	1.21236	0.0641761
CASC15	0.455234	0.00039335	526.853	0.826917	0.84226	0.235007	3.01865	0.791862
RP11-127I20.8	1.17954	0.0313958	44.3156	0.928882	2.04424	0.517354	8.0775	0.298409
RP11-420A6.2	1.20984	0.498103	2.93859	0.673966	1.89473	0.531266	6.75748	0.316631
RP11-243J16.7	0.0161803	4.75e-06	55.0617	0.320271	1.06534	0.307639	3.68922	0.920433
RP11-474C8.8	3.46093	0.130573	91.734	0.457797	1.44326	0.404687	5.14722	0.569605
CTC-1337H24.3	0.97878	0.212326	4.51197	0.978054	0.865516	0.242862	3.08454	0.823585
RP5-884C9.2	0.071463	0.000535168	9.54273	0.290681	0.321374	0.0675897	1.52806	0.133099
RP11-357P18.2	5.57328	0.0541212	573.923	0.467504	0.773017	0.213913	2.79345	0.693753
RP11-187A9.3	0.236053	0.00539532	10.3277	0.45394	0.272984	0.0576668	1.29225	0.0798689
RP11-346C20.3	0.973515	0.145021	6.53513	0.977957	0.674865	0.188364	2.41789	0.543405
AP000640.10	178.597	0.240833	132444	0.124109	1.66121	0.464832	5.93682	0.430031
RP11-28H5.2	0.734294	0.226472	2.38081	0.606827	2.05242	0.51449	8.18761	0.299108
RP11-1042B17.3	0.157847	0.00187286	13.3035	0.414491	0.504709	0.119941	2.12381	0.34187
RP11-316M1.3	2.40496	0.0774736	74.6554	0.616613	1.48342	0.417904	5.26562	0.539195
RP11-214K3.18	0.896421	0.0213353	37.6639	0.95428	0.609622	0.169872	2.18776	0.443404
CTD-3065J16.6	2.25777	0.00084682	6019.63	0.839649	0.883561	0.253379	3.08107	0.845886
LINC00942	0.00986858	3.55e-06	27.406	0.253622	1.15356	0.332286	4.00466	0.82187
RP11-120K24.3	1.33061	0.901047	1.96497	0.150975	3.55824	0.739208	17.1279	0.0922113
CTD-2384A14.2	0.395894	0.0306294	5.11704	0.477922	1.39548	0.355088	5.4842	0.631819
LA16c-313D11.12	0.875474	0.45926	1.66889	0.686197	0.732866	0.198724	2.70271	0.639569
DSCAM-AS1	1.00695	0.968713	1.04671	0.725708	2.35653	0.59971	9.2599	0.20663
RP11-48B3.3	1.25908	0.0515369	30.76	0.887642	1.86737	0.505882	6.89308	0.341852
AC007743.1	0.00440133	7.86e-08	246.563	0.330726	0.589053	0.145165	2.39027	0.454443
CTD-2510F5.4	1.4885	1.05648	2.09718	0.0229615	2.16608	0.552322	8.49485	0.256514
RP11-126L15.4	0.989731	0.720831	1.35894	0.949118	1.65706	0.407864	6.73225	0.476123
RP11-27N21.3	0.73786	0.271672	2.00402	0.550952	1.37514	0.384179	4.92218	0.623009
RP11-430B1.2	0.0370562	9.6e-05	14.3047	0.278178	0.278329	0.0588109	1.31722	0.0850179
SHANK2-AS2	0.000679526	3.96e-10	1165.59	0.3193	1.06573	0.297848	3.81326	0.922026
AC005009.2	0.00362002	1.03e-06	12.7143	0.177169	0.635345	0.177925	2.26872	0.48127
PLAC4	0.99462	0.524633	1.88564	0.986812	0.587017	0.163987	2.10131	0.407681
RP5-858B6.3	0.130109	0.00462817	3.6577	0.230879	0.694902	0.195985	2.4639	0.570897
RP11-585P4.6	0.783777	0.163316	3.76146	0.760787	0.866202	0.248504	3.0193	0.821477
AC005281.1	2.12656	0.095256	47.475	0.63396	0.921823	0.265956	3.19511	0.897843
RP11-248J18.3	1.72874	1.01591	2.94175	0.0435747	2.32802	0.601645	9.00812	0.207438
CTD-2583A14.8	1.23264	1.05136	1.44518	0.00996475	2.86785	0.575666	14.2871	0.178648
RP11-650L12.2	0.974868	0.39008	2.43634	0.956564	1.01695	0.289585	3.57127	0.979078
RP11-556O9.2	0.0424807	5.27e-05	34.2141	0.354853	0.84198	0.240601	2.9465	0.787593
RP11-1099M24.6	2.06648	0.745896	5.7251	0.162689	1.97648	0.552699	7.06797	0.285764
AP000697.6	1.02542	0.86541	1.21502	0.771818	0.91843	0.259426	3.25146	0.895019
RP11-344P13.6	1.12257	0.414387	3.04105	0.820115	1.64015	0.414298	6.49315	0.476793
RP11-55L4.2	2.60517	0.90333	7.51319	0.0764228	3.91476	0.817973	18.7357	0.0664816
RP11-326C3.7	0.637889	0.276378	1.47227	0.29209	0.559543	0.144067	2.17322	0.395136
AC092580.4	0.958275	0.651552	1.40939	0.82857	1.64479	0.463596	5.83556	0.436514
RP11-6O2.3	1.24064	0.448807	3.42953	0.677668	0.788142	0.218241	2.84625	0.715722
LINC00908	0.00908661	7.89e-05	1.04697	0.0522571	0.220497	0.0465204	1.04511	0.0370215
LINC00992	1.09298	0.888762	1.34411	0.399521	0.80486	0.223055	2.90422	0.739796
SNHG3	1.04929	0.950417	1.15845	0.340674	7.58638	0.942437	61.0684	0.0258168
CTD-2621I17.3	1.09138	0.537331	2.2167	0.808887	1.43023	0.399266	5.1233	0.580637
AC004951.6	2.55714	0.116716	56.0246	0.551091	1.36824	0.38268	4.89204	0.628237
RP11-91I20.3	0.0906158	0.00286602	2.86503	0.172999	0.349255	0.0861537	1.41584	0.125619
RP11-128N14.4	0.571226	0.00496534	65.7154	0.817093	0.816262	0.225981	2.94841	0.756344
LINC01311	0.753409	0.301526	1.88251	0.544507	1.07709	0.277333	4.18315	0.914551
AC006486.10	0.00115268	5.92e-07	2.24535	0.0800036	0.578088	0.162424	2.05749	0.391722
AF131216.5	0.544528	0.063779	4.64903	0.57853	0.82716	0.225453	3.03475	0.774498
HLA-F-AS1	14.9604	2.06812	108.221	0.00736888	1.71458	0.482054	6.09843	0.399354
RAET1E-AS1	1.72437	0.314841	9.44429	0.530017	0.694132	0.18834	2.55824	0.58159
RP11-89C3.3	0.109216	0.000385218	30.9646	0.442162	0.625314	0.174125	2.24561	0.467841
RP11-510J16.5	0.0191602	1.02e-05	36.1667	0.304122	0.357894	0.0745212	1.71882	0.181203
RP11-621L6.3	0.847926	0.208443	3.44929	0.81776	0.409887	0.107254	1.56644	0.181136
RP11-166B2.3	0.912303	0.0268131	31.0407	0.959323	2.40469	0.618828	9.34435	0.191186
RP11-61L19.2	0.945162	0.666324	1.34069	0.751847	0.795268	0.220332	2.87046	0.726002
RP11-731D1.4	0.195662	0.012167	3.1465	0.249682	0.760998	0.213074	2.71793	0.673187
RP11-498C9.4	1.07709	0.757077	1.53236	0.679727	2.14641	0.537692	8.56826	0.269097
RP11-140A10.3	5.60515	0.265212	118.463	0.268152	2.92189	0.750784	11.3714	0.105352
LINC01293	0.88479	0.0434437	18.02	0.936554	2.59031	0.660912	10.1522	0.157165
RP5-1132H15.1	0.940439	0.0503146	17.5779	0.967212	1.407	0.394655	5.01613	0.596833
RP11-1334A24.5	1.75188	0.333118	9.2132	0.507954	1.59533	0.449913	5.65685	0.465505
CTD-3064M3.4	0.0727187	0.000249598	21.1861	0.365283	1.01588	0.290058	3.55793	0.98035
PCAT6	1.00471	0.890729	1.13327	0.939083	1.0969	0.294333	4.08783	0.890371
RP11-335L23.5	0.101053	0.000472096	21.6306	0.402495	0.816692	0.228449	2.91962	0.755004
FLJ44511	1.20491	0.740682	1.96011	0.452747	1.19964	0.320722	4.48718	0.786581
AC100830.5	1.15575	0.797488	1.67494	0.444504	2.4597	0.630617	9.59393	0.180713
RP11-731C17.2	0.976644	0.272452	3.50092	0.971058	1.36096	0.379418	4.88169	0.635022
RP11-314O13.1	0.987915	0.957873	1.0189	0.440295	0.495833	0.126308	1.94644	0.305386
RP5-1121E10.2	1.06119	0.0573723	19.6285	0.968173	1.25149	0.358686	4.36658	0.72442
AC011247.3	0.202296	0.00619153	6.6096	0.36901	0.533815	0.137284	2.07569	0.357289
RP11-27M9.1	0.259906	0.00356002	18.975	0.538211	0.426126	0.109124	1.664	0.206497
RP11-92C4.6	0.965076	0.370522	2.51367	0.941979	0.466197	0.118429	1.8352	0.264286
RP11-500B12.1	0.64242	0.0681201	6.05847	0.699121	0.554763	0.142072	2.16624	0.390026
U73166.2	0.986332	0.429341	2.26592	0.974128	1.83031	0.436972	7.66648	0.401058
AC114730.2	0.238119	0.0112154	5.05561	0.357321	0.777214	0.215254	2.80627	0.699719
ZNF350-AS1	1.00133	0.98535	1.01756	0.871594	0.645082	0.179303	2.32082	0.498966
RP11-271C24.2	1.02221	0.0310769	33.6236	0.990165	0.546143	0.139386	2.1399	0.378493
AC068831.16	2.89674	0.308408	27.2077	0.352032	1.59285	0.449196	5.64829	0.467033
RP4-584D14.6	0.690226	0.0877728	5.42778	0.724579	0.687524	0.192891	2.45055	0.561202
KB-318B8.7	1.09089	0.755992	1.57413	0.641978	1.12506	0.322702	3.92236	0.853204
TMEM5-AS1	0.306393	0.00026341	356.39	0.742581	0.550441	0.135876	2.22986	0.396854
RP11-132F7.2	1.49384	0.951118	2.34625	0.08144	3.54727	0.736914	17.0754	0.0931101
AC009133.12	1.86739	1.00673	3.46384	0.0475644	7.18071	0.891195	57.8578	0.0316686
GS1-166A23.1	0.157442	0.00992773	2.49685	0.189841	0.675677	0.187235	2.43832	0.547001
RP11-443B20.1	9.86848	3.21847	30.2587	6.21e-05	7.18831	0.898056	57.5374	0.0307143
RP11-379B8.1	0.938865	0.441321	1.99734	0.8699	0.910081	0.26037	3.18104	0.882644
RP4-753F5.1	0.180309	0.0012082	26.9091	0.502366	0.741761	0.20742	2.65264	0.644718
FAM83H-AS1	1.00881	0.947864	1.07367	0.782715	0.771943	0.216166	2.75666	0.689418
CTD-3035K23.7	0.680458	0.119597	3.87153	0.66429	0.711352	0.20066	2.52179	0.596101
CTD-2152M20.2	1.13605	0.242291	5.32667	0.871465	1.84829	0.455462	7.50044	0.383659
RP11-983P16.2	0.46993	0.000658619	335.299	0.821764	0.895803	0.256775	3.12517	0.862903
RP11-386M24.3	1.25846	0.724988	2.18448	0.41392	3.15418	0.784112	12.6881	0.0897777
AC010761.14	0.286768	0.0217507	3.78085	0.342492	1.19176	0.325078	4.36911	0.791028
CTC-425O23.5	1.35196	0.715827	2.55342	0.352633	1.98934	0.542431	7.29578	0.291108
RP11-458F8.4	1.03183	0.789699	1.3482	0.818375	2.26593	0.582127	8.82013	0.225578
MIR133A1HG	0.901933	0.261938	3.10563	0.870034	0.836774	0.231629	3.0229	0.785423
PSMD6-AS2	1.90812	0.762921	4.77234	0.167152	14.1483	1.72458	116.071	0.0017141
RP11-496N12.6	2.05721	0.0275677	153.516	0.743029	0.700753	0.197653	2.48443	0.579867
RP5-903G2.2	3.53531	0.0522395	239.252	0.557043	0.589434	0.164501	2.11204	0.411774
LINC01452	0.935929	0.318566	2.74971	0.904149	1.87584	0.472394	7.44882	0.364066
FLJ39080	1.15595	0.89367	1.49522	0.269694	3.87058	0.819953	18.271	0.0655803
RP11-202G11.2	1.65815	0.698659	3.93532	0.251473	0.553279	0.155088	1.97383	0.354927
ACTA2-AS1	0.998153	0.628653	1.58483	0.993746	0.549703	0.140222	2.15496	0.383949
RP11-166O4.6	1.80849	0.455919	7.17375	0.399363	1.07935	0.310129	3.7565	0.904454
OR7E47P	1.01718	0.93282	1.10916	0.69983	1.6278	0.402442	6.58412	0.490665
RP5-1024C24.1	1.34488	0.796092	2.27198	0.268048	2.47893	0.647459	9.49113	0.173818
RP11-649A18.5	6.79805	1.29882	35.5812	0.0232342	2.08622	0.530582	8.20293	0.282382
AC007787.3	1.13627	0.67695	1.90725	0.628767	1.15915	0.333686	4.02663	0.816025
RP11-973N13.4	1.29876	0.637581	2.64558	0.471454	1.80073	0.502954	6.44714	0.359495
RP11-109E24.2	0.183763	0.0162033	2.08407	0.171532	0.378998	0.0968531	1.48306	0.148139
AC010524.2	0.436217	0.0890701	2.13636	0.306082	0.97131	0.280771	3.36019	0.963332
RP11-805I24.3	0.0635185	0.000210842	19.1356	0.343903	0.442026	0.113915	1.7152	0.225279
AC093642.3	1.38788	1.05379	1.82789	0.0196576	0.95871	0.273925	3.35538	0.947396
AF127577.12	0.455346	0.0196131	10.5715	0.623927	0.470098	0.126291	1.74987	0.251089
CTD-2020K17.4	0.935382	0.772847	1.1321	0.49276	0.574565	0.135483	2.43665	0.446718
RP4-613B23.1	1.52754	0.272407	8.56578	0.630081	1.65287	0.461446	5.92047	0.435578
CH17-360D5.1	0.370687	0.04623	2.97228	0.350123	0.517556	0.131956	2.02994	0.336694
MAGI2-AS3	0.411894	0.0857586	1.97831	0.267928	0.780364	0.216002	2.81927	0.70446
LINC01273	0.222794	0.0203337	2.44114	0.218961	0.56838	0.143268	2.2549	0.416003
RP11-714G18.1	2.48421	0.503639	12.2534	0.26375	4.56988	0.963851	21.6671	0.0359789
RP11-266E6.3	0.246866	0.0590286	1.03243	0.0553335	0.195688	0.041044	0.932998	0.0233528
LINC00449	0.0434016	0.000173943	10.8294	0.265266	0.546691	0.150981	1.97953	0.351012
AC002511.3	1.07149	1.00983	1.13692	0.0224027	3.85849	0.817172	18.2189	0.0663702
LINC01207	1.01913	0.970565	1.07012	0.446866	1.13875	0.311299	4.16558	0.844239
RP11-326C3.2	1.05082	0.766732	1.44016	0.757904	1.18767	0.342089	4.12338	0.786266
AC156455.1	0.969135	0.088784	10.5787	0.97949	1.1297	0.325506	3.92071	0.847584
LINC01359	1.16634	0.438422	3.10284	0.757909	1.10845	0.320225	3.83685	0.870841
RP11-222K16.1	2.04175	0.117044	35.6168	0.6246	2.48144	0.635032	9.69645	0.176917
CTD-2265M8.2	0.999761	0.766971	1.30321	0.998589	0.750097	0.202899	2.77304	0.665556
LA16c-380A1.1	0.84125	0.555777	1.27336	0.413725	1.09808	0.294233	4.09805	0.88922
DLX6-AS1	0.887843	0.0554886	14.2059	0.932983	1.01594	0.293598	3.51543	0.980085
RP11-134O21.1	0.788914	0.281092	2.21417	0.652492	1.40388	0.384616	5.12428	0.606018
RP3-355L5.5	1.12041	0.280132	4.48114	0.872289	1.34674	0.376242	4.82062	0.646123
RP11-362K2.2	0.849908	0.244501	2.95436	0.798081	1.09558	0.284828	4.21408	0.894325
RP11-692P14.1	0.0489471	0.000722564	3.31572	0.160714	0.366553	0.0933635	1.43912	0.134894
RP11-495P10.8	1.63497	0.146875	18.2	0.689265	3.87814	0.82137	18.3108	0.0651955
RP1-28O10.1	0.909755	0.124622	6.6413	0.925704	0.853351	0.235673	3.08991	0.808957
CASC8	0.429161	0.0309597	5.94899	0.528292	0.37389	0.0959714	1.45662	0.140545
RP5-916L7.2	0.77692	0.231614	2.60608	0.682702	1.31605	0.366047	4.7316	0.673173
RP11-789C17.3	0.510096	0.119249	2.18197	0.363991	0.714031	0.20027	2.54576	0.601883
RBMS3-AS3	0.0771652	0.000550064	10.825	0.309795	0.786921	0.220523	2.80808	0.711346
LINC01564	12.0872	1.09403	133.543	0.0420235	0.871927	0.250224	3.0383	0.829505
RP11-932O9.7	0.153082	6.4e-06	3658.94	0.715215	0.430166	0.110453	1.67531	0.210818
RP11-417L19.6	0.996768	0.60163	1.65142	0.989972	1.66948	0.413127	6.74654	0.467713
TM4SF1-AS1	0.789358	0.493454	1.2627	0.323727	0.966693	0.23765	3.93224	0.962258
RP11-290D2.3	1.08737	0.497456	2.37682	0.833725	3.13733	0.805292	12.2227	0.0825919
CTA-14H9.5	0.796495	0.528554	1.20027	0.276816	1.22624	0.348514	4.3145	0.750287
CTD-2538C1.3	0.778547	0.0222513	27.2405	0.890232	1.99279	0.494064	8.03788	0.324027
CTC-444N24.13	2.23488	0.16335	30.5768	0.546839	0.619885	0.168256	2.28377	0.468896
RP11-785D18.3	0.798703	0.152342	4.18745	0.790328	1.37757	0.387203	4.90103	0.619356
CTC-340A15.2	0.0503624	0.000215865	11.7498	0.282695	0.857763	0.232082	3.17025	0.817914
AC010095.5	1.02488	0.404616	2.596	0.958665	2.32541	0.607132	8.90671	0.207707
CTD-2014B16.5	0.0208599	6.53e-06	66.676	0.34726	0.31079	0.075995	1.27101	0.0888051
LA16c-380A1.2	1.11193	0.392573	3.14944	0.841691	1.90867	0.535387	6.80447	0.310763
KCNC4-AS1	1.56169	0.255411	9.54878	0.629432	0.703867	0.194949	2.54132	0.590143
FLNB-AS1	1.51416	0.805675	2.84567	0.197488	1.27956	0.35992	4.54898	0.702607
AC011523.2	0.712588	0.409647	1.23956	0.230274	0.815101	0.221762	2.99595	0.757854
RP11-300G22.2	0.887982	0.349585	2.25557	0.802754	0.587226	0.145981	2.36218	0.448728
CTD-2024I7.18	1.39494	0.571845	3.40278	0.464425	2.98513	0.764741	11.6523	0.0989366
AL133493.2	2.40988	0.629263	9.22905	0.199193	3.32407	0.697526	15.8409	0.110528
RP11-66B24.4	1.15115	0.921425	1.43816	0.215188	1.36904	0.38626	4.85237	0.625278
AC008063.3	1.19026	0.284977	4.97134	0.81126	1.18461	0.335839	4.17853	0.792004
RP11-65L3.2	2.41376	0.613095	9.50299	0.207574	1.11689	0.32133	3.88213	0.861863
RP11-386M24.10	1.76669	0.265617	11.7507	0.556078	4.23858	0.892668	20.1257	0.0484654
RP11-497G19.3	2.0197	0.665633	6.12828	0.21451	2.57634	0.661491	10.0342	0.157337
ADAMTS9-AS2	0.70465	0.00950199	52.2555	0.873411	0.948901	0.254323	3.54043	0.937762
MIR155HG	0.746015	0.153742	3.61995	0.71616	0.88306	0.244501	3.18934	0.849372
RP4-593H12.1	0.369512	0.0126578	10.787	0.563031	0.717165	0.19339	2.65952	0.61779
SNHG19	0.997712	0.993126	1.00232	0.329879	0.765434	0.217201	2.69745	0.676625
RP11-359E10.1	0.588302	0.0548139	6.31407	0.661298	1.12099	0.321307	3.91099	0.857748
LINC01507	0.823322	0.299486	2.26341	0.706336	1.30557	0.361669	4.71292	0.683168
RP3-426I6.5	0.217485	0.0164971	2.86715	0.24627	0.69255	0.194271	2.46885	0.568974
RP11-168K11.2	0.700039	0.202363	2.42166	0.573305	1.86746	0.463341	7.52661	0.372928
CTD-3094K11.1	0.699039	0.360498	1.3555	0.289277	0.637467	0.177455	2.28995	0.486694
LYPLAL1-AS1	0.0308729	0.000200329	4.75786	0.176021	0.28488	0.0601636	1.34893	0.0917605
RP11-476H16.1	0.816404	0.0664092	10.0365	0.8741	1.17914	0.339536	4.09494	0.795082
MMP25-AS1	1.48109	0.746141	2.93997	0.26151	4.18995	0.886441	19.8047	0.0495604
BMPR1B-AS1	0.921633	0.829751	1.02369	0.127751	0.372771	0.0954407	1.45596	0.140163
TTC3-AS1	0.383496	0.000463902	317.026	0.779751	2.14771	0.545445	8.4567	0.263569
RP11-367G18.1	0.87281	0.295767	2.57566	0.805381	1.17575	0.337259	4.0989	0.799208
RP11-407G23.7	19.9176	3.45791	114.725	0.000811798	2.87568	0.707861	11.6825	0.123059
RP11-158H5.2	1.94172	1.11897	3.36941	0.0182903	3.30404	0.823599	13.2549	0.0756989
AC002451.3	0.00384544	1.64e-06	9.01447	0.160147	0.518961	0.133464	2.01793	0.335377
AP000472.2	1.15524	0.660721	2.01989	0.612701	3.95259	0.839246	18.6154	0.0603409
RP11-269C23.5	0.0330478	5.26e-05	20.7591	0.299597	0.745878	0.209693	2.65309	0.649497
RP11-17M16.2	0.0257334	0.000352618	1.87798	0.0945127	0.145873	0.0183226	1.16135	0.0354588
RP11-288I21.1	1.87751	0.704313	5.00492	0.207939	4.18209	0.884265	19.779	0.0500457
RP11-244H18.1	0.880804	0.626686	1.23796	0.464895	0.95771	0.257109	3.56739	0.948647
LL22NC03-2H8.4	1.67578	0.630879	4.4513	0.300299	2.85938	0.732722	11.1585	0.114144
CTD-2313J17.1	4.85265	0.814802	28.9006	0.0827418	1.04145	0.301014	3.60323	0.948859
RP11-148B18.1	0.223771	0.00718711	6.96714	0.39343	1.72149	0.481394	6.15614	0.397902
RP11-465N4.5	2.05991	1.45169	2.92294	5.17e-05	5.31248e+08	0	Inf	0.0057971
CH17-360D5.3	0.89696	0.533597	1.50776	0.681535	1.15699	0.327794	4.08377	0.820578
RP11-697N18.4	0.731654	0.00527069	101.565	0.901207	1.24294	0.346927	4.45313	0.737888
NDUFB2-AS1	4.47629	1.10503	18.1326	0.0357382	4.43396	0.928399	21.1762	0.0420729
RP11-96D1.6	0.923415	0.336936	2.53073	0.876903	1.11323	0.319086	3.88386	0.866325
CTB-186G2.4	0.0526542	2.19e-07	12639.8	0.641385	1.28915	0.360424	4.61097	0.695354
CTC-461F20.1	0.970894	0.121128	7.78217	0.97781	4.66369	0.980158	22.1903	0.0338327
LA16c-359F1.1	0.486243	0.0725176	3.26034	0.457676	0.574586	0.14735	2.24057	0.419546
RP11-675F6.3	1.22e-06	1.2e-13	12.5078	0.0982939	0.318009	0.0662444	1.52662	0.132005
AC019100.3	0.765237	0.240938	2.43045	0.649976	1.59533	0.449576	5.66105	0.465785
RP11-546J1.1	1.3635	0.275248	6.75441	0.704109	1.45446	0.405117	5.22185	0.563522
RP4-669K10.8	1.58299	0.489469	5.11954	0.443094	1.54696	0.432385	5.53462	0.499083
RP11-717A5.2	1.22192	0.831202	1.79631	0.307959	2.74427	0.705341	10.6771	0.129196
RP4-647J21.1	2.26516	0.64249	7.98605	0.203437	2.64644	0.683424	10.2479	0.142973
RP11-390F4.10	0.0255709	3e-05	21.7897	0.286911	0.987302	0.255126	3.82071	0.985232
RP11-91I8.3	0.820771	0.539166	1.24946	0.356937	0.62904	0.175709	2.25197	0.47278
LCMT1-AS1	0.0484578	4.26e-05	55.1071	0.399125	0.581967	0.162664	2.08212	0.399732
ELOVL2-AS1	0.0159383	4.96e-05	5.12525	0.15997	0.366196	0.094281	1.42234	0.130634
A2M-AS1	0.205254	0.0269381	1.56392	0.126427	0.371387	0.0764757	1.80356	0.20229
RP11-431J24.2	0.956797	0.733838	1.2475	0.744219	0.92882	0.265688	3.24706	0.907924
XXbac-BPG308K3.6	1.25967	0.397117	3.9957	0.695097	0.661822	0.184312	2.37646	0.524315
AP001271.3	1.67015	0.737599	3.78171	0.218674	2.15625	0.581918	7.98978	0.240474
RP11-19J5.2	4.06629	0.967315	17.0935	0.0555428	0.942962	0.27242	3.264	0.926129
LINC00244	0.968588	0.342954	2.73554	0.951957	2.16521	0.550538	8.51554	0.257831
MIR222HG	1.25406	0.677683	2.32064	0.470952	0.747241	0.210408	2.65374	0.651136
CTC-786C10.1	0.293675	0.00920796	9.36633	0.487936	0.476012	0.12105	1.87186	0.277706
CTB-33O18.1	0.324458	0.00403729	26.0752	0.615016	1.09832	0.314486	3.83582	0.883108
AP000560.3	0.00468128	1.89e-07	115.882	0.298699	0.233901	0.0496511	1.10189	0.0451926
RP11-126O1.4	1.02115	0.954296	1.09269	0.544626	0.480383	0.124069	1.85999	0.277793
TRG-AS1	1.01466	0.819296	1.2566	0.893923	0.526127	0.134659	2.05564	0.347797
RP4-580N22.2	1.40367	0.018321	107.542	0.87826	0.786525	0.209291	2.9558	0.721678
HOXA-AS2	1.30139	0.608478	2.78338	0.497032	1.00863	0.291865	3.48564	0.989164
RP11-634B7.4	2.10162	0.0409988	107.73	0.711568	1.93957	0.539021	6.97917	0.302364
RP11-219B4.3	2.90284	0.386951	21.7766	0.299966	3.67012	0.776961	17.3365	0.0787776
RP11-20I20.4	0.993384	0.976739	1.01031	0.441299	0.704545	0.198004	2.50693	0.586792
RP11-467D18.2	1.91567	0.475086	7.72451	0.360832	2.37783	0.614523	9.20079	0.195612
AP001626.1	0.00263101	3.92e-07	17.666	0.186416	0.521697	0.132823	2.0491	0.343288
CTD-2033D15.2	0.971601	0.374839	2.51844	0.952724	1.12302	0.323174	3.90245	0.855064
RP11-127B16.1	0.851423	0.306826	2.36265	0.757413	0.3267	0.0409615	2.60569	0.266656
RP11-174G6.5	1.1033	0.941438	1.29299	0.224575	3.01969	0.776316	11.7459	0.0939834
RP1-50J22.4	1.95792	0.133566	28.7009	0.623819	0.978745	0.281267	3.40581	0.973062
RP1-137D17.2	0.417116	0.0165896	10.4876	0.595093	0.827165	0.228444	2.99505	0.772275
LL22NC03-N14H11.1	1.43709	1.03981	1.98615	0.02806	2.705	0.693018	10.5582	0.136365
RP11-148K1.10	2.00423	0.304303	13.2004	0.469735	0.745363	0.208349	2.66652	0.650228
RP11-303E16.9	2.40739	0.823469	7.03795	0.10847	1.90825	0.535072	6.8055	0.311087
RP11-25G10.2	1.33325	0.620162	2.86629	0.461416	6.99296	0.87492	55.8925	0.0335595
RP4-669H2.1	5.09956	0.234268	111.008	0.299938	1.2171	0.348111	4.25532	0.758003
AC004540.5	0.851265	0.458174	1.58161	0.610409	0.674968	0.183588	2.48155	0.551915
AC007392.3	1.37741	0.222084	8.54295	0.73092	0.913723	0.245011	3.40757	0.89309
LINC01297	1.00684	0.878258	1.15425	0.922084	0.571017	0.144071	2.2632	0.419578
RP11-676B18.1	1.4845	0.0785311	28.0621	0.792211	1.71171	0.482027	6.0784	0.400211
RP11-415J8.5	0.403255	0.00241832	67.243	0.727918	0.397054	0.101321	1.55596	0.170595
RP11-20B24.5	1.34322	0.764776	2.35917	0.304525	2.89343	0.739857	11.3156	0.11051
HOXA11-AS	0.968315	0.918272	1.02108	0.234333	0.604996	0.154449	2.36984	0.466572
RP1-8B1.4	0.689984	0.124331	3.82913	0.671269	0.782744	0.216859	2.82528	0.707734
EVX1-AS	0.783396	0.12473	4.92029	0.794563	1.04425	0.301961	3.61125	0.945467
RP11-370B11.3	1.41349	0.148014	13.4985	0.76373	1.76594	0.496071	6.2865	0.373761
RP11-47P18.1	1.29652	0.771408	2.17909	0.326958	0.975357	0.278158	3.42007	0.968905
RP11-713N11.6	0.474681	0.00552343	40.7938	0.74298	0.998244	0.286718	3.47551	0.997797
RP11-380G5.2	3.14167	0.819344	12.0464	0.095039	4.21565	0.89184	19.927	0.0484496
RP11-109M17.2	0.995965	0.919637	1.07863	0.92083	1.08184	0.312781	3.74187	0.901092
RP11-474D1.3	0.430198	0.115665	1.60006	0.208171	0.415557	0.105697	1.6338	0.195347
RP11-231L11.3	1.27541	0.449867	3.61591	0.647276	1.62411	0.454763	5.8002	0.45098
ST3GAL6-AS1	1.55633	0.00264548	915.586	0.891865	0.965552	0.27753	3.35924	0.956051
LINC00868	1.8981	0.831646	4.33211	0.127981	3.23751	0.684695	15.3082	0.117038
RP11-999E24.3	0.499678	0.117901	2.11769	0.346389	0.617883	0.172292	2.21588	0.455876
CTD-2537I9.13	9.5473	1.07116	85.0954	0.0432221	1.66101	0.465469	5.92726	0.429572
LINC00685	0.981901	0.737818	1.30673	0.900317	2.14844	0.549258	8.4037	0.260787
RP11-53B2.2	0.91421	0.0451491	18.5115	0.953396	1.62157	0.455814	5.76878	0.451018
RP11-193M21.1	1.15152	0.638262	2.07752	0.639349	1.63185	0.389847	6.83076	0.498336
RP11-203B9.4	0.156401	2.33e-06	10502.7	0.743541	1.01618	0.292176	3.53424	0.979866
CTD-2587H19.3	1.40441	0.529435	3.7254	0.495044	1.8351	0.514437	6.54616	0.342318
CTC-459F4.9	0.92221	0.647624	1.31322	0.653394	1.77263	0.446617	7.03559	0.409855
LINC01424	0.294174	0.00806915	10.7246	0.504849	0.836195	0.230974	3.02728	0.78498
AC006273.5	0.824776	0.177503	3.83235	0.805839	0.639621	0.179011	2.28542	0.488102
CTC-296K1.4	1.01205	0.831059	1.23246	0.905135	1.37395	0.372285	5.07069	0.632304
GS1-166A23.2	0.33545	0.00316783	35.5217	0.646114	0.740023	0.207036	2.64512	0.641972
RP11-191L9.4	0.544341	0.0712722	4.1574	0.557667	0.745801	0.20769	2.67812	0.651942
CTB-193M12.5	1.01397	0.765027	1.34393	0.923091	3.47867	0.721894	16.7631	0.0992273
RP11-153K11.3	4.48999	1.41136	14.2841	0.0109752	3.96658	0.839504	18.7417	0.0603983
RP11-557L19.1	0.159939	0.000713159	35.8691	0.506877	0.852731	0.23699	3.06828	0.807152
RP1-167F1.2	0.101452	0.000259092	39.7255	0.452538	0.663336	0.187159	2.35102	0.521986
CERS3-AS1	0.0240443	6.95e-05	8.32338	0.211436	0.515486	0.132229	2.00959	0.331298
RP11-66N24.6	10.7814	0.827988	140.386	0.0693979	1.56965	0.442731	5.565	0.481371
CTD-2023M8.1	2.84886	0.302468	26.8326	0.360226	2.50817	0.646575	9.72957	0.168777
RP3-476K8.3	1.22062	0.568797	2.61941	0.608854	2.01011	0.498424	8.10664	0.317723
RP11-86A5.1	0.168776	0.00126267	22.5598	0.476257	0.574363	0.14796	2.22961	0.417128
XXbac-B135H6.15	0.799347	0.15723	4.06382	0.787202	1.1276	0.324479	3.91851	0.85004
RP11-342K6.3	1.05064	0.148028	7.45702	0.960596	0.884634	0.253151	3.09134	0.847636
AC000095.11	3.83208	0.486844	30.1633	0.201893	2.72094	0.698407	10.6006	0.133215
RP11-321P16.1	1.39053	0.149604	12.9246	0.771942	3.32384	0.690701	15.9952	0.113276
ERVH48-1	0.81512	0.560079	1.1863	0.285663	1.87153	0.477875	7.32957	0.360763
AC104532.4	1.52906	0.671675	3.48089	0.311653	2.96063	0.759595	11.5395	0.101251
CTC-559E9.8	1.44287	0.981666	2.12077	0.06207	3.28666	0.803529	13.4433	0.0827799
CTB-107G13.1	0.872488	0.525992	1.44724	0.597294	1.29901	0.363675	4.6399	0.686325
RP11-449J1.1	0.231635	0.00758432	7.07443	0.401794	0.635203	0.177409	2.27431	0.482016
RP11-325E5.1	0.649727	0.0203146	20.7804	0.807313	1.21296	0.324176	4.53852	0.773998
RP11-44N22.3	0.781481	0.00738828	82.6597	0.917428	1.78409	0.447426	7.11398	0.406183
EDRF1-AS1	1.51746	0.601374	3.82903	0.377182	2.1446	0.586821	7.83768	0.238306
RP11-349H17.2	2.87464	0.239138	34.5558	0.405252	1.17646	0.338918	4.08376	0.797788
RP11-196G11.6	92.906	0.00495775	1.74102e+06	0.366651	1.47112	0.361252	5.9908	0.587868
RP11-527F13.1	1.63168	0.205771	12.9385	0.643042	1.62017	0.38658	6.79019	0.50517
RP11-553A10.1	0.00246629	4.56e-06	1.33447	0.0614688	0.296078	0.0621943	1.40949	0.105023
RP11-80H5.7	1.94274	0.0438264	86.118	0.731383	1.78618	0.49951	6.38713	0.365833
RP11-255C15.3	9.04595	0.167608	488.218	0.279145	1.92649	0.521916	7.11101	0.31762
ADAMTS9-AS1	0.734494	0.177471	3.03984	0.670256	0.945028	0.253489	3.52314	0.932878
RP11-350N15.4	1.49102	0.465307	4.77779	0.501381	1.70318	0.476435	6.08862	0.407338
RP11-110L15.2	0.0078468	6.04e-06	10.194	0.185093	0.254201	0.053942	1.19792	0.0615224
AP006621.8	2.44157	0.360666	16.5285	0.360285	3.41199	0.702971	16.5607	0.106885
RP11-568J23.8	0.260374	0.00210257	32.2436	0.584175	0.955463	0.276187	3.3054	0.942639
RP11-142E9.1	8.94222	0.384287	208.082	0.172453	8.33257	1.02056	68.0331	0.0181152
RP11-463O12.5	1.02792	0.358937	2.94375	0.959088	1.25734	0.36199	4.36727	0.717923
RP11-96D1.8	2.16571	0.944559	4.9656	0.0679647	4.64943	0.979443	22.071	0.0337959
RP11-102K13.5	0.799657	0.218274	2.92959	0.735757	0.402674	0.104071	1.55804	0.172753
RP11-832A4.7	0.755085	0.322317	1.76892	0.517772	0.713647	0.201118	2.53231	0.599894
RP11-89F3.2	2.78382	0.447182	17.33	0.272481	1.0922	0.291653	4.09015	0.895814
FAM222A-AS1	0.811196	0.254257	2.58808	0.723715	0.54115	0.151683	1.93063	0.336693
RP11-456H18.2	0.94651	0.789109	1.13531	0.553571	0.443249	0.119631	1.64229	0.212791
RP11-17E13.2	0.61774	0.146693	2.60137	0.511403	0.990155	0.285189	3.43775	0.987571
RBPMS-AS1	0.167142	0.0119992	2.3282	0.183147	0.410444	0.105771	1.59272	0.183698
RP11-849I19.1	0.936517	0.709934	1.23542	0.642589	1.52104	0.360469	6.41818	0.565298
RP11-514D23.2	0.0659837	0.000180223	24.1582	0.366753	0.499008	0.12721	1.95746	0.309681
LINC00342	1.25023	1.02785	1.52073	0.0254295	4.50108	0.951117	21.3009	0.037855
RP11-445L6.3	0.0862658	0.00162758	4.5723	0.22643	0.247896	0.0524421	1.17181	0.0569758
RP11-145M4.2	0.293642	0.00172138	50.0912	0.640263	0.745334	0.209422	2.65265	0.648826
RP11-669E14.6	1.13036	0.872411	1.46458	0.353835	2.03869	0.557075	7.46088	0.27278
AC007966.1	2.18091	0.972047	4.89316	0.0585974	3.13129	0.638016	15.3679	0.13871
RP11-968O1.5	1.96233	0.170525	22.5817	0.588618	1.47354	0.398199	5.45288	0.559499
RP5-1092A3.4	1.28213	1.02588	1.60239	0.0289237	0.546075	0.145513	2.04929	0.364057
CTD-3157E16.2	0.974207	0.765092	1.24048	0.832131	0.811635	0.227635	2.89389	0.747205
LINC01031	0.511872	0.137623	1.90384	0.31768	0.647731	0.181236	2.31497	0.500728
ZFY-AS1	0.077574	0.000828675	7.26186	0.269645	0.671726	0.189349	2.38298	0.535296
RP11-572O6.1	1.26217	0.595157	2.67674	0.543828	3.32072	0.685182	16.0938	0.115282
CTC-458I2.2	1.16076	0.710422	1.89658	0.551763	2.30775	0.62682	8.49639	0.197217
RP5-1186N24.3	1.57489	0.0218486	113.522	0.835155	1.77158	0.440819	7.11973	0.41466
CTD-2622I13.3	1.34399	0.207967	8.68557	0.75616	1.33746	0.370209	4.83189	0.656219
CTC-537E7.3	0.871378	0.0282832	26.8463	0.937253	1.58889	0.447845	5.63714	0.469657
LA16c-349E10.1	0.264845	0.00223209	31.4248	0.58561	2.89668	0.745016	11.2625	0.108131
TMEM51-AS1	0.700218	0.00306298	160.075	0.897688	0.884365	0.253539	3.08474	0.847041
AC009501.4	0.702924	0.112458	4.39368	0.706181	0.771722	0.216047	2.75659	0.689151
RP11-307E17.8	17.8798	0.23853	1340.24	0.190454	1.71262	0.407074	7.20528	0.45771
RP11-88I18.2	0.847306	0.00293885	244.289	0.954278	1.16255	0.333193	4.05626	0.813093
XXbac-BPG308K3.5	1.06356	1.01516	1.11428	0.00951359	0.782963	0.224845	2.72647	0.700035
RP11-269F20.1	0.327596	0.000173639	618.058	0.771823	0.822772	0.226602	2.98742	0.766511
AC007191.4	1.99658	0.911397	4.37387	0.0839722	1.69584	0.474727	6.05794	0.410952
WI2-85898F10.2	0.826146	0.202114	3.3769	0.790344	1.10843	0.294494	4.17194	0.878967
LL0XNC01-250H12.3	0.593667	0.0615393	5.72708	0.652072	0.722901	0.201873	2.58868	0.616621
CTD-2541M15.3	0.036426	1.32e-05	100.856	0.412729	0.50921	0.13099	1.9795	0.320998
FAM13A-AS1	1.37989	0.747842	2.5461	0.302881	1.68809	0.472603	6.02971	0.415072
RP11-315D16.4	0.00243627	8.3e-07	7.14934	0.139647	0.602536	0.168257	2.15771	0.431678
CTD-3157E16.1	1.06671	0.863804	1.31729	0.548554	1.40459	0.391231	5.04273	0.600881
AP000438.2	0.933105	0.709463	1.22724	0.620421	0.777668	0.217748	2.77737	0.697905
FEZF1-AS1	0.767181	0.0663461	8.87117	0.831944	1.74506	0.432362	7.04324	0.428908
AP000240.9	0.614836	0.148389	2.54751	0.50245	0.587779	0.156912	2.20176	0.426318
LINC01006	0.970838	0.79903	1.17959	0.765832	0.971021	0.279706	3.37097	0.963062
CTD-2027I19.3	0.713097	0.286744	1.77338	0.466943	0.800823	0.221362	2.89715	0.734498
RP11-338K17.6	19.3524	1.5126	247.597	0.0227167	1.8993	0.53041	6.80105	0.316435
LINC01358	0.00131407	5.14e-08	33.5899	0.200092	0.540623	0.136146	2.14677	0.375178
KLF7-IT1	1.02289	0.575909	1.81678	0.938455	1.6904	0.471991	6.05401	0.414871
LINC01096	0.451823	0.0013982	146.004	0.787555	1.47564	0.413475	5.2664	0.546453
RP11-1105G2.3	2.15797	0.636905	7.31164	0.216688	3.37205	0.695461	16.3499	0.110347
RP11-166D19.1	0.813185	0.458552	1.44208	0.479259	0.500073	0.128495	1.94617	0.308146
RP11-400K9.3	0.737614	0.256944	2.11749	0.571651	0.981205	0.261555	3.68092	0.977561
AC009303.2	99.2742	1.45214	6786.78	0.0329229	1.02634	0.29698	3.54696	0.96722
RP13-1016M1.2	1.04578	0.984377	1.11101	0.147081	0.958554	0.248374	3.69937	0.951012
RP11-44F21.5	0.670882	0.379661	1.18548	0.169384	0.165004	0.0204072	1.33415	0.0558734
ZNF571-AS1	1.73929	0.689331	4.38851	0.241155	1.11461	0.322155	3.85637	0.863898
RP11-212E4.1	1.04e-07	1.22e-21	8.87627e+06	0.325919	0.475735	0.122109	1.85346	0.273672
RP11-758P17.3	0.697824	0.319247	1.52533	0.367188	0.700833	0.194002	2.53176	0.58585
RP13-46H24.1	0.927713	0.189548	4.54055	0.926219	0.924501	0.255587	3.34408	0.904722
RP11-42O15.3	1.04042	0.471434	2.29611	0.921853	1.34859	0.377042	4.82357	0.644397
CTD-3179P9.1	0.196618	0.000190733	202.684	0.645896	0.796389	0.228584	2.77463	0.720165
RP11-186B7.7	1.43764	0.41477	4.98304	0.567071	0.887978	0.253775	3.10711	0.85243
C5orf66-AS1	0.232599	0.00439318	12.315	0.471428	0.632541	0.157697	2.53719	0.514808
RP11-626G11.4	1.48165	1.01944	2.15342	0.0393114	0.990156	0.256199	3.82674	0.988556
RP11-676J12.4	3.69519	0.119039	114.706	0.455848	1.53138	0.429972	5.45413	0.507674
AC006026.13	0.911922	0.696508	1.19396	0.502473	1.43627	0.403893	5.10748	0.57388
RP11-295D4.3	3.04935	1.37058	6.78435	0.00628413	4.84972	1.02426	22.9627	0.0279496
AP001627.1	1.16823	0.775547	1.75974	0.456944	1.43718	0.400807	5.15328	0.575778
RP11-39H3.2	0.216794	0.00169691	27.6972	0.536708	0.948958	0.254034	3.54489	0.937889
RP11-417O11.5	0.123135	6.31e-05	240.465	0.58797	1.70551	0.480512	6.05346	0.403284
RP11-432J24.2	1.13522	0.286258	4.50192	0.85682	7.16565	0.878435	58.4523	0.0318686
RP11-327L9.1	0.366269	0.0138647	9.67584	0.547661	1.23145	0.340741	4.45052	0.750424
RP11-72M17.1	60.1257	0.25818	14002.2	0.14074	1.71814	0.407301	7.2477	0.455852
LINC00940	0.29345	0.0188326	4.57254	0.381542	1.38083	0.385873	4.94125	0.618394
RP11-79O8.1	0.450647	0.00621872	32.6567	0.715305	0.904589	0.260625	3.13969	0.874457
RP11-475O23.3	0.318275	0.0142166	7.12539	0.470392	1.40039	0.38616	5.07845	0.606879
RP11-315E17.1	0.615113	0.208112	1.81808	0.379478	0.964362	0.278361	3.34096	0.954351
AC092535.3	0.501032	0.0117894	21.2931	0.717911	0.753092	0.210667	2.69215	0.661613
HHIP-AS1	0.767621	0.300361	1.96178	0.58067	0.638716	0.159132	2.56365	0.524111
FRMD6-AS2	0.187537	0.00393321	8.94181	0.395943	0.65502	0.183149	2.34264	0.512227
LINC00637	111.962	3.7924	3305.4	0.0062998	1.97432	0.5018	7.76794	0.32175
RP11-131L23.2	0.556207	0.0938166	3.29757	0.518282	0.650229	0.181774	2.32595	0.504897
CTA-228A9.3	1.1249	0.846054	1.49565	0.418069	3.7133	0.763457	18.0608	0.082885
RP11-413E1.4	0.0620829	0.000162099	23.7773	0.359763	0.570092	0.156914	2.07123	0.38766
RP11-23P13.6	0.903691	0.052722	15.4899	0.944311	1.09742	0.311706	3.86367	0.884863
MGC32805	1.42275	0.492205	4.11255	0.51501	2.89529	0.74348	11.2749	0.108838
STEAP2-AS1	0.537391	0.0994582	2.90363	0.47059	0.856214	0.24025	3.05141	0.810604
LINC01354	0.286967	0.0359206	2.29256	0.239018	0.477296	0.123228	1.84871	0.273549
RP11-353N14.5	6.62006	2.0831	21.0385	0.00135567	1.11719	0.310205	4.02351	0.865333
RP11-64D24.2	1.02648	0.354708	2.97052	0.961548	0.733344	0.208641	2.57761	0.627406
MIR497HG	1.01854	0.453442	2.28788	0.964516	2.14638	0.536818	8.58197	0.26975
RP11-214K3.20	0.373892	0.00452814	30.8725	0.662206	1.02362	0.296096	3.53873	0.97057
NADK2-AS1	1.19567	0.629962	2.26939	0.584656	1.51093	0.425437	5.36602	0.520376
AC073343.13	33.6246	0.620861	1821.04	0.0843587	1.4158	0.3946	5.07977	0.592134
CTD-2050I18.1	0.663874	0.0358773	12.2844	0.783191	0.489536	0.125109	1.9155	0.295101
RP11-345N11.1	1.153	0.75783	1.75422	0.50612	1.23706	0.336547	4.54712	0.748334
RP11-307C19.2	0.841701	0.295284	2.39925	0.747113	0.505898	0.135847	1.88397	0.301976
SRRM2-AS1	0.628067	0.145908	2.70355	0.532285	1.73377	0.428862	7.00919	0.435012
CTD-3014M21.1	0.831644	0.398721	1.73463	0.623076	1.26866	0.338407	4.75612	0.723603
RP11-253A20.1	0.0120936	2.62e-05	5.58299	0.15838	0.577719	0.14686	2.27264	0.427418
SNHG18	0.898062	0.695532	1.15957	0.409617	0.519913	0.133475	2.02517	0.337467
RP11-531A24.5	0.611977	0.0148568	25.2083	0.795752	0.771048	0.212845	2.79319	0.691429
RP11-279O9.4	0.916793	0.626152	1.34234	0.655191	0.657385	0.178091	2.4266	0.526568
LINC00092	0.352685	0.0599562	2.07463	0.249011	0.357169	0.0735835	1.73367	0.183577
RP11-79H23.3	1.03462	0.066369	16.1286	0.980624	1.12765	0.32323	3.93404	0.850444
RP4-620E11.8	0.292304	0.0174863	4.8862	0.392025	0.581791	0.162968	2.07698	0.398607
AC079613.1	0.000369981	2.23e-15	6.14086e+07	0.54885	0.558464	0.141347	2.20649	0.399788
RHOA-IT1	3.29616	1.01133	10.743	0.0478556	4.35719	0.90613	20.9519	0.0463636
VIM-AS1	1.66405	1.05713	2.61943	0.0278092	1.16878	0.308049	4.43447	0.818521
RP4-657D16.6	2.42519	0.237868	24.7261	0.454582	2.52562	0.64819	9.84089	0.167032
RP11-686D22.8	0.173958	0.00557664	5.42645	0.319053	1.08186	0.312055	3.75066	0.901262
RP11-699A5.2	0.47466	0.00465587	48.391	0.752142	3.83897	0.80848	18.2289	0.0690347
CTD-2033D15.3	1.06353	0.888617	1.27288	0.501662	1.52695	0.430748	5.41288	0.508968
LINC00843	1.68657	0.882041	3.22492	0.114005	2.08292	0.578324	7.50196	0.25183
CYP4A22-AS1	4.46715	0.758394	26.3127	0.0980663	1.89885	0.484722	7.43857	0.349519
RP3-462D8.2	1.45136	0.324087	6.49963	0.626278	1.63015	0.453587	5.8586	0.449829
RP5-837J1.6	0.445395	0.0803987	2.46742	0.354469	1.07276	0.288002	3.99583	0.916619
AC004637.1	1.20815	0.38957	3.74675	0.743327	0.931812	0.249084	3.48586	0.916427
CTD-2105E13.15	1.52286	0.310424	7.47079	0.604233	1.70131	0.432927	6.68577	0.44164
CTC-535M15.2	0.315942	0.0332774	2.99961	0.315682	0.802944	0.22422	2.87538	0.735478
SLC25A30-AS1	0.98485	0.72053	1.34613	0.92372	0.588922	0.165421	2.09665	0.408458
LINC01022	1.04384	0.108705	10.0235	0.970346	1.24818	0.337026	4.62264	0.739564
RP11-260E18.1	2.16885	0.236408	19.8974	0.49358	2.13733	0.587004	7.78222	0.239319
CTD-2012K14.6	1.46133	0.434322	4.91683	0.540016	1.43844	0.395984	5.22523	0.578801
RP11-779O18.1	6.18475	0.0812945	470.526	0.409697	2.11575	0.542743	8.24777	0.269535
RP11-744I24.3	0.521421	0.0121274	22.4186	0.734347	2.68502	0.689864	10.4503	0.138496
NEAT1	1.00155	0.987752	1.01555	0.826379	1.37641	0.379501	4.99213	0.625629
UBE2E2-AS1	0.0023108	5.93e-07	9.00585	0.150164	0.199062	0.0380005	1.04276	0.0377742
LINC01451	0.375102	0.00560277	25.1129	0.647559	0.99518	0.283962	3.48773	0.993976
CELSR3-AS1	1.36191	0.907329	2.04424	0.136054	6.50181	0.797156	53.0305	0.0442932
ZNF341-AS1	0.0366129	1.41e-05	95.0951	0.409664	1.49598	0.369534	6.05615	0.569884
MAGI1-IT1	0.113824	5.53e-07	23412.6	0.727734	0.776091	0.218276	2.75943	0.694547
RP11-26M5.3	1.05009	0.572864	1.92487	0.874393	1.09893	0.305542	3.95245	0.885109
HOXB-AS2	2.30855	0.259941	20.5024	0.452756	3.73409	0.922791	15.1101	0.0499505
CTD-3064M3.7	0.899321	0.248347	3.25665	0.8716	1.11268	0.321687	3.84863	0.866021
LINC01146	1.39589	1.1414	1.70711	0.00116264	8.68865	1.08946	69.2935	0.0145187
LINC00861	0.51061	0.0112073	23.2637	0.73013	0.673725	0.187658	2.41879	0.542325
RP11-666F17.1	0.386942	0.00187796	79.7269	0.726885	0.471686	0.122184	1.82092	0.267138
AC137934.1	2.84503	0.680558	11.8935	0.151958	4.45547	0.935465	21.2207	0.0407292
AC069155.1	0.18326	0.00242249	13.8635	0.442033	0.493035	0.126106	1.9276	0.299805
TTTY15	0.979475	0.842981	1.13807	0.78651	1.10003	0.314614	3.84622	0.881288
RP11-382A20.7	0.126661	0.00271337	5.91258	0.292015	0.629981	0.176953	2.24284	0.471877
RP11-428K3.1	0.489689	0.0307642	7.79461	0.613092	1.37368	0.385142	4.89948	0.623181
LINC01411	0.982445	0.519863	1.85664	0.956507	0.657052	0.179262	2.4083	0.523715
AC098795.1	0.435271	0.00512552	36.9642	0.713593	0.974161	0.2783	3.40995	0.967332
RP11-44B19.1	1.02153	0.698911	1.49308	0.912395	1.24013	0.347205	4.42945	0.73992
RP11-36I17.2	1.68972	0.211647	13.4902	0.620663	2.30627	0.589782	9.01837	0.216996
RP11-474P2.6	1.7914	0.0574439	55.8652	0.739759	1.34102	0.362925	4.9551	0.658936
RP11-654A16.1	0.0178102	2.19e-08	14484.8	0.561837	0.945005	0.240672	3.7106	0.935389
RP11-184I16.4	0.947441	0.454768	1.97385	0.885365	0.816016	0.229089	2.90664	0.753345
RP11-367B6.2	0.742852	0.143919	3.8343	0.722602	1.40635	0.394405	5.01467	0.597385
PGM5-AS1	0.974365	0.903142	1.05121	0.50252	0.807571	0.227044	2.87244	0.740838
RP11-128M1.1	0.946411	0.768327	1.16577	0.604561	0.276424	0.0677704	1.12749	0.0583766
RP11-524H19.2	0.0161516	2.3e-06	113.652	0.361353	0.324371	0.06806	1.54594	0.137417
RP11-302L19.3	0.710194	0.275599	1.83011	0.478587	0.665731	0.169853	2.6093	0.55695
RP11-80H8.4	0.0639642	1.9e-05	215.515	0.507047	0.819852	0.229788	2.92512	0.75918
RP11-211N11.5	2.05201	0.535438	7.86409	0.294336	1.53063	0.372876	6.28314	0.551839
CTA-246H3.12	0.649062	0.168348	2.50244	0.530165	1.29925	0.365772	4.61507	0.684847
RP11-155D18.13	0.125857	0.003394	4.66705	0.260887	0.55594	0.141944	2.17741	0.392881
RP11-649A18.4	4.9785	2.10799	11.7579	0.00025152	1.23939	0.356521	4.30857	0.735186
RP11-313P13.5	1.23792	0.500409	3.06239	0.644192	2.18864	0.556305	8.61067	0.251089
PCAT7	1.36478	1.05461	1.76618	0.0180708	3.36712	0.711688	15.9304	0.104179
RP11-597D13.2	0.999467	0.204941	4.87424	0.999474	7.41697	0.922113	59.6581	0.0279031
CTD-2529O21.1	2.40439	0.409036	14.1334	0.331665	1.64529	0.411489	6.5785	0.477323
RP5-1039K5.12	0.630815	0.184434	2.15755	0.462737	0.68772	0.191818	2.46566	0.563359
RP11-71L14.3	4.10526	0.250087	67.3893	0.322565	1.28543	0.36961	4.47047	0.692215
RP11-490M8.1	0.76263	0.428259	1.35807	0.35736	0.938863	0.269283	3.27337	0.921123
AP001412.1	1.1627	0.146746	9.2123	0.886492	0.791918	0.223016	2.81206	0.717618
HM13-AS1	2.19696	0.336776	14.3319	0.410758	6.68837	0.830807	53.8444	0.0401674
AC141928.1	0.592717	0.0462326	7.59883	0.687793	0.665309	0.168942	2.62004	0.557754
LINC01388	0.123086	0.000384376	39.4149	0.476643	0.770472	0.21342	2.7815	0.689782
RP11-798G7.7	0.0178943	3.06e-05	10.4576	0.215794	0.665308	0.187292	2.36334	0.525811
AC084125.4	1.021	0.519395	2.00702	0.951948	1.03959	0.278182	3.88503	0.953966
CTD-2240J17.2	1.50933	0.563047	4.04596	0.413211	1.49277	0.410977	5.42208	0.540246
RP11-353M9.1	1.02086	0.634932	1.64137	0.932089	1.96148	0.490581	7.84257	0.332631
RP3-461P17.10	4.06757	1.50061	11.0256	0.0058209	2.50436	0.614706	10.2029	0.185757
RP11-65J3.15	0.089666	0.00611542	1.31471	0.0783646	0.544151	0.145214	2.03906	0.360611
RP11-21K12.2	1.47811	0.431814	5.05961	0.533676	2.15232	0.580797	7.97604	0.241678
C10orf95	1.10674	0.720227	1.70066	0.643591	3.65234	0.773202	17.2524	0.0800519
RP11-43F13.4	1.07e-07	6.51e-14	0.175696	0.0279409	0.18874	0.0359778	0.990133	0.0315094
RP11-575H3.1	2.39617	0.434638	13.2102	0.315713	0.705212	0.196322	2.53321	0.590805
RP11-739N20.2	1.1932	0.626502	2.27248	0.591008	1.56002	0.397931	6.11576	0.520473
CTB-60B18.18	1.15965	0.371098	3.62379	0.798889	1.21565	0.350659	4.21435	0.757823
TRPC7-AS1	1.03301	0.694229	1.53711	0.872753	1.89609	0.484049	7.42722	0.350625
LINC01088	0.766301	0.53215	1.10348	0.152517	0.41368	0.105704	1.61897	0.191138
RP11-638I2.9	2.47744	0.683962	8.97375	0.167118	2.27653	0.586441	8.83738	0.221714
RP11-791G15.2	1.00273	0.626613	1.6046	0.990942	0.932658	0.268996	3.2337	0.912472
RP11-266K4.9	2.34473	0.618083	8.89484	0.210317	0.949556	0.271454	3.32158	0.935422
AC124789.1	0.707266	0.000515243	970.854	0.925139	1.17512	0.337156	4.09575	0.799824
RP11-686G8.2	0.935102	0.532648	1.64164	0.815236	0.821165	0.235661	2.86136	0.756687
ALMS1-IT1	5.63506	1.58258	20.0647	0.00762047	2.13733	0.547234	8.34772	0.263584
HCG11	0.706406	0.338882	1.47252	0.353716	1.1486	0.284399	4.63882	0.84565
GCSAML-AS1	0.104591	3.75e-05	291.487	0.576968	0.850907	0.237663	3.04651	0.803857
RP11-4B16.4	1.38992	0.490478	3.93878	0.535568	1.78531	0.500786	6.36468	0.365004
RP11-722E23.2	0.341727	0.0770071	1.51645	0.15786	0.422711	0.108131	1.65249	0.202443
DNM1P35	16.4976	0.429542	633.632	0.132072	0.697409	0.196718	2.47247	0.574714
AC005538.5	1.19446	0.380667	3.74796	0.760702	1.0398	0.300295	3.60039	0.950891
RP11-451G4.2	0.999552	0.949057	1.05273	0.986479	1.19984	0.344658	4.17692	0.774385
CTD-3214K23.1	1.02836	0.288832	3.6614	0.96557	1.18645	0.326207	4.31524	0.795018
RP11-128I7.1	0.747826	0.39092	1.43058	0.379938	0.451796	0.116486	1.75231	0.238434
CTB-78F1.2	0.66435	0.00707729	62.3629	0.859923	1.05468	0.302986	3.67132	0.933319
TRIM31-AS1	0.507991	0.00454651	56.7588	0.778346	1.66627	0.464824	5.9731	0.428393
RP11-435O5.2	1.60734	1.23572	2.09073	0.000403662	0.564806	0.155679	2.04913	0.37909
RP5-1142A6.9	1.9388	1.36733	2.74914	0.000202507	3.11174	0.800448	12.0969	0.0843831
RP5-1180D12.1	0.702897	0.49519	0.997727	0.0485301	0.287838	0.0603495	1.37285	0.0968774
RP11-483P21.6	2.5469	0.153299	42.3139	0.51439	1.18307	0.331929	4.21671	0.795214
RP11-530N7.3	3.61687	1.44824	9.03289	0.00590454	2.46205	0.636146	9.52881	0.177245
RP13-516M14.8	2.73402	0.686002	10.8963	0.153947	1.74561	0.489499	6.22505	0.38452
CTC-550B14.6	14.057	3.3097	59.7029	0.000341053	2.38323	0.612973	9.26597	0.196256
RP5-894A10.6	1.16571	0.804487	1.68912	0.417778	2.43526	0.620681	9.55482	0.188207
AC006272.1	1.40811	0.825184	2.40282	0.209395	1.4757	0.416283	5.23127	0.544206
AC104534.2	2.11875	0.523219	8.57977	0.292707	0.908388	0.256537	3.21657	0.88156
RP11-218F10.3	1.17118	0.497416	2.75756	0.717617	1.71902	0.405511	7.28722	0.457051
RP11-332H14.1	0.649903	0.264563	1.5965	0.347336	0.506853	0.129949	1.97693	0.318884
RP11-353N14.1	1.01508	0.337844	3.04989	0.978728	0.377422	0.088202	1.61501	0.17459
AC104699.1	0.724112	0.0317709	16.5037	0.839626	2.39032	0.617582	9.25162	0.192864
RP11-295D4.5	0.374934	0.0265586	5.29305	0.467672	3.37915	0.69956	16.3226	0.109067
RP11-624L4.1	0.769191	0.0422711	13.9967	0.85929	0.516335	0.129823	2.05359	0.340076
RP11-680H20.2	7.40259	0.361985	151.383	0.193586	1.50771	0.42181	5.38916	0.524747
RP11-388P9.2	1.88557	0.242836	14.6411	0.544187	2.21313	0.595808	8.2207	0.22529
AC017074.2	1.0338	0.986185	1.0837	0.167078	2.26741	0.585384	8.78252	0.22322
RP11-169K17.3	0.844644	0.0214333	33.2858	0.92823	2.18819	0.548064	8.73652	0.256737
RP11-135A1.2	0.968965	0.455259	2.06233	0.934803	1.52693	0.428989	5.43492	0.510402
DKFZp779M0652	0.39772	0.0404147	3.91396	0.429344	0.623094	0.173886	2.23276	0.463613
RP11-146E13.4	0.311718	0.0142238	6.83138	0.459275	1.26037	0.354417	4.48206	0.720183
AC019181.2	1.17013	1.0357	1.32201	0.0116252	1.06586	0.306283	3.70918	0.920135
CTB-131B5.5	3.22582	0.209184	49.7453	0.401426	1.41632	0.394375	5.08646	0.591879
GAS6-AS2	0.350646	0.0300975	4.08515	0.402849	0.281207	0.0592967	1.33359	0.0884871
RP11-313P22.1	0.724844	0.0742738	7.07382	0.781897	0.375258	0.087352	1.61209	0.173379
MRGPRF-AS1	0.216047	0.000258029	180.896	0.655435	0.713775	0.201324	2.53062	0.599838
XX-FW83563B9.5	1.49948	0.969361	2.31952	0.0687353	7.57322	0.951936	60.2495	0.0246465
KB-1930G5.4	0.937588	0.352002	2.49735	0.897414	1.79594	0.502369	6.4204	0.361113
RP11-670E13.6	0.964694	0.748313	1.24364	0.781497	0.711098	0.197784	2.55663	0.600007
CTD-2012K14.8	0.571684	0.11327	2.88532	0.498398	0.816983	0.233825	2.85454	0.751099
RP11-624D11.2	0.261115	0.00860111	7.927	0.440646	1.78307	0.483435	6.57652	0.379349
RORA-AS1	0.570796	0.000227021	1435.15	0.888374	1.65292	0.465393	5.87065	0.432299
RP11-327L3.3	0.48804	0.0229222	10.391	0.645709	0.657192	0.185237	2.33162	0.512815
RP11-299G20.2	36.0429	5.0486	257.316	0.000350986	0.9685	0.278219	3.37141	0.959887
ADAMTSL4-AS1	0.558993	0.00383828	81.4095	0.818982	1.67828	0.416278	6.76621	0.462274
RP11-94I2.4	1.3809	0.74768	2.55039	0.302531	1.80208	0.447352	7.25937	0.401388
RP11-244F12.3	1.08102	0.857991	1.36203	0.508729	1.49349	0.419542	5.31657	0.53312
KCNMB2-AS1	1.67352	0.965378	2.9011	0.066589	2.56573	0.658518	9.99666	0.159427
RP11-504G3.2	1.78715	0.713145	4.47861	0.215452	3.02739	0.778726	11.7693	0.092982
RP11-635L1.2	0.355676	0.0594304	2.12863	0.257471	0.384247	0.0985612	1.49802	0.153011
RP11-446H18.6	0.235869	0.000286867	193.937	0.673171	1.134	0.324829	3.95885	0.843623
RP4-533D7.5	0.851708	0.396778	1.82824	0.680451	1.22272	0.33845	4.41734	0.758611
RP3-523C21.2	1.69981	0.0114955	251.347	0.835142	1.41443	0.384362	5.20503	0.600455
CTC-756D1.3	0.00531617	7.99e-07	35.3581	0.243587	0.318023	0.0665698	1.51929	0.130757
RP11-503N18.4	0.29047	0.0181861	4.63941	0.381863	1.24216	0.347777	4.43663	0.738009
RP11-616M22.12	0.205655	0.0171135	2.47139	0.212496	0.215692	0.0453678	1.02546	0.0344858
RP11-338E21.1	0.315379	0.0162714	6.11282	0.445474	1.82658	0.468905	7.11532	0.378255
AC004775.5	7.20671	1.00394	51.7329	0.0495449	7.54139	0.924447	61.5206	0.0265009
AC009120.11	6.90002	0.236888	200.982	0.261525	2.45736	0.635128	9.5077	0.178106
RP11-365H22.2	1.14431	0.084959	15.4127	0.919072	3.95578	0.839894	18.6311	0.0601763
RP11-893F2.13	0.493493	0.00180451	134.959	0.80515	0.763661	0.214698	2.71628	0.676152
RP11-1C8.4	2.19516	1.24501	3.87044	0.00658122	2.20113	0.596227	8.12606	0.226076
CTD-2083E4.7	0.44461	0.00828289	23.8659	0.689996	0.833624	0.239518	2.90137	0.774603
LINC00087	0.26048	0.0556183	1.21992	0.0877059	0.307479	0.0634332	1.49044	0.122493
DIO3OS	0.669676	0.182437	2.45819	0.54562	1.06527	0.307805	3.68677	0.920473
SNHG22	1.08854	0.374645	3.16278	0.876116	2.54209	0.653556	9.88781	0.163236
RP1-207H1.3	0.968763	0.900999	1.04162	0.391036	0.917141	0.262598	3.20317	0.892144
CTD-2314B22.1	0.98141	0.864166	1.11456	0.772524	0.786643	0.218088	2.83742	0.713277
HCFC1-AS1	0.373916	0.0518752	2.69518	0.328994	0.606134	0.144781	2.53762	0.488648
RP11-142C4.6	1.04204	0.801013	1.3556	0.758973	1.36672	0.38249	4.88356	0.629301
RP11-597D13.9	0.966296	0.644562	1.44862	0.868185	0.53751	0.150589	1.91858	0.33146
RP11-506K6.4	1.08815	0.764112	1.54961	0.639523	1.103	0.31824	3.82294	0.8771
RGMB-AS1	1.00068	0.876544	1.1424	0.991943	1.18685	0.323706	4.35152	0.795865
BHLHE40-AS1	0.831695	0.243827	2.83691	0.768471	0.708794	0.198853	2.52644	0.593812
RP11-452K12.4	50.0023	0.154954	16135.3	0.184403	2.15554	0.55579	8.35987	0.255224
RP11-67L3.4	1.27813	0.346955	4.70843	0.712237	0.607334	0.169464	2.17659	0.439363
RP11-206L10.9	5.05519	0.224177	113.994	0.308047	3.45843	0.717953	16.6595	0.100894
AC010976.2	1.85938	0.587769	5.88209	0.291167	1.90551	0.534681	6.79094	0.311905
CTC-246B18.8	1.632	0.212477	12.5351	0.637724	1.55154	0.433556	5.55241	0.496227
RP11-386M24.9	1.75575	0.831573	3.70702	0.139874	3.03128	0.751418	12.2284	0.1034
CTD-2523D13.2	1.40184	0.673185	2.91921	0.366756	1.09647	0.298002	4.03433	0.88977
RP11-20F24.2	1.02402	0.959965	1.09236	0.47134	0.541025	0.131109	2.23254	0.39009
AP001258.4	0.978183	0.822693	1.16306	0.802788	0.881906	0.235963	3.29611	0.851718
RP11-196G18.22	1.16458	1.06221	1.27683	0.00117303	2.01108	0.548873	7.36865	0.282899
FAM95C	3.71424	1.60353	8.60325	0.0022	2.40666	0.619625	9.34764	0.190562
MNX1-AS1	0.940594	0.727857	1.21551	0.639683	2.13257	0.547219	8.31084	0.264161
RP11-467C18.1	0.00014077	2.29e-08	0.866877	0.0463652	0.13867	0.0172652	1.11377	0.0305971
CTC-510F12.4	0.945185	0.4773	1.87172	0.871526	0.798065	0.227295	2.80212	0.724314
RP11-128A17.2	1.51998	0.53072	4.3532	0.435447	1.44063	0.402035	5.16224	0.573026
BACH1-IT1	0.401952	0.00197357	81.8649	0.736869	0.712294	0.192178	2.64006	0.610402
CTD-3234P18.6	2.78284	0.740601	10.4566	0.129684	2.41304	0.609985	9.54571	0.196148
RP11-285G1.14	1.98519	0.122631	32.1369	0.629309	8.84074	1.11227	70.2696	0.0131598
OGFRP1	2.9847	0.226449	39.3398	0.40591	2.47474	0.634846	9.64696	0.177362
RP11-230C9.3	1.0001	0.350371	2.85469	0.999852	1.66853	0.465775	5.9771	0.42681
RP11-701H24.5	0.0361513	0.000680447	1.92068	0.10143	0.534616	0.135493	2.10944	0.364072
RP11-49K24.4	1.6623	0.593345	4.65708	0.333604	1.1047	0.319089	3.82454	0.875071
STAM-AS1	8.13028	0.091521	722.254	0.359971	1.71798	0.484158	6.09606	0.396636
RP11-849H4.4	2.33751	0.943078	5.79377	0.0667405	1.79248	0.502746	6.39086	0.361651
CTD-3032H12.2	0.431041	0.0345622	5.37571	0.513347	0.495883	0.127434	1.92962	0.302032
FOCAD-AS1	0.495095	0.0176319	13.902	0.679498	1.11221	0.319926	3.86653	0.867087
LINC00844	0.904067	0.789851	1.0348	0.14332	0.459376	0.118576	1.77968	0.248456
RP11-480A16.1	4.41436	1.85551	10.502	0.000785427	9.21433	1.16423	72.927	0.01053
CITF22-92A6.2	0.14076	0.000172919	114.582	0.566376	0.849794	0.240462	3.00317	0.80031
EIF1B-AS1	0.0143881	1.98e-07	1045.94	0.457712	0.924658	0.257061	3.32603	0.904514
RFPL1S	0.00267314	9.7e-07	7.36957	0.142705	0.1784	0.0216537	1.4698	0.0717283
RP11-160O5.1	1.53931	0.956177	2.47806	0.0758149	0.794514	0.218318	2.89143	0.726554
RP11-498E2.9	0.0404516	0.000170009	9.62501	0.250591	0.30134	0.0632716	1.43518	0.110887
RP11-359J14.2	1.4678	0.689193	3.12601	0.319773	1.93984	0.543401	6.92488	0.298949
LINC01351	0.817186	0.517076	1.29148	0.387276	0.342127	0.0874869	1.33793	0.106847
RP11-197M22.2	2.22577	0.771172	6.42407	0.139011	4.18335	0.886857	19.7331	0.0493837
NAALADL2-AS2	0.194166	0.000146168	257.926	0.6551	1.78905	0.451132	7.09478	0.401851
RP11-259N19.1	0.986586	0.396097	2.45736	0.976861	0.654303	0.178634	2.39659	0.5193
AC002511.2	1.03783	1.01404	1.06218	0.00169812	3.53231	0.741152	16.8349	0.0917589
ZBTB20-AS4	0.299201	0.000605863	147.758	0.702972	0.973205	0.257907	3.67236	0.968024
RP11-293M10.6	0.0175813	3.04e-05	10.1743	0.213081	0.289241	0.0604599	1.38373	0.099272
FAM87B	0.00131436	2.12e-07	8.15009	0.136469	0.237827	0.0502919	1.12466	0.049021
RP11-342K6.4	0.704502	0.121137	4.0972	0.696586	0.306859	0.063252	1.48869	0.122065
RP11-114M1.1	0.457395	0.0679988	3.07667	0.421206	0.347421	0.0716369	1.6849	0.170841
VPS9D1-AS1	1.11879	1.03062	1.21449	0.00735881	7.39004	0.927874	58.8579	0.0271937
RP11-338K17.8	0.522649	0.0122869	22.232	0.734543	0.717256	0.202318	2.54281	0.605143
RP11-348F1.3	0.374607	0.00790265	17.7574	0.617968	0.3033	0.0638141	1.44155	0.112483
FOXD3-AS1	1.07613	0.803695	1.44092	0.622259	0.957649	0.256963	3.56896	0.948591
RP11-30L15.6	0.33285	0.00355104	31.1991	0.634886	0.545735	0.136994	2.174	0.383943
RP13-870H17.3	0.768988	0.496769	1.19038	0.238691	1.7506	0.434385	7.05507	0.425688
RP11-700A24.1	5.98325	0.618724	57.8598	0.122282	4.84957	1.02431	22.9602	0.0279387
GS1-421I3.2	0.95009	0.51946	1.73771	0.867998	0.734657	0.205505	2.62631	0.633924
RP11-104N10.2	2.99625	1.16322	7.7178	0.0230169	4.06274	0.85919	19.2109	0.0556103
RP11-817I4.2	1.06545	0.868974	1.30636	0.542129	3.15213	0.648935	15.3112	0.134508
RP11-143J12.3	1.49156	1.09822	2.02578	0.0104731	5.80961	1.18462	28.4915	0.015513
CCDC13-AS1	0.550508	4.25e-05	7129.07	0.901667	0.758869	0.213903	2.69227	0.668345
CTD-2303H24.2	10.5506	0.769915	144.582	0.0777008	1.57031	0.441767	5.58183	0.481901
CTD-2047H16.5	1.22576	0.327946	4.58151	0.762192	0.999679	0.286651	3.48633	0.999598
AC093702.1	0.0536312	0.000403181	7.13404	0.240996	0.226983	0.0478681	1.07632	0.0415733
LINC00261	1.09855	0.989744	1.21933	0.0773546	1.25412	0.356375	4.41341	0.723768
RP11-115H18.1	1.25806	0.00157612	1004.18	0.946316	1.23711	0.353296	4.33187	0.738867
RP4-781B1.5	0.0285894	4.27e-05	19.1301	0.284224	0.736526	0.205857	2.63518	0.636968
RP11-64C12.8	0.399609	0.0110808	14.4111	0.616058	1.19349	0.344254	4.13767	0.780089
CTD-3193O13.8	0.416817	0.00416619	41.7015	0.709589	0.54246	0.149393	1.96972	0.345832
RP3-523K23.2	0.639108	0.199207	2.05042	0.451632	0.419266	0.108399	1.62164	0.193778
RP11-757G1.6	0.786857	0.339563	1.82335	0.576125	0.899535	0.244836	3.30491	0.873247
JARID2-AS1	0.0683727	0.00222835	2.09789	0.124586	0.369429	0.0945272	1.44379	0.136534
RP4-760C5.3	1.91529	0.816812	4.49103	0.135019	2.08319	0.515267	8.4222	0.293657
RP11-182J1.17	0.0120194	0.000431771	0.334587	0.00918543	0.264817	0.0560577	1.251	0.0716071
CTD-2377O17.1	0.16971	0.00156625	18.3889	0.45812	0.670153	0.188284	2.38525	0.533966
RP11-710C12.1	0.000394261	6.79e-08	2.28874	0.076277	0.454538	0.117204	1.76277	0.24217
AC005775.2	3.61923	0.145971	89.7356	0.432326	3.4877	0.732233	16.6122	0.0953012
LLNLF-187D8.1	0.00404923	9.17e-06	1.78884	0.0762583	0.457742	0.123724	1.69352	0.231612
RP11-738B7.1	0.808769	0.313331	2.08759	0.660888	1.07155	0.285681	4.01925	0.91838
AC005083.1	0.842306	0.397636	1.78424	0.654073	1.48989	0.415418	5.34344	0.538097
RP11-1082L8.3	0.632628	0.0239353	16.7208	0.784039	1.22011	0.31349	4.74873	0.773845
RP11-57H14.2	1.03757	0.397447	2.70866	0.939953	3.12109	0.625734	15.5677	0.143672
RP11-30K9.5	1.42231	0.10023	20.1831	0.794635	1.20168	0.296319	4.87321	0.796765
RP11-400F19.18	1.37774	0.669993	2.83313	0.383655	2.27769	0.624365	8.30903	0.200992
RP11-715J22.3	0.781814	0.430521	1.41975	0.418749	0.879079	0.218353	3.53912	0.855983
RP11-429J17.8	0.985846	0.577539	1.68282	0.958329	3.28492	0.659403	16.3643	0.124349
RP13-379L11.1	0.993482	0.898113	1.09898	0.898933	1.26772	0.344793	4.66108	0.720476
CTD-2035E11.5	0.741684	0.323376	1.7011	0.480456	1.12942	0.297685	4.28507	0.857939
CCND2-AS1	0.943286	0.129136	6.89032	0.954109	0.938343	0.268209	3.28284	0.920651
AC005082.12	0.000548357	5.15e-09	58.3678	0.203597	0.697785	0.196653	2.47595	0.575561
UNC5B-AS1	0.32276	0.0128215	8.12495	0.492024	0.913392	0.261541	3.18988	0.887061
RP11-631N16.4	1.18758	0.737896	1.91132	0.478892	2.10647	0.521322	8.51147	0.28589
RP11-495P10.1	1.21493	0.828814	1.78092	0.318414	1.81823	0.450858	7.33259	0.394519
EGOT	0.545631	0.0149055	19.9734	0.741547	1.08701	0.313258	3.77197	0.8954
CTA-363E6.2	0.730308	0.288205	1.85059	0.507646	1.03425	0.293899	3.63956	0.958165
RP11-392O17.1	0.0170214	2.62e-06	110.708	0.363211	0.372033	0.0952673	1.45284	0.13925
CTD-2529O21.2	0.907319	0.204707	4.0215	0.898124	1.82291	0.510407	6.51046	0.348289
RP4-738P15.6	14.2862	0.578456	352.826	0.104079	1.5701	0.439127	5.61392	0.484137
AC093850.2	0.119311	0.000449682	31.6561	0.455285	0.626148	0.176618	2.21983	0.464382
RP11-107N15.1	0.292056	0.0252292	3.38087	0.324597	0.512395	0.13688	1.9181	0.313529
AC144831.3	0.349017	0.0780175	1.56135	0.168486	0.333126	0.0822247	1.34963	0.108163
RP11-274B21.14	1.10061	0.917683	1.32	0.301281	1.42793	0.397414	5.13061	0.583432
RP11-152N13.16	2.3364	0.924108	5.90705	0.0729431	2.03191	0.501361	8.23492	0.311956
RP11-47P18.2	0.919687	0.391611	2.15986	0.847587	0.971997	0.277525	3.4043	0.964574
RP11-363E6.3	0.359371	0.0970609	1.33058	0.125444	0.241123	0.0510278	1.13938	0.0514106
EDNRB-AS1	1.12316	0.73103	1.72562	0.596063	0.794272	0.22277	2.83192	0.72194
RP11-554A11.5	0.0130141	3.78e-05	4.48605	0.145267	0.383726	0.0985688	1.49383	0.151847
CTD-2089N3.2	0.0435111	0.000969406	1.95297	0.106289	0.207243	0.0395186	1.08682	0.0436338
LINC01128	1.04481	0.828433	1.3177	0.711205	2.11753	0.543363	8.25219	0.268853
RP11-398C13.6	0.912529	0.592944	1.40436	0.677307	1.08393	0.279535	4.20305	0.907192
RP11-359K18.4	1.14469	0.922577	1.42029	0.21952	3.38924	0.709885	16.1814	0.104836
AC009133.17	1.03098	0.953397	1.11487	0.444668	0.942743	0.271947	3.26815	0.925927
RP11-290O12.2	0.0395528	3.06e-05	51.1935	0.376967	0.47796	0.121656	1.8778	0.280103
CTD-2650P22.2	1.05494	0.444163	2.50558	0.903556	1.46591	0.413403	5.19804	0.551293
FAM66D	1.82466	0.0995836	33.433	0.685248	0.615781	0.171739	2.20792	0.452563
RP11-151N17.1	1.54199	0.741284	3.20758	0.246509	8.73967	1.10387	69.1948	0.0133646
AC107072.2	1.0723	0.800326	1.4367	0.640014	1.07151	0.305633	3.75659	0.914045
XXbac-B444P24.14	0.27787	0.0549509	1.40511	0.121464	0.123504	0.0149538	1.02003	0.021916
RP1-71H19.2	1.314	0.980123	1.7616	0.0678906	1.17664	0.337486	4.10231	0.798306
RP11-511B23.3	3.35181	0.773476	14.5249	0.105956	1.0354	0.298343	3.59338	0.956294
MIAT	0.73691	0.0664175	8.17609	0.803638	1.36008	0.389164	4.75331	0.628726
RP11-248G5.9	22.7584	3.80849	135.997	0.000612416	3.98179	0.842916	18.8093	0.0595225
RP11-90K6.1	0.024302	9.9e-06	59.6259	0.350606	0.441229	0.113751	1.71148	0.224051
RP11-483A20.3	1.17515	0.976415	1.41433	0.0877367	1.22096	0.332784	4.47959	0.763072
RP5-855D21.3	1.2791	0.596974	2.74065	0.526658	2.28886	0.58489	8.95706	0.221724
LINC01019	0.219997	0.0126433	3.82799	0.298841	0.897569	0.256881	3.1362	0.865501
RP11-946P6.6	7.0389	0.316785	156.403	0.217424	2.59573	0.665157	10.1296	0.154584
LINC00958	0.0299251	3.34e-05	26.8409	0.311745	0.717197	0.202219	2.54363	0.605172
RP11-219B4.7	2.55281	0.0322127	202.306	0.674422	7.48196	0.935213	59.8577	0.0264789
RP11-704J17.5	9.39493	0.24284	363.469	0.229712	2.00135	0.546513	7.32904	0.286143
KB-1125A3.11	0.139426	0.0016616	11.6994	0.383355	0.520524	0.126012	2.15015	0.359454
RP11-481C4.2	2.98113	1.51925	5.84972	0.00149347	4.23902	0.896154	20.0516	0.0476137
RP11-358N2.2	0.763946	0.0541603	10.7757	0.841946	1.2965	0.352266	4.77174	0.695394
RP11-678G14.3	0.857041	0.140467	5.22912	0.867222	1.1112	0.317168	3.89311	0.869018
AF124730.4	0.00992454	4.88e-05	2.018	0.088934	0.376918	0.0964498	1.47296	0.145204
RP5-1120P11.1	1.07682	0.070363	16.4795	0.957593	1.73268	0.484327	6.19863	0.392328
LINC01018	0.136521	0.0073155	2.54772	0.182326	0.340068	0.0684055	1.6906	0.166928
RP11-386M24.6	1.23536	0.886562	1.7214	0.211788	4.0598	0.858572	19.1969	0.0557554
RP11-290H9.5	0.164859	0.000157293	172.788	0.611438	0.360361	0.0921801	1.40877	0.126383
CH17-360D5.2	1.11028	0.0847992	14.537	0.936463	0.383029	0.0897186	1.63524	0.180718
RP11-843P14.1	1.39481	1.02234	1.90298	0.0357854	1.35359	0.380189	4.81919	0.639136
RP4-564F22.5	6.86851	1.50669	31.3114	0.0127901	1.39232	0.390644	4.96247	0.608173
RP11-588K22.2	1.01018	0.960752	1.06216	0.692279	0.793457	0.218082	2.88687	0.724979
RP4-584D14.7	4.83934	1.91938	12.2015	0.000832323	0.99752	0.288755	3.44599	0.996867
IQCJ-SCHIP1-AS1	0.98615	0.451277	2.15497	0.972105	2.02238	0.567076	7.21244	0.268035
RP11-154H23.3	1.17523	0.264457	5.22263	0.831974	3.43586	0.706655	16.7056	0.105233
FENDRR	0.661631	0.338505	1.2932	0.227052	0.142382	0.0176948	1.14569	0.0339451
RP11-262I2.2	1.0415	0.216693	5.00582	0.959512	1.79119	0.427682	7.50179	0.418551
AC012307.2	0.611327	0.065384	5.71579	0.666109	2.25594	0.643278	7.91149	0.192116
MUC2	1.27496	0.915433	1.77568	0.150664	1.34996	0.377692	4.82504	0.643078
RP11-794G24.1	1.08467	0.619804	1.89819	0.775919	1.3276	0.367512	4.79581	0.664459
RP11-383C5.5	1.00229	0.595659	1.68651	0.993126	1.46728	0.412098	5.22429	0.551638
RP5-1085F17.4	1.0747	0.356476	3.24001	0.898183	2.85388	0.669089	12.1727	0.141026
RP11-262H14.4	4.32302	1.06128	17.6094	0.0410565	2.85187	0.728831	11.1591	0.116062
RP11-490O6.2	4.46648	0.000393557	50690.2	0.753399	1.48315	0.413219	5.32344	0.543037
RP11-358D17.2	0.653559	0.0156317	27.3251	0.8233	0.505941	0.128647	1.98976	0.320762
RP11-128N14.5	2.50233	0.549802	11.389	0.235508	1.96812	0.505956	7.65577	0.319629
CTC-459F4.1	1.42707	1.01513	2.00617	0.0407187	3.34914	0.699616	16.0327	0.109484
CTD-2595P9.4	0.611934	0.0304469	12.2989	0.748364	0.514644	0.132354	2.00114	0.329048
RP11-334C17.5	1.23429	1.0549	1.4442	0.00861583	2.08354	0.51574	8.41729	0.293247
RP11-496B10.3	0.18052	0.00945285	3.44738	0.255301	0.388757	0.100462	1.50436	0.155674
RP11-680C21.1	0.767869	0.386258	1.5265	0.451186	0.784726	0.219902	2.80032	0.708124
RP11-223I10.1	0.905803	0.699327	1.17324	0.453538	0.383074	0.0981205	1.49557	0.152128
RP11-290H9.4	0.608537	0.109382	3.38555	0.570549	0.639413	0.179	2.28408	0.487686
RP11-168P13.1	0.905786	0.258869	3.16935	0.876942	1.17788	0.314326	4.41386	0.807911
CTD-3032J10.4	1.07978	0.586921	1.98651	0.805079	2.25009	0.576481	8.7824	0.230871
RP11-573G6.4	0.214618	0.00470843	9.7826	0.429715	0.256419	0.0542986	1.21091	0.0639804
RP11-167B3.2	6.87e-06	3.48e-12	13.5567	0.107947	0.477534	0.122588	1.8602	0.276166
RP11-492E3.2	0.321816	0.0262332	3.94789	0.375404	0.727535	0.202893	2.6088	0.624116
RP11-69E11.8	1.34579	0.698946	2.59127	0.374303	2.51654	0.650183	9.74029	0.166282
CTD-2636A23.2	0.00943884	1.03e-06	86.0907	0.316206	0.684897	0.192184	2.44081	0.557113
RP5-984P4.6	4.82306	2.22817	10.4399	6.51e-05	1.8789	0.448407	7.87293	0.380458
HAR1A	1.35e-05	1.33e-10	1.37845	0.0567269	0.340035	0.0716126	1.61457	0.155044
RP6-109B7.2	0.970229	0.177199	5.31237	0.972208	0.898459	0.25827	3.12552	0.866257
RP11-554D13.1	1.07153	0.340822	3.36886	0.905897	1.28927	0.361573	4.59717	0.694531
AC003986.7	0.669169	0.142591	3.14035	0.610565	1.35443	0.374067	4.90413	0.642834
CTC-204F22.1	1.29937	0.0377128	44.7688	0.884706	1.86884	0.499687	6.98949	0.346419
RP1-224A6.9	0.117847	0.000122911	112.992	0.541567	0.363662	0.0915295	1.44489	0.135648
CTD-3220F14.2	1.11616	0.881412	1.41343	0.361674	2.23535	0.603584	8.27849	0.218061
CTD-2218G20.2	0.359223	0.00603944	21.3664	0.623324	0.797432	0.216702	2.93444	0.732986
RP4-604G5.1	0.462256	0.00178468	119.731	0.785497	1.17504	0.33538	4.11689	0.800725
RP11-108P20.2	1.38545	0.205448	9.34278	0.737777	1.12851	0.323534	3.93629	0.849491
AC005330.2	0.0185122	1.93e-06	177.277	0.393693	0.871195	0.243396	3.1183	0.832039
RP11-548P2.2	0.171934	0.00103287	28.6205	0.499882	0.689824	0.192666	2.46985	0.566155
WFDC21P	0.6607	0.250819	1.7404	0.40165	0.432769	0.110715	1.69163	0.215714
RP11-963H4.3	0.597152	0.181636	1.96321	0.395846	0.487868	0.12587	1.89096	0.288916
RP11-887P2.5	0.242108	0.0284489	2.06041	0.194194	0.28345	0.0594616	1.35119	0.0921768
PROSER2-AS1	0.117397	6.04e-05	228.301	0.579285	1.06284	0.303799	3.71833	0.924003
RP13-20L14.10	2.07953	1.15092	3.75739	0.015281	1.94904	0.546953	6.94528	0.294639
DNMBP-AS1	1.49761	0.707204	3.17141	0.291427	1.71398	0.462853	6.34703	0.415024
RP3-508I15.20	0.993276	0.7157	1.37851	0.967817	1.89544	0.481948	7.45451	0.352447
RP4-621B10.8	0.00840628	2.35e-06	30.0412	0.252281	0.494684	0.126907	1.92828	0.300992
LINC00930	0.996454	0.856457	1.15933	0.963317	1.9239	0.482247	7.67528	0.346303
RP11-391H12.8	1.76826	1.09557	2.85399	0.0196144	3.60825	0.755761	17.227	0.0862741
RP11-385D13.3	0.22887	0.00274236	19.1008	0.513599	0.630795	0.156971	2.53488	0.512825
LINC00693	0.822801	0.381161	1.77616	0.61934	0.724147	0.203771	2.57341	0.616344
RP11-701P16.2	1.11968	0.359145	3.49072	0.845513	2.85815	0.733208	11.1415	0.113935
RP11-339B21.10	1.06967	0.24026	4.76235	0.929562	0.891486	0.25569	3.10824	0.856873
PCBP2-OT1	1.66672	0.73633	3.77272	0.220336	2.38759	0.614751	9.27304	0.194837
RP11-127I20.5	0.842411	0.455357	1.55846	0.584823	2.15322	0.554644	8.35914	0.256322
AC005534.8	0.853802	0.106516	6.84383	0.881684	2.23601	0.576509	8.67246	0.232167
RP4-778K6.3	0.324525	0.000320826	328.266	0.749891	0.516195	0.129808	2.0527	0.339809
FLJ26850	1.04141	1.01512	1.06839	0.00186769	3.21449	0.654957	15.7765	0.128959
CTA-363E6.6	1.4031	0.679918	2.89548	0.359524	1.12556	0.32398	3.91038	0.852242
CTB-134F13.1	0.995339	0.0479733	20.6511	0.997591	1.11806	0.320841	3.89622	0.860848
AC011525.4	0.382617	0.0232342	6.30088	0.501486	0.683357	0.192781	2.42231	0.55301
AC004066.3	1.14904	0.649573	2.03255	0.63308	1.24297	0.355254	4.34891	0.733097
RP11-736N17.10	0.0337191	1.06e-05	107.639	0.410274	1.0777	0.310829	3.73656	0.906084
RP11-945A11.1	0.395262	0.0533444	2.92874	0.363686	0.438963	0.112418	1.71403	0.223627
RP5-823G15.5	1.19539	0.595914	2.39794	0.615318	1.50193	0.421461	5.35228	0.527672
RP11-103B5.4	1.44229	0.33258	6.25474	0.624655	1.44247	0.402186	5.17351	0.57195
RP11-17A1.3	0.0226465	7.58e-06	67.7032	0.35359	0.953058	0.274607	3.30771	0.939628
CTD-2521M24.9	0.57092	0.101022	3.22653	0.525878	0.919894	0.250213	3.38194	0.899946
RP1-257C22.2	0.717886	0.012718	40.5223	0.872043	0.443813	0.114314	1.72307	0.227921
LL21NC02-21A1.1	0.278911	0.0483443	1.60912	0.153297	0.2496	0.0529962	1.17556	0.0574855
DANCR	0.996415	0.967091	1.02663	0.813705	0.698809	0.193262	2.52679	0.583054
RP11-122K13.15	1.05016	0.952686	1.1576	0.324761	0.891227	0.25513	3.11325	0.856731
RP11-310P5.1	1.46918	0.407548	5.29625	0.556527	1.31437	0.361527	4.77852	0.677241
RP11-278L15.2	0.511701	0.0163893	15.9761	0.702741	1.64335	0.459704	5.87467	0.440227
RP11-333E1.2	1.46916	0.353433	6.10703	0.596668	1.74419	0.489972	6.20891	0.38452
LINC01389	1.65173	0.815093	3.34712	0.163743	2.67944	0.687825	10.4379	0.139716
RP11-53O19.1	0.325275	0.00179525	58.9356	0.672042	0.980636	0.281358	3.41788	0.975513
RP11-474O21.5	0.844095	0.598576	1.19032	0.333799	0.963567	0.271436	3.42056	0.954212
RP11-576N17.5	0.872255	0.00234892	323.906	0.963891	1.33894	0.372467	4.81322	0.653802
RP1-244F24.1	2.65787	0.806974	8.75404	0.107983	1.72763	0.486271	6.13792	0.392147
RP11-752G15.8	1.77471	0.646898	4.86878	0.265255	1.13703	0.326816	3.95587	0.839905
RP11-390F4.6	1.10009	0.917159	1.31951	0.303935	0.604331	0.154696	2.36087	0.464641
RP11-490B18.6	1.56017	0.958805	2.5387	0.0733554	1.88586	0.528314	6.73172	0.320683
RP11-574K11.5	1.74359	0.830799	3.65926	0.141597	2.74688	0.704224	10.7144	0.129712
RP11-566K19.6	0.840842	0.125221	5.64615	0.858396	0.941966	0.253052	3.50639	0.928952
RP11-281O15.4	0.242723	0.0218227	2.6997	0.249348	0.371515	0.0950248	1.4525	0.139076
RP11-182J1.1	16.7765	0.374037	752.464	0.146169	5.80016	1.18211	28.4591	0.0156909
RP11-654A16.3	0.0542507	0.000145889	20.1738	0.334525	0.440074	0.113499	1.70631	0.222336
LINC00216	1.84305	0.716236	4.74263	0.204838	3.1128	0.798786	12.1303	0.0850205
AGAP1-IT1	0.42451	0.0775263	2.32449	0.32332	0.587391	0.164583	2.09638	0.407078
AP000662.4	0.321068	1.82e-05	5677.17	0.8199	0.959076	0.277342	3.31658	0.947368
RP11-239L20.6	0.302273	0.0101893	8.96713	0.489108	0.896213	0.25072	3.20357	0.866049
RP11-34F20.7	1.16929	0.163816	8.3462	0.876061	0.912484	0.26235	3.17372	0.885457
CTC-251I16.1	0.722396	0.342578	1.52332	0.39296	0.69021	0.19468	2.44704	0.56364
RP11-363E6.4	0.132017	0.00690266	2.52491	0.178686	0.661682	0.185955	2.35445	0.520778
XXbac-BPG248L24.13	1.14379	0.472419	2.76926	0.765868	0.425952	0.109605	1.65536	0.2044
RP11-351C21.2	1.38864	1.02339	1.88425	0.0349941	1.73152	0.425733	7.04234	0.438231
RP11-354A14.1	1.28004	0.0663621	24.6901	0.870122	0.773533	0.216509	2.76365	0.691965
RP11-394I13.2	0.949657	0.299225	3.01394	0.930145	0.847189	0.239648	2.99493	0.79667
RP4-635E18.6	2.37809	0.857195	6.59748	0.0961149	0.930947	0.232325	3.73038	0.919506
RP11-399K21.13	0.779264	0.313294	1.93828	0.591641	0.873676	0.247084	3.08928	0.833891
RP11-113K21.6	1.31643	0.715922	2.42066	0.376349	2.1912	0.556776	8.62353	0.250477
RP11-505E24.3	3.99019	1.83432	8.67982	0.000483079	1.02551	0.255569	4.115	0.971656
RP11-131H24.4	1.16442	0.488307	2.77666	0.731367	0.99392	0.267319	3.6955	0.992738
AP001619.2	6.68195	1.08122	41.2947	0.0409542	2.57006	0.659332	10.018	0.1588
RP11-77E14.2	0.286766	0.0024605	33.4221	0.606899	0.406533	0.103632	1.59478	0.182909
RP11-109D9.4	0.824374	0.10539	6.44838	0.853995	0.65478	0.182025	2.35538	0.514098
AC015849.2	0.330499	0.00238539	45.7911	0.659903	2.0066	0.503549	7.99612	0.314692
RP11-619I22.1	2.28759	0.289833	18.0554	0.432427	1.12229	0.312253	4.03372	0.859625
WWTR1-IT1	0.00821104	9.79e-07	68.8688	0.297496	0.637515	0.179023	2.27024	0.483639
SNHG16	1.33263	1.04047	1.70683	0.0229582	0.911873	0.263674	3.15356	0.884097
RP11-284F21.11	0.689236	0.148495	3.19908	0.634647	0.463832	0.119642	1.79819	0.254942
RP11-62H20.1	0.490313	0.109572	2.19406	0.351226	0.928067	0.254062	3.39015	0.910061
RP11-155G14.6	8.44182	1.42439	50.0314	0.0187938	3.39928	0.709091	16.2956	0.105176
LA16c-306A4.1	1.57068	0.676395	3.64733	0.293539	7.94676	0.987079	63.9777	0.021687
RP11-51B23.3	0.146322	0.00392717	5.45183	0.297784	0.394633	0.101902	1.52829	0.163124
RP11-753H16.3	0.0830562	0.000344926	19.9995	0.373843	0.626259	0.175278	2.2376	0.467431
LINC01475	1.80259	1.18691	2.73762	0.00571501	2.05984	0.531585	7.9817	0.285377
DGCR5	0.793493	0.0943522	6.67321	0.831402	1.70064	0.434684	6.65347	0.440399
AP000696.2	0.964133	0.762701	1.21877	0.760016	0.492193	0.131727	1.83907	0.2837
RP11-247A12.2	0.0203443	4.28e-06	96.6178	0.367189	0.735559	0.206357	2.62189	0.634494
RP11-54O7.3	0.935317	0.643431	1.35961	0.72606	0.452522	0.115621	1.77109	0.243032
RP6-109B7.4	0.860786	0.12106	6.12053	0.880932	0.54132	0.14956	1.95926	0.342806
RP11-299G20.5	8.98872	2.52848	31.9549	0.000690323	0.865967	0.249326	3.0077	0.820638
LLNLR-246C6.1	19.0716	1.05895	343.478	0.0456301	6.49352	0.806429	52.2871	0.0442879
RP11-596C23.2	0.557763	0.0104304	29.8262	0.773682	0.655476	0.184848	2.32434	0.509976
LINC01503	0.723152	0.421606	1.24037	0.239012	0.605202	0.168919	2.16831	0.435967
RP11-536O18.1	0.279449	0.000806653	96.8095	0.669147	0.940423	0.271473	3.25776	0.922796
RP11-477I4.4	0.685957	0.349065	1.34799	0.274131	0.558367	0.155505	2.00491	0.365263
RP11-92G12.3	1.34214	0.775519	2.32276	0.293016	0.719915	0.202537	2.55893	0.609962
RP11-356K23.1	0.44744	0.0599283	3.3407	0.433017	0.69464	0.19527	2.47107	0.571521
RP3-325F22.3	0.825483	0.357343	1.90691	0.653466	1.21498	0.330911	4.46099	0.768868
RP11-459I19.1	0.17376	0.0068366	4.41632	0.289063	0.837464	0.234266	2.9938	0.784667
AC145676.2	0.064724	0.000274109	15.2829	0.326132	0.727	0.202564	2.6092	0.623556
DGCR9	4.8208	0.928563	25.028	0.061239	3.86172	0.817683	18.2379	0.066234
RP3-337H4.10	0.141937	0.00095903	21.0069	0.443831	0.561097	0.143285	2.19722	0.400502
KCNMA1-AS3	1.08721	0.403452	2.92978	0.868694	1.21852	0.34226	4.33821	0.759983
AC073316.1	1.07066	0.194429	5.89583	0.937475	1.11559	0.310665	4.00608	0.866756
RP11-673P17.4	9.27315	1.33384	64.4692	0.0243775	1.04185	0.300033	3.61778	0.94853
RP4-639F20.1	0.804594	0.60454	1.07085	0.136055	0.748288	0.209421	2.67373	0.654299
RP11-546K22.3	0.750199	0.312724	1.79966	0.519713	0.684213	0.190534	2.45702	0.558678
RP11-308B16.2	1.04e-05	1.95e-18	5.56838e+07	0.442952	0.411474	0.0512377	3.30441	0.388644
PWAR5	0.457403	0.085412	2.44951	0.360936	1.23456	0.353554	4.3109	0.74075
RP11-344B5.2	0.645972	0.287404	1.45189	0.290244	0.41962	0.106694	1.65033	0.200766
RP11-640I15.1	0.0020552	4.73e-07	8.93541	0.147732	0.317109	0.0781704	1.28639	0.0925021
RP11-350J20.12	1.2649	0.824118	1.94144	0.282363	2.07096	0.527421	8.13179	0.286868
CTC-523E23.1	1.39702	0.535093	3.64732	0.494706	3.10078	0.785687	12.2375	0.0900058
LLNLF-158E9.1	1.04487	0.994068	1.09826	0.0843485	1.55106	0.422532	5.69372	0.505451
AC092667.2	0.489057	0.117668	2.03264	0.325082	1.2255	0.339224	4.42731	0.755991
RP11-521C22.2	0.956321	0.462387	1.97789	0.90412	2.03676	0.521838	7.94959	0.296169
RP1-288H2.2	0.994817	0.925286	1.06957	0.888213	0.76051	0.205574	2.81346	0.680922
RP11-272P10.2	0.323543	0.00851238	12.2974	0.54321	0.961942	0.27741	3.33561	0.95123
RP11-175K6.1	0.00422398	2.45e-07	72.7483	0.271972	0.444292	0.113697	1.73615	0.231154
AC007091.1	0.0871998	0.000269385	28.2266	0.408087	0.384661	0.0985975	1.50069	0.153786
RP11-53B2.4	0.249692	0.00013056	477.526	0.718917	0.627238	0.176044	2.23483	0.46792
AC021188.4	0.214395	0.00117422	39.1453	0.56217	0.612359	0.170824	2.19514	0.447198
LINC00865	0.93895	0.380765	2.31541	0.891196	1.6095	0.446872	5.79692	0.463088
RP11-141B14.1	0.502511	0.00162508	155.387	0.814043	1.35939	0.375982	4.91496	0.638418
CTD-3065B20.2	1.17561	0.580559	2.38058	0.653116	1.52086	0.429097	5.39044	0.512981
RP11-227L6.1	0.000199706	3.09e-08	1.29156	0.0570647	0.234063	0.0494266	1.10842	0.0464832
RP11-167B3.3	0.0129425	9.55e-06	17.539	0.237412	0.684342	0.192174	2.43697	0.556014
RP11-66N24.4	2.06374	0.487665	8.73346	0.324957	0.969875	0.279553	3.36486	0.961561
LINC01410	0.184441	0.000325816	104.41	0.601193	0.633419	0.176392	2.27458	0.48032
AC012485.2	0.654966	0.048112	8.9163	0.75075	1.04944	0.303726	3.62605	0.939187
RP11-347I19.8	1.18394	1.05308	1.33107	0.00472357	2.31113	0.634551	8.41744	0.192094
CTD-2568A17.8	4.54227	1.33367	15.4703	0.0155009	4.87658	1.03013	23.0855	0.0272681
RP11-435O5.7	0.611835	0.202535	1.84828	0.383762	0.838932	0.214851	3.2758	0.800285
RP11-58E21.4	1.22664	0.0274724	54.7695	0.916062	1.1084	0.302409	4.06254	0.876539
RP11-342A23.2	3.16773	0.246241	40.751	0.376332	1.51286	0.396991	5.76526	0.541545
PCAT18	1.02609	0.947131	1.11163	0.528432	1.26085	0.353053	4.50283	0.720599
RP11-185E8.2	2.35851	0.0552147	100.744	0.654218	1.0742	0.295282	3.90779	0.913481
RP3-510O8.4	1.90488	0.400583	9.05818	0.417925	1.4724	0.412829	5.25147	0.548546
LINC01082	0.592853	0.335798	1.04668	0.071444	0.392094	0.100581	1.5285	0.162485
RP11-513G19.1	0.808248	0.14033	4.65522	0.811642	0.675008	0.190436	2.39259	0.540089
RP11-626G11.6	0.297552	0.024283	3.64607	0.343071	0.703036	0.196076	2.52076	0.586796
RP11-96O20.2	0.964478	0.375923	2.47449	0.940027	0.813067	0.226879	2.91379	0.750251
RP11-290M5.4	0.873804	0.311139	2.454	0.797915	0.686678	0.191631	2.4606	0.56177
CAPN10-AS1	1.22824	0.38848	3.88329	0.726303	3.87355	0.811161	18.4975	0.0683172
LINC01198	0.901806	0.0188223	43.2071	0.958247	0.79284	0.222603	2.82384	0.71962
AC008269.2	2.48648	0.563444	10.9728	0.229147	1.20558	0.346462	4.19503	0.768544
RP11-1055B8.1	0.896829	0.379888	2.11721	0.803782	3.50147	0.73903	16.5897	0.0926527
RP11-373D23.3	0.655315	0.122243	3.51297	0.621777	1.33553	0.375393	4.75141	0.653892
HOXA10-AS	0.691999	0.312325	1.53322	0.364376	1.17408	0.325729	4.23195	0.806016
RP11-626H12.1	0.0663912	0.000277693	15.8729	0.331746	1.17983	0.325409	4.27766	0.801139
RP11-67L3.5	1.21908	0.367476	4.04425	0.74611	0.61773	0.174083	2.19201	0.451676
RP13-20L14.4	0.105059	0.000231074	47.766	0.470502	1.92488	0.475383	7.79407	0.351274
RP11-845M18.6	0.246527	0.00729226	8.33429	0.43566	0.517759	0.133175	2.01294	0.333552
LINC00857	0.226117	0.00345974	14.7782	0.485724	0.552089	0.137082	2.2235	0.397129
RP11-147L13.15	3.67138	1.73844	7.75352	0.000650204	1.79748	0.503031	6.42294	0.36021
LINC00665	1.20537	1.00287	1.44875	0.0465315	1.29174	0.357779	4.66376	0.695207
RP11-1069G10.1	1.93932	0.0250318	150.247	0.765374	0.759298	0.213511	2.70025	0.669586
RP11-621L6.2	5.23055	0.182255	150.112	0.334035	1.18578	0.338945	4.14836	0.789478
RP11-434H6.6	0.864619	0.48904	1.52864	0.616845	3.30374	0.693785	15.7321	0.112321
RP11-127B20.2	1.09222	0.314068	3.79836	0.889674	0.973907	0.28178	3.36609	0.96667
AC087294.2	1.36062	0.340134	5.44279	0.66331	3.63959	0.749312	17.6784	0.0879141
ODF2-AS1	3.08499	1.2409	7.66957	0.0153307	2.04835	0.52141	8.0469	0.294691
RP11-368I7.4	0.796305	0.330456	1.91887	0.611745	1.22521	0.343239	4.37345	0.753994
AC010983.1	2.53e-05	4.35e-15	147708	0.356286	0.870404	0.249038	3.04212	0.827772
AC053503.12	0.839131	0.301025	2.33914	0.737388	0.822218	0.228425	2.95959	0.764179
RP11-367F23.1	0.936511	0.087028	10.0778	0.956847	1.63029	0.456631	5.82058	0.447258
RP11-214N9.1	0.873362	0.275721	2.76643	0.817952	0.749092	0.190217	2.94998	0.678617
CTD-3116E22.8	0.808437	0.114159	5.72508	0.83139	0.903007	0.240911	3.38474	0.879664
AC074212.5	0.870809	0.603095	1.25736	0.460473	0.331095	0.0661357	1.65756	0.158047
AC093642.1	9.61319	1.43278	64.4992	0.019793	1.72349	0.484966	6.12503	0.394393
AC127904.2	2.45384	0.335625	17.9407	0.376499	3.03335	0.625003	14.7218	0.149086
RP3-439F8.1	0.200688	0.000165041	244.034	0.65767	1.02871	0.292966	3.61218	0.964765
RP11-396F22.1	0.589557	0.0545618	6.37035	0.663472	0.481313	0.12967	1.78656	0.265559
RP11-91P24.6	0.94607	0.0821516	10.8951	0.964535	1.40676	0.394459	5.01692	0.597117
RP3-324O17.7	1.10108	0.12171	9.96126	0.931711	0.897609	0.253861	3.17379	0.866811
RP13-766D20.2	1.56373	0.464767	5.26126	0.470165	1.04947	0.303579	3.62803	0.939175
RP11-96K19.2	5.88987	0.720539	48.1453	0.0980853	0.532514	0.13382	2.11905	0.364024
RP11-342K2.1	1.15106	0.789949	1.67725	0.463913	2.2831	0.585713	8.89945	0.221644
CTC-510F12.7	0.359639	0.104603	1.23649	0.104576	0.401242	0.103652	1.55323	0.171144
RP11-49G2.3	0.101865	0.000137469	75.4828	0.498105	0.972687	0.279253	3.38803	0.965307
AC087491.2	0.890769	0.596051	1.33121	0.572554	1.47609	0.347226	6.27503	0.595741
RP11-177G23.2	0.0111963	4.29e-06	29.2272	0.263085	1.08431	0.313467	3.7507	0.898253
LINC00702	0.299812	0.00258194	34.8138	0.619496	0.539563	0.135038	2.1559	0.375967
RP11-20B24.6	1.26999	0.721762	2.23463	0.407099	1.22188	0.350593	4.25846	0.752699
RP11-802D6.1	2.21475	0.197006	24.8983	0.519527	2.06461	0.530162	8.04019	0.285768
CH17-373J23.1	1.13209	0.885027	1.44813	0.323312	2.25305	0.576443	8.80612	0.230631
AP006748.1	0.968534	0.877813	1.06863	0.524039	0.756918	0.215279	2.66131	0.663244
SCHLAP1	0.98203	0.923139	1.04468	0.565481	0.725489	0.204197	2.57758	0.618319
RP3-510L9.1	0.992275	0.267838	3.67614	0.99074	0.843265	0.232486	3.05866	0.795162
KB-1507C5.3	1.31947	0.467596	3.72332	0.600427	1.33597	0.379565	4.70228	0.650833
AP001046.5	0.0542377	0.00218716	1.345	0.075234	0.257914	0.0546292	1.21765	0.0652253
CASC21	0.240055	0.0585278	0.984602	0.0475337	0.352232	0.0889227	1.39523	0.121796
CTD-3020H12.4	0.923761	0.208044	4.10171	0.916958	2.23199	0.576878	8.63576	0.232292
RP11-9G1.3	0.0105074	5.46e-07	202.248	0.365413	0.598413	0.148884	2.40521	0.465024
RP11-131M11.2	1.38683	0.460332	4.17809	0.561112	2.25498	0.580966	8.75252	0.227344
RP11-546B15.1	1.47721	0.609115	3.58251	0.388038	3.2677	0.835209	12.7846	0.0723526
RP13-582O9.7	0.704134	0.458684	1.08093	0.108693	0.560117	0.15654	2.00417	0.36649
RP11-45A17.4	2.94336	0.970937	8.92269	0.0564117	3.52271	0.870032	14.2633	0.0622899
RP11-44I10.3	1.06649	0.36664	3.10224	0.905937	1.81978	0.450973	7.3432	0.394048
VIPR1-AS1	1.57319	0.526636	4.69953	0.417075	1.24409	0.35652	4.34132	0.731473
AP003774.4	1.09409	0.784953	1.52498	0.595565	4.58374	0.967048	21.7266	0.0354883
LINC00160	0.584107	0.0965403	3.53408	0.55827	0.970908	0.275726	3.41884	0.963335
RP11-341G23.4	0.887712	0.419612	1.878	0.755385	0.938841	0.267282	3.29773	0.92156
AP001429.1	1.05676	0.401175	2.7837	0.911043	0.635623	0.178577	2.26243	0.480536
RP11-57G10.8	0.535069	0.0180568	15.8555	0.717593	0.981286	0.244203	3.94312	0.978762
LINC00162	0.905742	0.111342	7.36798	0.926246	1.68533	0.468798	6.05875	0.419076
RP11-121G22.3	0.0684292	0.000252385	18.5532	0.348125	0.627772	0.176861	2.22829	0.467351
RP11-173A16.1	1.53571	0.584181	4.0371	0.384345	1.85429	0.518371	6.63306	0.335015
RP11-120K19.4	0.0533683	0.000958883	2.9703	0.152982	0.653712	0.183514	2.32865	0.508828
SEC62-AS1	2.16386	0.189071	24.7648	0.53482	1.42505	0.397343	5.11086	0.585029
ARHGEF38-IT1	1.08471	0.987311	1.19171	0.090279	1.72292	0.432286	6.86686	0.435555
AATBC	0.943648	0.211884	4.20264	0.939334	0.80349	0.225326	2.86516	0.735413
ZNF638-IT1	1.02243	0.728842	1.43429	0.897783	1.82518	0.511231	6.51618	0.347109
RP11-279F6.2	1.01321	1.00035	1.02624	0.04407	0.933143	0.269724	3.22832	0.91297
RP4-777L9.2	1.36682	0.0601095	31.0797	0.844575	1.03269	0.27605	3.86324	0.961885
RP11-627G23.1	1.16269	1.05554	1.28072	0.00224521	567530766	0	Inf	0.00390766
LINC00672	0.917736	0.193314	4.35685	0.913978	1.40643	0.394465	5.01447	0.597297
RP11-493E12.2	1.11179	0.509126	2.42783	0.790297	3.29334	0.819941	13.2279	0.0769317
RP11-329L6.2	1.011	0.938153	1.08951	0.774239	4.13141	0.874126	19.5264	0.0521944
RP3-422G23.4	0.906834	0.459825	1.78839	0.777755	0.567611	0.158943	2.02703	0.377079
RP11-60A24.3	0.937259	0.637293	1.37841	0.741973	1.13345	0.324039	3.96468	0.844457
CTD-2325P2.4	0.174012	0.0309496	0.978366	0.0471679	0.0880766	0.0110685	0.70086	0.00399793
LINC01134	0.985675	0.0800416	12.1381	0.991014	1.82196	0.455739	7.28383	0.389889
RP11-91J19.2	4.04856	0.49479	33.1269	0.192274	1.72673	0.434219	6.86657	0.432849
AC002128.5	1.49994	0.738387	3.04696	0.262195	4.92364	1.03829	23.3482	0.0264617
RP4-724E16.2	1.14045	0.912398	1.4255	0.248273	3.10834	0.797234	12.1191	0.0856145
LINC00239	0.601759	0.036698	9.86741	0.721926	2.39873	0.619988	9.28063	0.190817
RP13-455A7.1	1.77674	0.172859	18.2624	0.628752	0.906498	0.24922	3.29725	0.881511
RP11-415I12.3	0.0491932	0.00101313	2.38862	0.128402	0.420999	0.108645	1.63136	0.196765
RP11-700N1.1	0.971063	0.1125	8.3819	0.978699	0.997967	0.284847	3.49639	0.997461
GPC5-AS1	1.00999	0.992555	1.02774	0.263131	0.923337	0.266779	3.19573	0.899776
RP11-484K9.4	0.710244	0.0825515	6.11069	0.755354	1.34821	0.365243	4.97662	0.652826
LINC00920	0.666905	0.432379	1.02864	0.0669137	0.0850452	0.0101877	0.709946	0.00549464
EHMT2-AS1	1.23201	0.783468	1.93735	0.366315	4.13639	0.87018	19.6622	0.0533124
LINC01133	0.986787	0.791296	1.23058	0.906008	0.841547	0.24123	2.9358	0.786447
RP11-1348G14.5	3.22779	0.311962	33.3972	0.325664	1.0506	0.300748	3.67004	0.938344
RP11-63A1.1	5.33844	0.381568	74.6888	0.21341	1.0971	0.316794	3.79942	0.883705
RP11-261P13.6	1.44253	0.170533	12.2023	0.736627	7.56737	0.940107	60.9134	0.0260513
AC003991.3	1.49501	0.124598	17.938	0.751097	1.08744	0.31457	3.75918	0.894592
AC131056.3	1.38227	0.0750917	25.4444	0.827562	0.8449	0.24249	2.94386	0.791063
RP11-705O1.8	9.7939	0.164612	582.707	0.273723	4.22962	0.896822	19.9479	0.0473418
AC144831.1	0.162033	0.00438715	5.98445	0.322985	0.63125	0.175896	2.26541	0.476752
AP000223.42	0.176413	0.00629988	4.94	0.307521	0.661413	0.185011	2.36455	0.521956
RP11-770J1.3	0.962883	0.503209	1.84246	0.909048	1.0491	0.303225	3.62967	0.939662
RP3-337H4.9	5.35223	0.300268	95.4026	0.25371	1.1266	0.301593	4.20838	0.859221
RP11-867G23.1	0.835266	0.0434029	16.0742	0.905036	1.6618	0.465832	5.92827	0.429013
FGF14-AS2	0.814752	0.454757	1.45973	0.491072	0.246352	0.0518053	1.17148	0.0571302
MBNL1-AS1	0.892092	0.347477	2.2903	0.812376	1.17007	0.330986	4.13632	0.807219
LINC00158	0.0133345	3.5e-06	50.8538	0.304824	0.643575	0.181589	2.28092	0.491318
RP11-452C13.1	0.00981242	1.23e-06	78.1484	0.313	0.477614	0.123149	1.85235	0.274524
RP11-417L19.5	1.17953	0.464028	2.99827	0.72868	1.30433	0.374739	4.53992	0.675427
CTC-296K1.3	0.968668	0.830132	1.13032	0.686022	0.568097	0.14139	2.28258	0.419957
FSIP2-AS1	2.21692	0.704665	6.97458	0.173389	3.61455	0.749956	17.421	0.0881495
RP11-432I5.2	1.04951	0.264929	4.1576	0.945149	2.39927	0.613282	9.3864	0.195024
LINC00900	0.00230721	2.38e-06	2.24123	0.083627	0.312652	0.0645461	1.51444	0.128205
LINC01310	1.39256	1.09949	1.76374	0.00601998	1.40418	0.379869	5.19052	0.609357
AC092168.2	0.977312	0.225285	4.23968	0.975547	0.903109	0.258844	3.15095	0.872952
MIR31HG	11.0716	0.328505	373.146	0.180343	0.517641	0.133116	2.01292	0.333464
RP11-48B3.4	1.03945	0.79951	1.35139	0.772629	1.34745	0.379297	4.78682	0.643527
RP4-665N4.8	1.17458	0.357248	3.86185	0.791031	1.25858	0.361874	4.37725	0.717049
SLCO4A1-AS1	2.91346	1.09971	7.71861	0.0314628	1.21574	0.350135	4.22128	0.758032
RHPN1-AS1	0.386043	0.0635545	2.34491	0.301106	0.419892	0.11013	1.60093	0.192812
LINC00086	0.546438	0.162488	1.83764	0.328752	0.993635	0.265084	3.72452	0.992443
RP11-286H15.1	1.21996	0.186955	7.96075	0.835425	0.871239	0.238016	3.1891	0.834955
RP11-295M3.4	0.769354	0.548739	1.07866	0.128318	0.676082	0.188874	2.42006	0.544978
AC116614.1	0.891453	0.738692	1.07581	0.230888	0.451472	0.114211	1.78466	0.24557
RP11-44N11.1	0.0140868	4.25e-08	4666.28	0.511004	0.578539	0.159029	2.1047	0.401005
AJ003147.11	2.01969	0.27475	14.8467	0.489782	3.96124	0.838942	18.7038	0.0605135
RPPH1	0.00536355	2.28e-07	126.016	0.308619	0.76613	0.21453	2.736	0.680871
CTC-236F12.4	0.022063	5.21e-06	93.3554	0.370689	0.824956	0.231056	2.9454	0.766631
PTPRG-AS1	0.861703	0.233312	3.18257	0.823313	0.448237	0.114678	1.752	0.236637
RP11-74E22.3	0.265881	0.0230922	3.06133	0.287991	0.837593	0.234954	2.98595	0.784386
RP11-519G16.3	0.0271734	0.00011421	6.46525	0.196553	0.462156	0.119057	1.794	0.253122
FOXP1-AS1	1.12419	0.434611	2.9079	0.809227	1.5935	0.449436	5.64983	0.466592
RP4-753M9.1	1.02472	0.0996835	10.5339	0.983612	0.873244	0.250512	3.04399	0.831406
RP11-276H19.2	1.27489	0.473398	3.43337	0.630888	0.474396	0.121901	1.84618	0.271329
CTA-390C10.9	0.639018	0.0251031	16.2667	0.786271	0.868323	0.239706	3.14545	0.829642
RP11-135A24.2	0.946557	0.142474	6.28864	0.954667	1.71409	0.477446	6.15383	0.403193
CTD-2373J6.1	0.019221	6.34e-06	58.2297	0.333939	0.237753	0.0503138	1.12348	0.0487905
FBXL19-AS1	1.03042	0.564311	1.88152	0.922297	0.756064	0.215135	2.65709	0.661837
CTD-2526A2.2	0.9013	0.0956752	8.49062	0.927645	0.746467	0.207519	2.68512	0.653383
RP11-65J21.3	1.6114	0.579187	4.48323	0.360782	1.61403	0.455182	5.72317	0.454248
LINC01160	3.1668	0.0914777	109.629	0.523846	1.22934	0.354667	4.26114	0.744324
BACH1-AS1	1.91892	0.381401	9.65453	0.429147	1.3685	0.383486	4.88362	0.6275
SERHL	0.95022	0.77532	1.16458	0.62273	1.69659	0.420125	6.85137	0.453328
RP11-504P24.9	1.04545	0.431093	2.53532	0.921669	1.09238	0.313002	3.81241	0.889769
RP5-1007F24.1	0.731566	0.237016	2.25802	0.586745	0.849652	0.244021	2.95838	0.797767
RP11-264B17.4	8.86989	0.579784	135.697	0.116812	3.92262	0.819549	18.7749	0.0660502
RP11-386I14.4	0.921043	0.329428	2.57513	0.87541	1.26031	0.362337	4.38373	0.71544
CTD-2382E5.6	0.991529	0.110623	8.88718	0.993934	0.901071	0.259176	3.13273	0.869791
RP11-807H7.2	0.706603	0.15083	3.31027	0.659389	0.691576	0.194983	2.45291	0.565878
RP11-118K6.2	0.140766	0.0109982	1.80166	0.131718	0.264836	0.056214	1.2477	0.0708895
OSTN-AS1	1.0123	0.968299	1.0583	0.589804	0.389735	0.100058	1.51806	0.159297
RP11-789C17.1	0.860311	0.357077	2.07276	0.737351	0.741982	0.207395	2.65453	0.64516
PVT1	1.28531	1.02464	1.61229	0.0299748	6.52434	0.811214	52.4733	0.043376
RP11-864I4.4	0.403831	0.0764081	2.13432	0.285767	1.01259	0.288841	3.54981	0.984408
RP11-686D22.4	0.880806	0.216391	3.58527	0.859345	1.20396	0.335785	4.31682	0.775416
CTC-232P5.1	0.986627	0.537051	1.81255	0.965393	2.18198	0.552511	8.6171	0.254549
PLBD1-AS1	0.182885	0.00954434	3.50438	0.259478	0.138216	0.0173526	1.1009	0.0293937
F11-AS1	0.496269	0.0153628	16.0311	0.69273	0.589106	0.164487	2.10987	0.411085
AC133680.1	1.3912	0.200466	9.65476	0.738353	0.75446	0.21117	2.69551	0.663514
CTB-119C2.1	1.01007	0.22869	4.46126	0.98945	2.0999	0.541606	8.14169	0.272413
RP5-963E22.6	0.53669	0.114175	2.52276	0.43063	0.745116	0.210125	2.64223	0.647626
RP11-462G2.1	0.762215	0.340314	1.70716	0.509266	1.24084	0.35676	4.31572	0.733901
RP11-91H12.1	0.741062	0.155922	3.52211	0.706315	2.38739	0.617062	9.2367	0.193379
RP4-718N17.2	0.862761	0.537709	1.38431	0.540595	0.972788	0.280136	3.37806	0.965353
RP11-775D22.2	0.0108591	4.49e-05	2.62894	0.106344	0.119032	0.015056	0.941057	0.0156253
RP11-417F21.1	1.014	0.477743	2.15218	0.971124	1.7665	0.494705	6.30786	0.374727
CTC-523E23.5	0.481289	0.0948823	2.44133	0.377418	1.36669	0.38159	4.89489	0.629965
LINC00595	0.0268051	7.83e-05	9.18056	0.22421	0.251438	0.0532169	1.18799	0.059824
LINC00939	0.369931	0.025286	5.41206	0.467575	0.902171	0.2469	3.29652	0.876207
RP11-395G23.3	1.65032	0.354685	7.67882	0.523066	1.04389	0.301783	3.61091	0.945905
RP11-225H22.4	0.0365336	4.56e-05	29.2828	0.332	1.48451	0.415997	5.29752	0.540186
RP4-724E13.2	2.79223	0.721168	10.811	0.137096	2.00149	0.546301	7.33292	0.286285
MIR100HG	0.20993	4.25e-05	1036.59	0.719042	0.442771	0.113936	1.72068	0.226893
LINC00694	0.439853	0.0351898	5.49791	0.523896	1.04676	0.302699	3.61977	0.942446
RP11-229P13.15	3.49689	1.66797	7.33123	0.00091802	1.45533	0.406113	5.21529	0.562303
PART1	0.897643	0.771683	1.04416	0.161581	0.529162	0.143975	1.94486	0.330682
RP11-430H10.1	0.642481	0.0238509	17.3068	0.792333	0.842947	0.235078	3.02265	0.792911
RMST	1.03299	0.321292	3.32115	0.956565	0.783632	0.220657	2.78296	0.705436
AP000437.3	0.25476	0.00101846	63.7263	0.627428	1.67457	0.414686	6.76217	0.464777
LINC01169	0.6053	0.0949183	3.86004	0.595353	0.634328	0.176566	2.27887	0.481883
LINC01116	0.434697	0.00656351	28.7897	0.696971	1.88054	0.446422	7.92175	0.381707
RP11-461A8.4	2.31127	0.993513	5.37685	0.0517922	3.34507	0.689349	16.2319	0.113246
RP1-80N2.3	0.903001	0.226557	3.59915	0.885007	1.70925	0.429941	6.79522	0.441561
AC005740.5	1.53789	0.0337368	70.1044	0.825202	2.54665	0.658084	9.85505	0.160441
RP11-13K12.5	1.17897	0.713954	1.94687	0.519992	0.840342	0.234504	3.01135	0.789134
AC124944.3	0.896782	0.448972	1.79125	0.757607	2.10975	0.543403	8.19102	0.269817
AC116035.1	0.0877519	6.59e-05	116.839	0.507382	0.822316	0.230977	2.92759	0.762352
CH507-513H4.6	4.46e-05	4.87e-18	4.08321e+08	0.510613	0.555548	0.117829	2.61933	0.451074
LA16c-312E8.2	1.3087	0.93388	1.83396	0.118139	1.46487	0.408473	5.25335	0.555676
TBX2-AS1	0.933503	0.719139	1.21177	0.605188	0.991976	0.285944	3.44129	0.989872
RP11-664D7.4	0.978583	0.850977	1.12532	0.761358	0.646776	0.154209	2.71267	0.548248
LINC00402	0.281707	0.00227182	34.9318	0.606465	0.836469	0.223786	3.12656	0.790437
RP11-390F4.3	1.16619	0.446992	3.04256	0.753349	0.955244	0.274311	3.32648	0.942654
RP11-761I4.5	1.63036	0.193164	13.7607	0.653327	2.15705	0.555375	8.37789	0.255355
CTB-36H16.2	0.520281	0.126484	2.14012	0.365196	0.932802	0.248598	3.50011	0.917867
RP11-575F12.2	0.202233	0.000531013	77.019	0.598072	0.393829	0.101704	1.52502	0.162099
RP1-136B1.1	0.594013	0.0626095	5.63574	0.650032	1.75985	0.435914	7.10478	0.421874
RP11-680F20.10	1.60131	0.689744	3.71761	0.273244	1.45288	0.408503	5.16733	0.561686
RP11-354E11.2	2.2484	0.0254632	198.533	0.723035	0.263088	0.0549654	1.25925	0.0734524
AC092066.1	0.987733	0.726729	1.34248	0.937162	0.881395	0.218266	3.55922	0.859201
RP11-116D17.3	0.0691107	0.000147818	32.312	0.394263	0.543632	0.139652	2.11624	0.372289
CTD-2298J14.2	0.0364271	0.000181148	7.3251	0.220918	0.141067	0.017503	1.13695	0.0331747
CTD-2240J17.1	1.2242	0.00318075	471.164	0.946899	3.96634	0.839785	18.7332	0.0603096
RP4-813D12.3	0.0115711	1.27e-05	10.5131	0.199475	0.353486	0.0829853	1.50572	0.144129
AC015987.1	1.35015	0.829528	2.19752	0.227064	1.67734	0.427975	6.57393	0.453246
RP11-603J24.21	1.9654	0.695155	5.55675	0.202578	3.22621	0.665617	15.6373	0.125314
RP11-449J21.5	0.461106	0.0490653	4.33338	0.498275	1.09054	0.29024	4.09756	0.89786
CSE1L-AS1	0.00320847	2.24e-07	45.8786	0.239507	0.429535	0.111057	1.66131	0.207241
RP11-415J8.7	1.10744	0.358139	3.42444	0.859366	0.890959	0.251982	3.15025	0.857727
RP4-680D5.8	0.595023	0.0249649	14.182	0.748308	0.387174	0.098926	1.51531	0.157995
RP11-127L20.3	1.16621	0.69857	1.94691	0.556496	2.9376	0.752425	11.4689	0.104514
AC008746.12	1.29885	0.88921	1.8972	0.176194	3.83361	0.802409	18.3155	0.0708915
RP11-452L6.6	0.145581	0.000738532	28.6974	0.474731	0.50031	0.128605	1.94634	0.308337
RP5-1159O4.2	1.16999	0.937509	1.46012	0.164824	2.86228	0.593833	13.7962	0.171625
LINC01572	25.832	2.1274	313.666	0.010693	3.78199	0.939072	15.2315	0.0464252
CTD-2334D19.1	1.0329	0.716089	1.48987	0.862503	0.770481	0.211667	2.8046	0.691686
AP000487.5	3.86402	0.856233	17.4376	0.0787325	3.57586	0.755236	16.9309	0.0864667
RP11-483L5.1	0.800045	0.0937543	6.82712	0.838401	0.944656	0.27231	3.27705	0.928508
CTD-2047H16.2	1.59332	0.337538	7.52113	0.556326	1.73969	0.486936	6.21543	0.388247
RP11-780O24.2	0.941054	0.0843603	10.4976	0.960624	1.60561	0.451056	5.71543	0.460732
ZNF503-AS1	0.846077	0.356144	2.00999	0.70498	1.13824	0.321166	4.03402	0.840934
CTD-2201I18.1	0.965105	0.15589	5.9749	0.96954	1.99197	0.512707	7.73921	0.310301
RP11-381P6.1	1.1936	0.563566	2.52799	0.643927	1.33151	0.373426	4.74773	0.657864
RFX3-AS1	1.11682	0.842151	1.48107	0.443	1.9245	0.523465	7.07538	0.316759
RP11-465N4.4	1.57162	0.94787	2.60584	0.0796977	5.12346	0.62192	42.2077	0.0915546
CEBPB-AS1	0.796254	0.0821296	7.71975	0.844157	0.771468	0.21352	2.78739	0.691439
RP11-429J17.7	0.692553	0.27128	1.76802	0.442336	0.63428	0.172392	2.3337	0.490343
RP11-141O11.2	1.99123	0.633397	6.25988	0.238575	0.91876	0.262896	3.21085	0.894385
BZRAP1-AS1	1.06091	0.223942	5.02598	0.940612	0.843752	0.236693	3.00777	0.793106
RP11-499E18.1	0.0270764	0.000228648	3.20639	0.138437	0.370993	0.0948985	1.45035	0.138446
RP11-348F1.2	0.0318838	3.56e-05	28.5618	0.320479	0.355137	0.0732538	1.72172	0.180552
RP3-333H23.9	0.487708	0.0318825	7.46051	0.605892	1.55673	0.43323	5.59378	0.494362
LINC00398	0.00011438	1.87e-09	7.01426	0.106607	0.552434	0.139183	2.19268	0.392493
RP11-514P8.2	5.18003	0.295828	90.7035	0.260125	1.78209	0.499964	6.35217	0.366474
LINC00593	2.50657	1.04826	5.99365	0.0388352	1.62809	0.455445	5.81994	0.449014
EMX2OS	0.249515	0.000319963	194.578	0.682834	1.22823	0.339868	4.43867	0.753457
AC011525.2	0.994418	0.378532	2.61238	0.990937	0.869187	0.2373	3.18367	0.832253
RP11-89K10.1	3.08153	0.45811	20.7283	0.247172	3.0828	0.648058	14.6649	0.136794
RP11-42I10.1	2.03619	0.661889	6.26402	0.21489	7.16278	0.896287	57.2422	0.030808
RP4-697K14.15	0.599134	0.162575	2.20798	0.441444	0.911745	0.235428	3.53093	0.893567
LINC00882	0.00338156	3.61e-06	3.16479	0.10312	0.423049	0.107906	1.65857	0.204024
RP11-323C15.2	0.963562	0.578599	1.60465	0.886574	0.573689	0.145931	2.25531	0.42071
AC073133.1	1.12213	0.824443	1.5273	0.463801	1.11481	0.299124	4.15482	0.871313
LL09NC01-139C3.1	0.762442	0.302171	1.9238	0.565716	0.753106	0.208363	2.72202	0.664482
LINC00412	0.1154	0.00257969	5.16229	0.265478	0.425497	0.108087	1.67503	0.20886
RP11-255E6.6	0.468655	0.012579	17.4607	0.681376	1.02645	0.273224	3.85617	0.969162
RP11-47L3.1	0.105836	0.00288081	3.88824	0.221924	0.708422	0.19786	2.53645	0.594581
RP11-435O5.6	1.4005	0.672852	2.91507	0.367813	0.783954	0.217607	2.82428	0.709137
CTD-3252C9.4	0.97848	0.883672	1.08346	0.675668	0.844102	0.237834	2.99581	0.792922
AC092171.2	0.677279	0.0542586	8.4541	0.76223	1.40396	0.387579	5.0857	0.603814
AP004372.1	1.07561	1.04812	1.10382	3.42e-08	3.0207	0.734017	12.4311	0.111018
RP11-285E9.6	1.67079	0.0701971	39.767	0.750949	0.706227	0.179755	2.77465	0.616781
LRRC3-AS1	0.658258	0.123414	3.51096	0.624433	0.589352	0.164564	2.11064	0.411443
LINC00668	0.929467	0.78481	1.10079	0.396756	0.109871	0.0139182	0.86733	0.0108602
KB-1742H10.3	1.56515	0.107245	22.8422	0.743253	2.25083	0.57537	8.8052	0.231556
RP11-656D10.7	13.8471	0.0791556	2422.35	0.318575	8.69201	1.10078	68.6344	0.0133672
CTA-292E10.9	1.30113	0.918883	1.84237	0.138002	1.49028	0.420265	5.2846	0.534054
RP11-88I18.3	0.00381719	4.35e-07	33.4951	0.229371	0.625891	0.155599	2.51762	0.50591
LINC01140	0.261285	3.71e-06	18386.6	0.813681	0.508181	0.129622	1.99232	0.322782
RP11-86K22.2	0.0245294	2.43e-05	24.7591	0.293427	0.325132	0.0682445	1.549	0.138194
CTD-2240J17.3	0.825707	0.100223	6.80278	0.858727	1.56411	0.438808	5.57521	0.486808
RP11-22C11.2	0.852003	0.472429	1.53655	0.594495	1.0568	0.282377	3.95507	0.934608
AC011239.2	0.056694	0.0010805	2.97474	0.155481	0.303571	0.0741243	1.24326	0.0825325
RP11-97C16.1	1.01494	0.91605	1.12451	0.776745	2.24841	0.571041	8.85288	0.234698
RP11-379L18.1	1.07899	0.36997	3.14677	0.889286	2.49913	0.644315	9.69346	0.170528
SLC22A18AS	0.0830257	0.00340385	2.02514	0.126763	0.324082	0.0790003	1.32948	0.102809
AC000068.10	0.450659	0.132115	1.53725	0.202973	0.294427	0.0583636	1.4853	0.116782
AC024704.2	0.434642	0.00288818	65.4093	0.744639	0.599101	0.167316	2.14517	0.426348
RP11-738E22.3	0.400491	0.128432	1.24885	0.114799	0.26719	0.065476	1.09033	0.0515059
RP4-802A10.1	0.24493	4.17e-05	1439.8	0.75072	1.51151	0.423477	5.395	0.521693
RP11-90B9.3	0.134989	0.00303371	6.00652	0.301075	0.998195	0.287237	3.46889	0.997731
RP11-264M12.2	2.61419	0.056553	120.842	0.62321	1.45267	0.407259	5.18162	0.56276
RP11-266K4.14	18.7469	2.22395	158.028	0.00704223	0.846887	0.237285	3.02259	0.797739
CTD-2015H6.3	0.932795	0.73617	1.18194	0.564614	0.57306	0.160133	2.05078	0.386226
RP11-511H23.2	0.697702	0.0729884	6.6694	0.754645	0.914324	0.258029	3.2399	0.889602
RP11-359J6.1	0.968443	0.629188	1.49062	0.884135	1.02475	0.270801	3.8778	0.971275
AC004510.3	0.93329	0.0288864	30.1536	0.968942	0.624152	0.173941	2.23964	0.465754
RP1-80N2.4	0.3265	0.0166853	6.38898	0.460698	1.11048	0.318389	3.87313	0.869356
LINC01394	9.51e-07	2.47e-13	3.65496	0.0730655	0.205395	0.0433389	0.973426	0.0276429
LINC00839	18.054	3.54727	91.8868	0.000491978	1.51898	0.426733	5.40687	0.515727
RP11-900F13.3	0.23521	0.00292536	18.9118	0.517901	0.50636	0.137398	1.86612	0.29845
RP11-400K9.4	0.840848	0.635357	1.1128	0.225349	1.01702	0.270736	3.82043	0.980061
AC138472.6	0.996919	0.571636	1.7386	0.991324	0.92868	0.238985	3.60878	0.914897
RP11-394O4.5	1.00741	0.973676	1.04232	0.670891	0.490374	0.12663	1.89897	0.29216
FOXP4-AS1	1.06076	0.745362	1.50962	0.74319	0.49018	0.131617	1.82557	0.279484
CTD-2233K9.1	1.12971	0.143848	8.87223	0.907664	0.752655	0.209845	2.69957	0.661805
RP11-313D6.3	0.852115	0.0727026	9.98725	0.898596	1.20471	0.333108	4.35691	0.776185
RP11-540A21.2	0.182769	0.000169221	197.401	0.633435	1.27349	0.362433	4.47468	0.705495
RP11-973H7.1	2.13225	0.49412	9.20118	0.310121	1.22026	0.349554	4.25981	0.754601
CTD-2293H3.2	0.0896563	0.00121759	6.60177	0.271538	0.761263	0.211342	2.7421	0.675726
CTB-31N19.3	1.3782	0.52411	3.62413	0.515507	1.60577	0.452682	5.69608	0.459329
LINC00308	1.39539	0.523133	3.72203	0.505672	8.3144	1.04889	65.9071	0.0166607
AC001226.7	0.480642	0.0258119	8.94999	0.6234	0.884536	0.249683	3.13359	0.849134
AC006077.3	0.797145	0.377054	1.68528	0.552814	1.15048	0.307469	4.30481	0.834955
RP11-143K11.7	3.7551	1.41423	9.97063	0.00791701	1.96608	0.536311	7.20748	0.299538
RP11-1017G21.6	0.601538	0.238053	1.52003	0.282537	0.524109	0.141851	1.93647	0.325398
RP11-1275H24.2	1.12242	0.669125	1.8828	0.661685	2.13418	0.541489	8.41145	0.2681
RP1-191J18.66	0.0735989	0.00131547	4.11776	0.20384	0.351333	0.0863964	1.4287	0.129016
HOXB-AS1	0.999484	0.267415	3.73564	0.999387	1.32428	0.380957	4.60343	0.657593
ZNF30-AS1	2.70897	0.123446	59.4471	0.527114	1.43919	0.401377	5.16038	0.574285
RP11-274B21.9	1.21451	0.374169	3.94217	0.746306	2.17996	0.557337	8.52667	0.251387
RP11-718G2.5	32.4404	1.45347	724.047	0.0280934	8.35729	1.04947	66.5516	0.0168505
RP4-535B20.4	1.01344	0.0881481	11.6515	0.991452	1.37867	0.393454	4.83086	0.614285
RP4-575N6.4	0.457272	0.0331062	6.31598	0.559144	1.01911	0.250156	4.15179	0.978922
RP11-575L7.8	1.24526	1.11191	1.3946	0.000147307	3.40808	0.849021	13.6805	0.0679075
RP11-483P21.2	0.991071	0.88473	1.11019	0.876912	0.756646	0.211839	2.70258	0.666712
AC097468.4	1.22276	0.390702	3.82681	0.729731	2.36336	0.609069	9.17052	0.200082
RP11-352G9.1	0.851283	0.481681	1.50449	0.579468	0.886825	0.254128	3.09473	0.850514
LL0XNC01-36H8.1	1.12711	0.590255	2.15225	0.716936	3.19481	0.820585	12.4384	0.0771526
RP3-325F22.5	0.863438	0.645392	1.15515	0.322787	0.666564	0.186062	2.38796	0.530828
MIR205HG	0.977293	0.873032	1.09401	0.68986	0.732711	0.206513	2.59966	0.628906
RP11-74C1.4	1.10233	0.587776	2.06735	0.761382	1.55743	0.435146	5.57422	0.492506
CTC-360G5.9	57.573	0.0926418	35779.3	0.216817	2.01878	0.549127	7.42171	0.281585
AC008781.7	25.3331	0.104877	6119.26	0.248296	0.895154	0.253052	3.16655	0.863513
RP11-84C10.4	2.76272	0.0435437	175.286	0.631288	1.19085	0.341113	4.15733	0.783964
RP11-73M7.1	1.62293	0.0135586	194.26	0.842775	1.25087	0.35956	4.35162	0.724383
LINC00890	0.962265	0.788179	1.1748	0.705594	0.790654	0.221391	2.82366	0.716995
RP11-525G13.2	2.37972	0.84562	6.69695	0.100524	2.52706	0.649666	9.82975	0.166131
RP11-385F7.1	0.953576	0.844383	1.07689	0.443612	1.65472	0.408307	6.70597	0.476561
CTA-293F17.1	0.772368	0.480123	1.2425	0.286947	0.182711	0.0363663	0.917976	0.0237531
CTD-2089N3.1	0.489995	0.178706	1.34352	0.165696	0.310094	0.0640106	1.50222	0.125293
CTC-529I10.1	1.48552	1.01462	2.17498	0.0418957	8.79565	1.10279	70.1527	0.0137956
AP001628.6	2.73718	1.15762	6.47203	0.0218293	6.98869	0.859103	56.852	0.034257
CTD-2517M22.14	1.17868	0.486072	2.85818	0.716047	2.2303	0.565614	8.79442	0.240223
CTB-193M12.4	1.09326	0.77737	1.53752	0.608312	0.426091	0.109955	1.65116	0.203454
HCG25	1.13364	0.183346	7.00941	0.892652	0.776116	0.220346	2.73368	0.69247

## Sheet: Table S4
#Table S4. Significantly correlated lncRNA-hallmark pairs.
Hallmark	lncRNA	cor	p.value	FDR
HALLMARK_TNFA_SIGNALING_VIA_NFKB	AP000892.6	0.448432	0	0
HALLMARK_TNFA_SIGNALING_VIA_NFKB	A1BG-AS1	0.341142	7.8167e-15	9.31551e-14
HALLMARK_TNFA_SIGNALING_VIA_NFKB	RP4-800J21.3	0.413793	6.74658e-22	1.44235e-20
HALLMARK_TNFA_SIGNALING_VIA_NFKB	CTC-523E23.3	-0.328395	8.84638e-14	9.32869e-13
HALLMARK_TNFA_SIGNALING_VIA_NFKB	RP11-359P5.1	0.420551	1.23423e-22	2.7435e-21
HALLMARK_TNFA_SIGNALING_VIA_NFKB	RP11-823E8.3	0.431484	7.27753e-24	1.71672e-22
HALLMARK_TNFA_SIGNALING_VIA_NFKB	USP3-AS1	-0.307991	3.17653e-12	2.76996e-11
HALLMARK_TNFA_SIGNALING_VIA_NFKB	RP11-317P15.4	0.430301	9.93702e-24	2.3304e-22
HALLMARK_TNFA_SIGNALING_VIA_NFKB	RP11-254F19.2	0.406999	3.58064e-21	7.34252e-20
HALLMARK_TNFA_SIGNALING_VIA_NFKB	RP13-616I3.1	-0.316559	7.33779e-13	6.92324e-12
HALLMARK_TNFA_SIGNALING_VIA_NFKB	RP1-65J11.1	0.326194	9.79917e-14	1.02828e-12
HALLMARK_TNFA_SIGNALING_VIA_NFKB	RP11-362F19.1	0.321295	2.38183e-13	2.38413e-12
HALLMARK_TNFA_SIGNALING_VIA_NFKB	MCF2L-AS1	-0.372436	0	0
HALLMARK_TNFA_SIGNALING_VIA_NFKB	RP11-815J21.4	0.328179	6.80703e-14	7.27872e-13
HALLMARK_TNFA_SIGNALING_VIA_NFKB	BOLA3-AS1	0.367717	1.05394e-17	1.71449e-16
HALLMARK_TNFA_SIGNALING_VIA_NFKB	RP11-57A19.2	-0.313111	1.33148e-12	1.21667e-11
HALLMARK_TNFA_SIGNALING_VIA_NFKB	SACS-AS1	0.302085	6.6492e-12	5.56053e-11
HALLMARK_TNFA_SIGNALING_VIA_NFKB	RP4-610C12.3	0.305294	3.8768e-12	3.34154e-11
HALLMARK_TNFA_SIGNALING_VIA_NFKB	RP11-84C13.2	-0.375445	0	0
HALLMARK_TNFA_SIGNALING_VIA_NFKB	RP11-7F17.7	0.325529	1.10652e-13	1.15344e-12
HALLMARK_TNFA_SIGNALING_VIA_NFKB	UG0898H09	0.418611	2.01755e-22	4.4406e-21
HALLMARK_TNFA_SIGNALING_VIA_NFKB	DNM3OS	0.504974	0	0
HALLMARK_TNFA_SIGNALING_VIA_NFKB	RP11-494M8.4	0.373082	8.56699e-18	1.405e-16
HALLMARK_TNFA_SIGNALING_VIA_NFKB	CTD-3222D19.12	-0.511127	0	0
HALLMARK_TNFA_SIGNALING_VIA_NFKB	Z83851.4	-0.322584	2.5352e-13	2.52882e-12
HALLMARK_TNFA_SIGNALING_VIA_NFKB	L3MBTL4-AS1	0.322382	1.95838e-13	1.9795e-12
HALLMARK_TNFA_SIGNALING_VIA_NFKB	RP11-1036E20.9	0.311547	1.32957e-12	1.2151e-11
HALLMARK_TNFA_SIGNALING_VIA_NFKB	JAZF1-AS1	0.314999	7.28344e-13	6.8746e-12
HALLMARK_TNFA_SIGNALING_VIA_NFKB	RP11-223A3.1	-0.382217	0	0
HALLMARK_TNFA_SIGNALING_VIA_NFKB	AC079630.4	0.371254	1.27071e-17	2.05017e-16
HALLMARK_TNFA_SIGNALING_VIA_NFKB	C20orf166-AS1	0.339443	8.18013e-15	9.71921e-14
HALLMARK_TNFA_SIGNALING_VIA_NFKB	PLS3-AS1	0.349256	1.20197e-15	1.57968e-14
HALLMARK_TNFA_SIGNALING_VIA_NFKB	RP11-276H19.1	0.366913	3.20705e-17	4.97767e-16
HALLMARK_TNFA_SIGNALING_VIA_NFKB	CTC-455F18.1	0.437119	1.62437e-24	3.94813e-23
HALLMARK_TNFA_SIGNALING_VIA_NFKB	RP11-532F6.3	0.456397	0	0
HALLMARK_TNFA_SIGNALING_VIA_NFKB	CTC-497E21.3	0.32281	1.81301e-13	1.84059e-12
HALLMARK_TNFA_SIGNALING_VIA_NFKB	RP11-401P9.4	0.342008	6.58126e-15	7.92036e-14
HALLMARK_TNFA_SIGNALING_VIA_NFKB	RP11-35J10.7	0.344157	3.28374e-15	4.09662e-14
HALLMARK_TNFA_SIGNALING_VIA_NFKB	CELF2-AS1	0.324408	1.35727e-13	1.40015e-12
HALLMARK_TNFA_SIGNALING_VIA_NFKB	CTD-3184A7.4	-0.374349	0	0
HALLMARK_TNFA_SIGNALING_VIA_NFKB	CTC-436P18.3	0.310282	1.6543e-12	1.49432e-11
HALLMARK_TNFA_SIGNALING_VIA_NFKB	BLACAT1	0.389926	2.01289e-19	3.71556e-18
HALLMARK_TNFA_SIGNALING_VIA_NFKB	RP11-190C22.8	-0.404841	6.03577e-21	1.22331e-19
HALLMARK_TNFA_SIGNALING_VIA_NFKB	CASC11	-0.308948	2.70384e-12	2.37917e-11
HALLMARK_TNFA_SIGNALING_VIA_NFKB	RP11-872J21.3	-0.438714	0	0
HALLMARK_TNFA_SIGNALING_VIA_NFKB	RP11-107E5.3	0.310116	1.70229e-12	1.53541e-11
HALLMARK_TNFA_SIGNALING_VIA_NFKB	RP11-461O7.1	0.415836	4.05359e-22	8.77958e-21
HALLMARK_TNFA_SIGNALING_VIA_NFKB	RP11-6N17.3	0.317214	4.93056e-13	4.75272e-12
HALLMARK_TNFA_SIGNALING_VIA_NFKB	LINC00654	0.370083	2.45752e-18	4.20771e-17
HALLMARK_TNFA_SIGNALING_VIA_NFKB	CCND2-AS2	0.314947	7.35086e-13	6.93457e-12
HALLMARK_TNFA_SIGNALING_VIA_NFKB	RP11-165A20.3	0.362057	8.88703e-17	1.32154e-15
HALLMARK_TNFA_SIGNALING_VIA_NFKB	CTD-2240J17.4	-0.320863	2.57378e-13	2.56544e-12
HALLMARK_TNFA_SIGNALING_VIA_NFKB	CTA-363E6.5	0.44175	4.63643e-25	1.15456e-23
HALLMARK_TNFA_SIGNALING_VIA_NFKB	BX470102.3	0.583943	1.39404e-46	5.27859e-45
HALLMARK_TNFA_SIGNALING_VIA_NFKB	CTD-2314G24.2	0.345524	3.23388e-15	4.03876e-14
HALLMARK_TNFA_SIGNALING_VIA_NFKB	CTD-2566J3.1	0.358941	1.69376e-16	2.44448e-15
HALLMARK_TNFA_SIGNALING_VIA_NFKB	RP11-641D5.2	0.398235	2.91639e-20	5.67091e-19
HALLMARK_TNFA_SIGNALING_VIA_NFKB	RP11-69I8.3	0.426254	2.85554e-23	6.54471e-22
HALLMARK_TNFA_SIGNALING_VIA_NFKB	RP11-875O11.1	0.474268	0	0
HALLMARK_TNFA_SIGNALING_VIA_NFKB	RP11-253M7.1	0.351507	9.12901e-16	1.217e-14
HALLMARK_TNFA_SIGNALING_VIA_NFKB	RP11-119D9.1	0.302757	5.94215e-12	4.9994e-11
HALLMARK_TNFA_SIGNALING_VIA_NFKB	LINC01550	0.46633	4.28852e-28	1.18981e-26
HALLMARK_TNFA_SIGNALING_VIA_NFKB	LINC00937	0.343792	3.52609e-15	4.38313e-14
HALLMARK_TNFA_SIGNALING_VIA_NFKB	RP11-13K12.1	0.324604	1.30971e-13	1.35314e-12
HALLMARK_TNFA_SIGNALING_VIA_NFKB	CTC-231O11.1	0.497129	2.92863e-32	9.12273e-31
HALLMARK_TNFA_SIGNALING_VIA_NFKB	CTC-444N24.7	0.339262	1.13152e-14	1.32349e-13
HALLMARK_TNFA_SIGNALING_VIA_NFKB	RP11-16P20.4	0.370255	1.57439e-17	2.5201e-16
HALLMARK_TNFA_SIGNALING_VIA_NFKB	LINC01563	0.344144	3.2921e-15	4.10678e-14
HALLMARK_TNFA_SIGNALING_VIA_NFKB	GAS5	-0.321136	3.28147e-13	3.23093e-12
HALLMARK_TNFA_SIGNALING_VIA_NFKB	RP11-11N9.4	0.436795	1.77187e-24	4.29603e-23
HALLMARK_TNFA_SIGNALING_VIA_NFKB	RP11-679B19.1	0.33533	2.41692e-14	2.72343e-13
HALLMARK_TNFA_SIGNALING_VIA_NFKB	RP11-383C5.3	-0.313232	1.30422e-12	1.19354e-11
HALLMARK_TNFA_SIGNALING_VIA_NFKB	RP11-211G3.2	0.511806	2.12576e-34	6.92755e-33
HALLMARK_TNFA_SIGNALING_VIA_NFKB	RP1-228H13.5	-0.309942	2.28561e-12	2.02802e-11
HALLMARK_TNFA_SIGNALING_VIA_NFKB	RP11-554A11.4	0.483157	0	0
HALLMARK_TNFA_SIGNALING_VIA_NFKB	RP11-867G23.10	0.436301	0	0
HALLMARK_TNFA_SIGNALING_VIA_NFKB	AP000432.1	0.539248	0	0
HALLMARK_TNFA_SIGNALING_VIA_NFKB	RP11-111M22.4	-0.303646	6.55198e-12	5.48646e-11
HALLMARK_TNFA_SIGNALING_VIA_NFKB	LINC00284	0.318592	3.86144e-13	3.77142e-12
HALLMARK_TNFA_SIGNALING_VIA_NFKB	RP11-89K11.1	0.445933	1.46944e-25	3.73766e-24
HALLMARK_TNFA_SIGNALING_VIA_NFKB	RP11-514D23.3	0.348638	1.35915e-15	1.775e-14
HALLMARK_TNFA_SIGNALING_VIA_NFKB	LINC01336	0.469029	1.92284e-28	5.39018e-27
HALLMARK_TNFA_SIGNALING_VIA_NFKB	RP1-29C18.8	0.300333	8.90158e-12	7.32773e-11
HALLMARK_TNFA_SIGNALING_VIA_NFKB	DPYD-AS1	0.355445	3.46274e-16	4.84208e-15
HALLMARK_TNFA_SIGNALING_VIA_NFKB	AC010136.2	0.338467	9.86211e-15	1.16167e-13
HALLMARK_TNFA_SIGNALING_VIA_NFKB	AC016735.2	0.471148	1.01938e-28	2.88481e-27
HALLMARK_TNFA_SIGNALING_VIA_NFKB	RP11-276H7.2	0.404349	6.79632e-21	1.37364e-19
HALLMARK_TNFA_SIGNALING_VIA_NFKB	RP11-626G11.5	-0.325104	1.19577e-13	1.24174e-12
HALLMARK_TNFA_SIGNALING_VIA_NFKB	RP11-1102P16.1	0.35653	2.77601e-16	3.92163e-15
HALLMARK_TNFA_SIGNALING_VIA_NFKB	RP4-555D20.1	0.405283	5.4251e-21	1.10203e-19
HALLMARK_TNFA_SIGNALING_VIA_NFKB	RP11-749I16.3	-0.339042	1.1813e-14	1.37926e-13
HALLMARK_TNFA_SIGNALING_VIA_NFKB	RP6-109B7.5	-0.325085	1.19996e-13	1.2457e-12
HALLMARK_TNFA_SIGNALING_VIA_NFKB	RP11-124N14.3	0.35474	3.99562e-16	5.5369e-15
HALLMARK_TNFA_SIGNALING_VIA_NFKB	AC053503.6	0.467045	3.4702e-28	9.65225e-27
HALLMARK_TNFA_SIGNALING_VIA_NFKB	SNHG7	-0.331058	5.40638e-14	5.84482e-13
HALLMARK_TNFA_SIGNALING_VIA_NFKB	RP3-416H24.1	0.533894	8.04861e-38	2.78323e-36
HALLMARK_TNFA_SIGNALING_VIA_NFKB	SNX29P2	0.354764	3.97618e-16	5.51151e-15
HALLMARK_TNFA_SIGNALING_VIA_NFKB	AC004231.2	0.431476	7.29443e-24	1.7205e-22
HALLMARK_TNFA_SIGNALING_VIA_NFKB	AP002954.3	0.383717	8.22753e-19	1.45946e-17
HALLMARK_TNFA_SIGNALING_VIA_NFKB	C1orf140	0.33873	9.37837e-15	1.10754e-13
HALLMARK_TNFA_SIGNALING_VIA_NFKB	MEG9	0.387175	3.76961e-19	6.84152e-18
HALLMARK_TNFA_SIGNALING_VIA_NFKB	HCG23	0.315605	6.54873e-13	6.21449e-12
HALLMARK_TNFA_SIGNALING_VIA_NFKB	OSBPL10-AS1	0.323121	1.71382e-13	1.74511e-12
HALLMARK_TNFA_SIGNALING_VIA_NFKB	LINC01013	0.381301	1.41175e-18	2.45907e-17
HALLMARK_TNFA_SIGNALING_VIA_NFKB	AC000111.6	0.304973	4.09279e-12	3.51816e-11
HALLMARK_TNFA_SIGNALING_VIA_NFKB	RP5-965F6.2	0.405369	5.31373e-21	1.08008e-19
HALLMARK_TNFA_SIGNALING_VIA_NFKB	LINC00473	0.445087	1.85653e-25	4.70041e-24
HALLMARK_TNFA_SIGNALING_VIA_NFKB	CTD-2227E11.1	-0.384621	0	0
HALLMARK_TNFA_SIGNALING_VIA_NFKB	LINC00519	0.372843	9.02238e-18	1.47661e-16
HALLMARK_TNFA_SIGNALING_VIA_NFKB	CTD-2054N24.2	0.448194	7.84509e-26	2.0179e-24
HALLMARK_TNFA_SIGNALING_VIA_NFKB	RP11-452L6.1	-0.305022	5.21668e-12	4.41943e-11
HALLMARK_TNFA_SIGNALING_VIA_NFKB	FAM201A	-0.403002	0	0
HALLMARK_TNFA_SIGNALING_VIA_NFKB	RP11-506B6.6	0.409992	1.72465e-21	3.603e-20
HALLMARK_TNFA_SIGNALING_VIA_NFKB	AC006277.3	-0.357183	2.49607e-16	3.53987e-15
HALLMARK_TNFA_SIGNALING_VIA_NFKB	WDR86-AS1	0.431372	7.49614e-24	1.76787e-22
HALLMARK_TNFA_SIGNALING_VIA_NFKB	LINC00891	0.325608	1.09084e-13	1.13842e-12
HALLMARK_TNFA_SIGNALING_VIA_NFKB	ZNF528-AS1	-0.331928	4.59539e-14	5.00792e-13
HALLMARK_TNFA_SIGNALING_VIA_NFKB	RP11-579D7.4	-0.340226	9.36575e-15	1.10625e-13
HALLMARK_TNFA_SIGNALING_VIA_NFKB	AC106786.1	0.43364	4.11404e-24	9.80697e-23
HALLMARK_TNFA_SIGNALING_VIA_NFKB	TMCC1-AS1	-0.368284	8.06809e-18	1.32705e-16
HALLMARK_TNFA_SIGNALING_VIA_NFKB	MIR22HG	0.683243	0	0
HALLMARK_TNFA_SIGNALING_VIA_NFKB	RNU6ATAC35P	-0.332419	4.19172e-14	4.5891e-13
HALLMARK_TNFA_SIGNALING_VIA_NFKB	AF064858.6	0.483376	2.39397e-30	7.13445e-29
HALLMARK_TNFA_SIGNALING_VIA_NFKB	RP11-379F4.4	0.461361	0	0
HALLMARK_TNFA_SIGNALING_VIA_NFKB	RP4-647C14.2	0.430451	0	0
HALLMARK_TNFA_SIGNALING_VIA_NFKB	LINC01460	0.30043	8.75817e-12	7.21692e-11
HALLMARK_TNFA_SIGNALING_VIA_NFKB	RP11-325L12.6	0.31989	3.06348e-13	3.0275e-12
HALLMARK_TNFA_SIGNALING_VIA_NFKB	B3GALT5-AS1	0.412282	9.81123e-22	2.08082e-20
HALLMARK_TNFA_SIGNALING_VIA_NFKB	CTD-2547G23.4	-0.344907	3.66865e-15	4.55229e-14
HALLMARK_TNFA_SIGNALING_VIA_NFKB	AF001548.6	0.356241	2.94484e-16	4.14823e-15
HALLMARK_TNFA_SIGNALING_VIA_NFKB	AC007879.7	0.45811	4.72657e-27	1.26603e-25
HALLMARK_TNFA_SIGNALING_VIA_NFKB	CTD-3064M3.3	0.302479	7.94079e-12	6.57697e-11
HALLMARK_TNFA_SIGNALING_VIA_NFKB	RP5-1057J7.7	-0.304342	5.83901e-12	4.91619e-11
HALLMARK_TNFA_SIGNALING_VIA_NFKB	LINC00689	0.322603	1.88186e-13	1.90645e-12
HALLMARK_TNFA_SIGNALING_VIA_NFKB	SERTAD4-AS1	0.382704	0	0
HALLMARK_TNFA_SIGNALING_VIA_NFKB	CTD-2270F17.1	0.317567	4.63186e-13	4.47944e-12
HALLMARK_TNFA_SIGNALING_VIA_NFKB	RP11-800A3.4	0.455845	0	0
HALLMARK_TNFA_SIGNALING_VIA_NFKB	RP11-58O9.2	0.503223	3.89946e-33	1.23879e-31
HALLMARK_TNFA_SIGNALING_VIA_NFKB	CTD-3128G10.7	0.542625	3.03423e-39	1.0703e-37
HALLMARK_TNFA_SIGNALING_VIA_NFKB	C8orf31	0.432314	0	0
HALLMARK_TNFA_SIGNALING_VIA_NFKB	LINC00605	0.311415	1.36016e-12	1.24167e-11
HALLMARK_TNFA_SIGNALING_VIA_NFKB	AC061992.2	0.526948	1.02104e-36	3.46924e-35
HALLMARK_TNFA_SIGNALING_VIA_NFKB	RP11-208N14.4	0.36035	1.26643e-16	1.85398e-15
HALLMARK_TNFA_SIGNALING_VIA_NFKB	AC093390.1	0.343651	3.62428e-15	4.50063e-14
HALLMARK_TNFA_SIGNALING_VIA_NFKB	MGC45922	-0.314759	1.0027e-12	9.30447e-12
HALLMARK_TNFA_SIGNALING_VIA_NFKB	LINC00924	0.322557	1.89779e-13	1.9217e-12
HALLMARK_TNFA_SIGNALING_VIA_NFKB	CASC15	0.327532	1.03638e-13	1.08418e-12
HALLMARK_TNFA_SIGNALING_VIA_NFKB	RP11-187A9.3	0.346997	1.88038e-15	2.41817e-14
HALLMARK_TNFA_SIGNALING_VIA_NFKB	RP11-196B3.1	0.301103	7.8316e-12	6.49253e-11
HALLMARK_TNFA_SIGNALING_VIA_NFKB	CTD-2369P2.8	0.550586	1.40323e-40	5.02629e-39
HALLMARK_TNFA_SIGNALING_VIA_NFKB	RP11-120K24.3	-0.372288	0	0
HALLMARK_TNFA_SIGNALING_VIA_NFKB	AC007743.1	0.317926	4.34637e-13	4.21805e-12
HALLMARK_TNFA_SIGNALING_VIA_NFKB	RP11-126L15.4	-0.320465	3.69607e-13	3.61816e-12
HALLMARK_TNFA_SIGNALING_VIA_NFKB	PLAC4	0.478071	1.2418e-29	3.62291e-28
HALLMARK_TNFA_SIGNALING_VIA_NFKB	RP11-55L4.2	-0.341743	5.24988e-15	6.39864e-14
HALLMARK_TNFA_SIGNALING_VIA_NFKB	AC092580.4	0.509119	5.3329e-34	1.72365e-32
HALLMARK_TNFA_SIGNALING_VIA_NFKB	RP11-6O2.3	0.429737	0	0
HALLMARK_TNFA_SIGNALING_VIA_NFKB	LINC00908	0.409616	1.8908e-21	3.94343e-20
HALLMARK_TNFA_SIGNALING_VIA_NFKB	LINC01311	-0.303595	6.6067e-12	5.52852e-11
HALLMARK_TNFA_SIGNALING_VIA_NFKB	HLA-F-AS1	0.406639	0	0
HALLMARK_TNFA_SIGNALING_VIA_NFKB	RP11-498C9.4	-0.378584	0	0
HALLMARK_TNFA_SIGNALING_VIA_NFKB	RP11-53B2.3	0.317946	4.33055e-13	4.20311e-12
HALLMARK_TNFA_SIGNALING_VIA_NFKB	RP11-1334A24.5	0.434892	0	0
HALLMARK_TNFA_SIGNALING_VIA_NFKB	PCAT6	-0.337224	1.68095e-14	1.93069e-13
HALLMARK_TNFA_SIGNALING_VIA_NFKB	CTD-2600O9.1	0.364018	5.90033e-17	8.92437e-16
HALLMARK_TNFA_SIGNALING_VIA_NFKB	RP11-92C4.6	0.413218	0	0
HALLMARK_TNFA_SIGNALING_VIA_NFKB	TMEM5-AS1	0.313566	9.35919e-13	8.71807e-12
HALLMARK_TNFA_SIGNALING_VIA_NFKB	CTD-3035K23.7	0.390962	0	0
HALLMARK_TNFA_SIGNALING_VIA_NFKB	LINC01504	0.308989	2.06632e-12	1.84283e-11
HALLMARK_TNFA_SIGNALING_VIA_NFKB	LINC01353	0.360309	1.27722e-16	1.8688e-15
HALLMARK_TNFA_SIGNALING_VIA_NFKB	MIR133A1HG	0.360604	1.20143e-16	1.76263e-15
HALLMARK_TNFA_SIGNALING_VIA_NFKB	AC007278.3	0.365086	4.71528e-17	7.19608e-16
HALLMARK_TNFA_SIGNALING_VIA_NFKB	RP11-496N12.6	0.308548	2.2284e-12	1.97993e-11
HALLMARK_TNFA_SIGNALING_VIA_NFKB	ACTA2-AS1	0.33913	1.16101e-14	1.35645e-13
HALLMARK_TNFA_SIGNALING_VIA_NFKB	RP11-805I24.3	0.391631	1.36017e-19	2.54096e-18
HALLMARK_TNFA_SIGNALING_VIA_NFKB	CTD-2020K17.4	-0.327259	1.08949e-13	1.13714e-12
HALLMARK_TNFA_SIGNALING_VIA_NFKB	RP4-613B23.1	0.330336	4.56745e-14	4.97986e-13
HALLMARK_TNFA_SIGNALING_VIA_NFKB	MAGI2-AS3	0.569029	0	0
HALLMARK_TNFA_SIGNALING_VIA_NFKB	RP1-29C18.9	0.303171	5.54385e-12	4.68109e-11
HALLMARK_TNFA_SIGNALING_VIA_NFKB	CTD-2269F5.1	0.382411	1.10216e-18	1.93505e-17
HALLMARK_TNFA_SIGNALING_VIA_NFKB	CTD-2538C1.3	-0.300178	9.13242e-12	7.50365e-11
HALLMARK_TNFA_SIGNALING_VIA_NFKB	LINC01426	0.356823	2.61505e-16	3.70328e-15
HALLMARK_TNFA_SIGNALING_VIA_NFKB	ADAMTS9-AS2	0.498609	0	0
HALLMARK_TNFA_SIGNALING_VIA_NFKB	MIR155HG	0.388371	0	0
HALLMARK_TNFA_SIGNALING_VIA_NFKB	SNHG19	-0.387231	0	0
HALLMARK_TNFA_SIGNALING_VIA_NFKB	RP11-359E10.1	0.435544	0	0
HALLMARK_TNFA_SIGNALING_VIA_NFKB	RP11-476H16.1	-0.378242	2.77848e-18	4.73582e-17
HALLMARK_TNFA_SIGNALING_VIA_NFKB	RP11-367G18.1	0.448015	8.24461e-26	2.11927e-24
HALLMARK_TNFA_SIGNALING_VIA_NFKB	AC003104.1	0.326587	9.11898e-14	9.60073e-13
HALLMARK_TNFA_SIGNALING_VIA_NFKB	CH17-360D5.3	0.384188	7.40288e-19	1.31721e-17
HALLMARK_TNFA_SIGNALING_VIA_NFKB	CTD-2529P6.4	-0.337412	1.2064e-14	1.40706e-13
HALLMARK_TNFA_SIGNALING_VIA_NFKB	RP11-43F13.3	0.369043	2.0399e-17	3.23108e-16
HALLMARK_TNFA_SIGNALING_VIA_NFKB	LINC01127	0.334574	2.06631e-14	2.34621e-13
HALLMARK_TNFA_SIGNALING_VIA_NFKB	MIR222HG	0.629296	0	0
HALLMARK_TNFA_SIGNALING_VIA_NFKB	CTC-786C10.1	0.390409	1.80166e-19	3.33691e-18
HALLMARK_TNFA_SIGNALING_VIA_NFKB	HOXA-AS2	0.301969	8.63438e-12	7.12197e-11
HALLMARK_TNFA_SIGNALING_VIA_NFKB	CTD-2003C8.2	0.366361	3.60433e-17	5.56185e-16
HALLMARK_TNFA_SIGNALING_VIA_NFKB	AP001626.1	0.414129	6.20476e-22	1.32954e-20
HALLMARK_TNFA_SIGNALING_VIA_NFKB	CTD-2033D15.2	0.630281	3.60959e-56	1.43119e-54
HALLMARK_TNFA_SIGNALING_VIA_NFKB	RP1-50J22.4	0.344472	3.0872e-15	3.86538e-14
HALLMARK_TNFA_SIGNALING_VIA_NFKB	RP11-357H14.17	0.340088	7.22657e-15	8.65254e-14
HALLMARK_TNFA_SIGNALING_VIA_NFKB	HOXA11-AS	-0.336367	1.98198e-14	2.25592e-13
HALLMARK_TNFA_SIGNALING_VIA_NFKB	PTCHD1-AS	0.349164	1.22426e-15	1.60759e-14
HALLMARK_TNFA_SIGNALING_VIA_NFKB	RP11-53B2.2	0.323608	1.56927e-13	1.60597e-12
HALLMARK_TNFA_SIGNALING_VIA_NFKB	RP11-630A13.4	0.368653	2.21665e-17	3.49558e-16
HALLMARK_TNFA_SIGNALING_VIA_NFKB	AC006273.5	0.329894	4.95766e-14	5.38424e-13
HALLMARK_TNFA_SIGNALING_VIA_NFKB	CTC-296K1.4	0.426229	2.87398e-23	6.58467e-22
HALLMARK_TNFA_SIGNALING_VIA_NFKB	RP5-827E24.1	0.351875	7.12319e-16	9.61247e-15
HALLMARK_TNFA_SIGNALING_VIA_NFKB	CERS3-AS1	0.304249	4.62488e-12	3.94267e-11
HALLMARK_TNFA_SIGNALING_VIA_NFKB	RP11-426C22.4	0.373392	8.01191e-18	1.31803e-16
HALLMARK_TNFA_SIGNALING_VIA_NFKB	CTC-559E9.8	-0.328315	8.97773e-14	9.4591e-13
HALLMARK_TNFA_SIGNALING_VIA_NFKB	RP1-309I22.2	0.537258	0	0
HALLMARK_TNFA_SIGNALING_VIA_NFKB	PGM5P4-AS1	0.317816	4.43135e-13	4.29544e-12
HALLMARK_TNFA_SIGNALING_VIA_NFKB	ADAMTS9-AS1	0.397057	0	0
HALLMARK_TNFA_SIGNALING_VIA_NFKB	RP11-463O12.5	0.374184	0	0
HALLMARK_TNFA_SIGNALING_VIA_NFKB	RP11-102K13.5	0.364375	3.5944e-17	5.5474e-16
HALLMARK_TNFA_SIGNALING_VIA_NFKB	RP11-832A4.7	0.469977	1.44842e-28	4.07887e-27
HALLMARK_TNFA_SIGNALING_VIA_NFKB	RP11-89F3.2	-0.345825	2.36855e-15	3.00862e-14
HALLMARK_TNFA_SIGNALING_VIA_NFKB	RP11-456H18.2	-0.34266	5.77773e-15	7.01119e-14
HALLMARK_TNFA_SIGNALING_VIA_NFKB	RBPMS-AS1	0.37729	0	0
HALLMARK_TNFA_SIGNALING_VIA_NFKB	RP11-514D23.2	0.321881	2.14374e-13	2.15806e-12
HALLMARK_TNFA_SIGNALING_VIA_NFKB	RP11-968O1.5	0.375668	4.88525e-18	8.17791e-17
HALLMARK_TNFA_SIGNALING_VIA_NFKB	CTD-3157E16.2	0.342116	6.44164e-15	7.76704e-14
HALLMARK_TNFA_SIGNALING_VIA_NFKB	RP11-347P5.1	0.37851	2.61931e-18	4.47654e-17
HALLMARK_TNFA_SIGNALING_VIA_NFKB	RP11-626G3.1	0.302946	5.75723e-12	4.85066e-11
HALLMARK_TNFA_SIGNALING_VIA_NFKB	TMEM51-AS1	0.356822	2.72133e-16	3.8477e-15
HALLMARK_TNFA_SIGNALING_VIA_NFKB	SNAP25-AS1	0.35076	8.90595e-16	1.18943e-14
HALLMARK_TNFA_SIGNALING_VIA_NFKB	CTD-3157E16.1	0.43544	2.54725e-24	6.13409e-23
HALLMARK_TNFA_SIGNALING_VIA_NFKB	RP11-666A8.9	0.304849	4.17937e-12	3.58758e-11
HALLMARK_TNFA_SIGNALING_VIA_NFKB	LINC01358	0.371559	1.18988e-17	1.92575e-16
HALLMARK_TNFA_SIGNALING_VIA_NFKB	KLF7-IT1	0.355276	3.58371e-16	5.00165e-15
HALLMARK_TNFA_SIGNALING_VIA_NFKB	RP11-166D19.1	0.536737	0	0
HALLMARK_TNFA_SIGNALING_VIA_NFKB	RP11-212E4.1	0.344815	2.88699e-15	3.62855e-14
HALLMARK_TNFA_SIGNALING_VIA_NFKB	RP11-42O15.3	-0.323078	2.32101e-13	2.32573e-12
HALLMARK_TNFA_SIGNALING_VIA_NFKB	RP11-186B7.7	-0.303475	5.26806e-12	4.46066e-11
HALLMARK_TNFA_SIGNALING_VIA_NFKB	HHIP-AS1	0.3892	0	0
HALLMARK_TNFA_SIGNALING_VIA_NFKB	FRMD6-AS2	0.302764	5.93532e-12	4.99387e-11
HALLMARK_TNFA_SIGNALING_VIA_NFKB	MGC32805	0.400542	1.68932e-20	3.33527e-19
HALLMARK_TNFA_SIGNALING_VIA_NFKB	STEAP2-AS1	-0.345904	2.99075e-15	3.75297e-14
HALLMARK_TNFA_SIGNALING_VIA_NFKB	SRRM2-AS1	-0.302246	8.25115e-12	6.82369e-11
HALLMARK_TNFA_SIGNALING_VIA_NFKB	CTD-2335O3.3	0.315048	7.22201e-13	6.81956e-12
HALLMARK_TNFA_SIGNALING_VIA_NFKB	SNHG18	0.318764	4.98912e-13	4.80394e-12
HALLMARK_TNFA_SIGNALING_VIA_NFKB	LINC00092	0.310823	1.96822e-12	1.76067e-11
HALLMARK_TNFA_SIGNALING_VIA_NFKB	RP11-79H23.3	0.548375	3.32252e-40	1.1858e-38
HALLMARK_TNFA_SIGNALING_VIA_NFKB	VIM-AS1	0.348259	1.83195e-15	2.35866e-14
HALLMARK_TNFA_SIGNALING_VIA_NFKB	RP11-686D22.8	0.366113	3.79795e-17	5.84688e-16
HALLMARK_TNFA_SIGNALING_VIA_NFKB	RP11-212I21.4	0.373043	8.64014e-18	1.41619e-16
HALLMARK_TNFA_SIGNALING_VIA_NFKB	CTD-2033D15.3	0.423408	5.9492e-23	1.34242e-21
HALLMARK_TNFA_SIGNALING_VIA_NFKB	RP11-276H7.3	0.368843	2.12839e-17	3.36286e-16
HALLMARK_TNFA_SIGNALING_VIA_NFKB	HOXB-AS2	0.303496	5.24954e-12	4.44576e-11
HALLMARK_TNFA_SIGNALING_VIA_NFKB	LINC00861	0.372084	0	0
HALLMARK_TNFA_SIGNALING_VIA_NFKB	KB-1448A5.1	0.332207	3.22266e-14	3.58175e-13
HALLMARK_TNFA_SIGNALING_VIA_NFKB	IGFBP7-AS1	0.366945	3.18533e-17	4.94553e-16
HALLMARK_TNFA_SIGNALING_VIA_NFKB	RP11-44B19.1	-0.400416	1.74077e-20	3.43411e-19
HALLMARK_TNFA_SIGNALING_VIA_NFKB	RP11-524H19.2	0.310337	1.6387e-12	1.48138e-11
HALLMARK_TNFA_SIGNALING_VIA_NFKB	RP11-81K2.2	0.39002	1.96962e-19	3.63807e-18
HALLMARK_TNFA_SIGNALING_VIA_NFKB	IL21-AS1	0.321961	2.11301e-13	2.12912e-12
HALLMARK_TNFA_SIGNALING_VIA_NFKB	AP001412.1	-0.342995	4.11766e-15	5.07936e-14
HALLMARK_TNFA_SIGNALING_VIA_NFKB	CTD-2240J17.2	-0.347414	1.73173e-15	2.23533e-14
HALLMARK_TNFA_SIGNALING_VIA_NFKB	C10orf95	-0.356309	3.07416e-16	4.31988e-15
HALLMARK_TNFA_SIGNALING_VIA_NFKB	LINC00494	0.362166	8.68768e-17	1.29346e-15
HALLMARK_TNFA_SIGNALING_VIA_NFKB	HCG11	0.330346	6.17132e-14	6.63499e-13
HALLMARK_TNFA_SIGNALING_VIA_NFKB	GCSAML-AS1	0.323965	1.47088e-13	1.51047e-12
HALLMARK_TNFA_SIGNALING_VIA_NFKB	DNM1P35	0.340847	8.28621e-15	9.8411e-14
HALLMARK_TNFA_SIGNALING_VIA_NFKB	RP6-99M1.3	0.482399	3.24908e-30	9.65651e-29
HALLMARK_TNFA_SIGNALING_VIA_NFKB	RP3-467K16.2	0.328861	6.00262e-14	6.4628e-13
HALLMARK_TNFA_SIGNALING_VIA_NFKB	RP11-332H14.1	-0.323943	1.98707e-13	2.00726e-12
HALLMARK_TNFA_SIGNALING_VIA_NFKB	LINC00943	0.332005	3.34655e-14	3.71126e-13
HALLMARK_TNFA_SIGNALING_VIA_NFKB	MEF2C-AS1	0.491313	0	0
HALLMARK_TNFA_SIGNALING_VIA_NFKB	GAS6-AS2	0.424216	0	0
HALLMARK_TNFA_SIGNALING_VIA_NFKB	RP11-667F14.1	0.353171	5.48822e-16	7.49168e-15
HALLMARK_TNFA_SIGNALING_VIA_NFKB	MRGPRF-AS1	0.310954	1.47314e-12	1.33984e-11
HALLMARK_TNFA_SIGNALING_VIA_NFKB	ADAMTSL4-AS1	0.427873	1.87527e-23	4.33636e-22
HALLMARK_TNFA_SIGNALING_VIA_NFKB	RP11-635L1.2	0.556124	0	0
HALLMARK_TNFA_SIGNALING_VIA_NFKB	RP3-523C21.2	0.366825	3.26747e-17	5.06787e-16
HALLMARK_TNFA_SIGNALING_VIA_NFKB	AC083949.1	0.329853	4.99555e-14	5.4236e-13
HALLMARK_TNFA_SIGNALING_VIA_NFKB	RP11-441F2.5	0.364096	5.80465e-17	8.78573e-16
HALLMARK_TNFA_SIGNALING_VIA_NFKB	DIO3OS	0.331783	4.72246e-14	5.14128e-13
HALLMARK_TNFA_SIGNALING_VIA_NFKB	BHLHE40-AS1	0.381402	0	0
HALLMARK_TNFA_SIGNALING_VIA_NFKB	CTC-510F12.4	-0.373467	0	0
HALLMARK_TNFA_SIGNALING_VIA_NFKB	STAM-AS1	-0.319608	3.22185e-13	3.1754e-12
HALLMARK_TNFA_SIGNALING_VIA_NFKB	FGF10-AS1	0.350615	9.16761e-16	1.22189e-14
HALLMARK_TNFA_SIGNALING_VIA_NFKB	RP11-293M10.6	0.451812	0	0
HALLMARK_TNFA_SIGNALING_VIA_NFKB	VPS9D1-AS1	-0.302221	8.28434e-12	6.84941e-11
HALLMARK_TNFA_SIGNALING_VIA_NFKB	RP11-348F1.3	0.359827	1.41102e-16	2.05632e-15
HALLMARK_TNFA_SIGNALING_VIA_NFKB	RP11-64C12.8	0.309706	1.82671e-12	1.6411e-11
HALLMARK_TNFA_SIGNALING_VIA_NFKB	RP3-523K23.2	0.429826	1.12563e-23	2.63165e-22
HALLMARK_TNFA_SIGNALING_VIA_NFKB	RP11-322D14.2	0.324865	1.24887e-13	1.29304e-12
HALLMARK_TNFA_SIGNALING_VIA_NFKB	RP11-710C12.1	0.311944	1.24119e-12	1.13876e-11
HALLMARK_TNFA_SIGNALING_VIA_NFKB	AC005083.1	0.377964	2.95417e-18	5.02614e-17
HALLMARK_TNFA_SIGNALING_VIA_NFKB	RP11-715J22.3	-0.339423	1.09649e-14	1.28435e-13
HALLMARK_TNFA_SIGNALING_VIA_NFKB	CCND2-AS1	0.332908	2.82632e-14	3.16086e-13
HALLMARK_TNFA_SIGNALING_VIA_NFKB	UNC5B-AS1	0.307967	2.46126e-12	2.17582e-11
HALLMARK_TNFA_SIGNALING_VIA_NFKB	EGOT	0.523272	3.82556e-36	1.2907e-34
HALLMARK_TNFA_SIGNALING_VIA_NFKB	LINC00683	0.374933	5.73373e-18	9.53443e-17
HALLMARK_TNFA_SIGNALING_VIA_NFKB	AC144831.3	0.354465	4.22442e-16	5.84039e-15
HALLMARK_TNFA_SIGNALING_VIA_NFKB	RP11-274A11.4	0.42795	1.83793e-23	4.254e-22
HALLMARK_TNFA_SIGNALING_VIA_NFKB	RP11-554A11.5	0.333692	2.43947e-14	2.74758e-13
HALLMARK_TNFA_SIGNALING_VIA_NFKB	CTD-2330J20.2	0.394841	6.46278e-20	1.22996e-18
HALLMARK_TNFA_SIGNALING_VIA_NFKB	RP11-398C13.6	-0.346023	2.91817e-15	3.66492e-14
HALLMARK_TNFA_SIGNALING_VIA_NFKB	RP11-290O12.2	0.4236	5.66192e-23	1.27818e-21
HALLMARK_TNFA_SIGNALING_VIA_NFKB	XXbac-B444P24.14	-0.317777	4.46244e-13	4.32387e-12
HALLMARK_TNFA_SIGNALING_VIA_NFKB	MIAT	0.311026	1.90155e-12	1.70491e-11
HALLMARK_TNFA_SIGNALING_VIA_NFKB	LINC00958	0.322535	1.90515e-13	1.92896e-12
HALLMARK_TNFA_SIGNALING_VIA_NFKB	RP3-405J10.3	0.380806	1.576e-18	2.73476e-17
HALLMARK_TNFA_SIGNALING_VIA_NFKB	RP11-472K17.3	0.441946	4.39578e-25	1.09505e-23
HALLMARK_TNFA_SIGNALING_VIA_NFKB	IQCJ-SCHIP1-AS1	0.371685	1.15821e-17	1.87727e-16
HALLMARK_TNFA_SIGNALING_VIA_NFKB	FENDRR	0.468769	0	0
HALLMARK_TNFA_SIGNALING_VIA_NFKB	RP11-434I12.2	0.510065	3.86212e-34	1.25198e-32
HALLMARK_TNFA_SIGNALING_VIA_NFKB	RP11-358D17.2	0.428955	1.41394e-23	3.28967e-22
HALLMARK_TNFA_SIGNALING_VIA_NFKB	RP11-575F12.3	0.300226	9.06097e-12	7.44898e-11
HALLMARK_TNFA_SIGNALING_VIA_NFKB	RP11-168P13.1	-0.329297	5.53762e-14	5.98309e-13
HALLMARK_TNFA_SIGNALING_VIA_NFKB	RP11-573G6.4	0.328702	6.18158e-14	6.64493e-13
HALLMARK_TNFA_SIGNALING_VIA_NFKB	RP11-492E3.2	0.427863	1.88002e-23	4.34581e-22
HALLMARK_TNFA_SIGNALING_VIA_NFKB	WFDC21P	0.449063	0	0
HALLMARK_TNFA_SIGNALING_VIA_NFKB	CTC-391G2.1	0.396079	4.83979e-20	9.28896e-19
HALLMARK_TNFA_SIGNALING_VIA_NFKB	CTD-2521M24.9	0.507227	0	0
HALLMARK_TNFA_SIGNALING_VIA_NFKB	LL21NC02-21A1.1	0.313444	1.2576e-12	1.15307e-11
HALLMARK_TNFA_SIGNALING_VIA_NFKB	DANCR	-0.394126	0	0
HALLMARK_TNFA_SIGNALING_VIA_NFKB	RP1-142L7.5	0.320999	2.51168e-13	2.5071e-12
HALLMARK_TNFA_SIGNALING_VIA_NFKB	AP000662.4	0.483593	2.23656e-30	6.6704e-29
HALLMARK_TNFA_SIGNALING_VIA_NFKB	LINC00877	0.460578	2.31509e-27	6.27621e-26
HALLMARK_TNFA_SIGNALING_VIA_NFKB	RP11-239L20.6	-0.352161	6.72541e-16	9.09746e-15
HALLMARK_TNFA_SIGNALING_VIA_NFKB	CTC-251I16.1	0.477805	0	0
HALLMARK_TNFA_SIGNALING_VIA_NFKB	RP11-394I13.2	-0.312954	1.04141e-12	9.6464e-12
HALLMARK_TNFA_SIGNALING_VIA_NFKB	RP11-399K21.13	-0.365268	4.53806e-17	6.93692e-16
HALLMARK_TNFA_SIGNALING_VIA_NFKB	RP11-131H24.4	0.397507	3.46191e-20	6.69597e-19
HALLMARK_TNFA_SIGNALING_VIA_NFKB	WWTR1-IT1	0.350825	8.79031e-16	1.17447e-14
HALLMARK_TNFA_SIGNALING_VIA_NFKB	RP11-404P21.5	0.318009	4.28252e-13	4.16018e-12
HALLMARK_TNFA_SIGNALING_VIA_NFKB	RP11-284F21.11	0.303108	5.60283e-12	4.72765e-11
HALLMARK_TNFA_SIGNALING_VIA_NFKB	RP11-753H16.3	0.342664	4.39159e-15	5.39967e-14
HALLMARK_TNFA_SIGNALING_VIA_NFKB	AP000696.2	-0.317287	6.46318e-13	6.13657e-12
HALLMARK_TNFA_SIGNALING_VIA_NFKB	AC022182.3	0.327626	7.53649e-14	8.01434e-13
HALLMARK_TNFA_SIGNALING_VIA_NFKB	LINC01503	0.428938	0	0
HALLMARK_TNFA_SIGNALING_VIA_NFKB	RP4-639F20.1	0.302387	8.06208e-12	6.67405e-11
HALLMARK_TNFA_SIGNALING_VIA_NFKB	RP11-344B5.2	0.432701	0	0
HALLMARK_TNFA_SIGNALING_VIA_NFKB	RP11-175K6.1	0.401792	0	0
HALLMARK_TNFA_SIGNALING_VIA_NFKB	AC021188.4	0.314322	8.20094e-13	7.69119e-12
HALLMARK_TNFA_SIGNALING_VIA_NFKB	RP11-875O11.3	0.334106	2.25658e-14	2.55108e-13
HALLMARK_TNFA_SIGNALING_VIA_NFKB	LINC01410	0.407075	0	0
HALLMARK_TNFA_SIGNALING_VIA_NFKB	RP11-435O5.7	-0.340739	8.4653e-15	1.00435e-13
HALLMARK_TNFA_SIGNALING_VIA_NFKB	LINC01082	0.321531	2.28275e-13	2.28984e-12
HALLMARK_TNFA_SIGNALING_VIA_NFKB	CAPN10-AS1	-0.306597	4.01231e-12	3.45275e-11
HALLMARK_TNFA_SIGNALING_VIA_NFKB	LINC01198	0.424609	4.36843e-23	9.91292e-22
HALLMARK_TNFA_SIGNALING_VIA_NFKB	RP11-373D23.3	0.392871	0	0
HALLMARK_TNFA_SIGNALING_VIA_NFKB	RP11-626H12.1	0.306753	3.02692e-12	2.64653e-11
HALLMARK_TNFA_SIGNALING_VIA_NFKB	RP11-845M18.6	0.457429	5.74804e-27	1.53442e-25
HALLMARK_TNFA_SIGNALING_VIA_NFKB	LINC00857	0.472333	0	0
HALLMARK_TNFA_SIGNALING_VIA_NFKB	CTD-3247F14.2	0.60286	2.63036e-50	1.01852e-48
HALLMARK_TNFA_SIGNALING_VIA_NFKB	LINC00665	-0.351329	9.49068e-16	1.26341e-14
HALLMARK_TNFA_SIGNALING_VIA_NFKB	RP11-1069G10.1	0.355858	3.41772e-16	4.78049e-15
HALLMARK_TNFA_SIGNALING_VIA_NFKB	AC053503.12	0.511381	2.46003e-34	8.00497e-33
HALLMARK_TNFA_SIGNALING_VIA_NFKB	HAS2-AS1	0.51949	1.46415e-35	4.88299e-34
HALLMARK_TNFA_SIGNALING_VIA_NFKB	RP11-214N9.1	-0.385349	0	0
HALLMARK_TNFA_SIGNALING_VIA_NFKB	AC074212.5	-0.322943	2.37753e-13	2.38031e-12
HALLMARK_TNFA_SIGNALING_VIA_NFKB	RP11-396F22.1	0.410852	1.396e-21	2.93384e-20
HALLMARK_TNFA_SIGNALING_VIA_NFKB	HP09025	0.302272	6.44412e-12	5.40211e-11
HALLMARK_TNFA_SIGNALING_VIA_NFKB	AP001046.5	0.582712	0	0
HALLMARK_TNFA_SIGNALING_VIA_NFKB	RP11-9G1.3	0.395618	5.39091e-20	1.03206e-18
HALLMARK_TNFA_SIGNALING_VIA_NFKB	RP13-582O9.7	-0.309711	2.37674e-12	2.10555e-11
HALLMARK_TNFA_SIGNALING_VIA_NFKB	RP11-57G10.8	-0.370449	1.64913e-18	2.85739e-17
HALLMARK_TNFA_SIGNALING_VIA_NFKB	RP11-497E19.1	0.32312	1.71416e-13	1.74536e-12
HALLMARK_TNFA_SIGNALING_VIA_NFKB	TARID	0.369504	1.84859e-17	2.94084e-16
HALLMARK_TNFA_SIGNALING_VIA_NFKB	RP4-777L9.2	-0.301663	7.1336e-12	5.94115e-11
HALLMARK_TNFA_SIGNALING_VIA_NFKB	LINC00672	0.319004	4.78294e-13	4.61647e-12
HALLMARK_TNFA_SIGNALING_VIA_NFKB	LINC01134	-0.315941	8.16995e-13	7.66385e-12
HALLMARK_TNFA_SIGNALING_VIA_NFKB	LINC00239	0.482023	3.65295e-30	1.08405e-28
HALLMARK_TNFA_SIGNALING_VIA_NFKB	RP11-211G3.3	0.41748	2.68288e-22	5.86499e-21
HALLMARK_TNFA_SIGNALING_VIA_NFKB	RP11-484K9.4	-0.346468	2.08705e-15	2.66792e-14
HALLMARK_TNFA_SIGNALING_VIA_NFKB	LINC01133	0.355678	3.30277e-16	4.62463e-15
HALLMARK_TNFA_SIGNALING_VIA_NFKB	RP11-63A1.1	-0.34693	1.90542e-15	2.44766e-14
HALLMARK_TNFA_SIGNALING_VIA_NFKB	RP11-261P13.6	-0.374943	5.7216e-18	9.51667e-17
HALLMARK_TNFA_SIGNALING_VIA_NFKB	RP11-705O1.8	-0.37753	0	0
HALLMARK_TNFA_SIGNALING_VIA_NFKB	AC144831.1	0.435561	0	0
HALLMARK_TNFA_SIGNALING_VIA_NFKB	RP11-770J1.3	-0.315862	8.28342e-13	7.76447e-12
HALLMARK_TNFA_SIGNALING_VIA_NFKB	MBNL1-AS1	0.54865	0	0
HALLMARK_TNFA_SIGNALING_VIA_NFKB	CTC-296K1.3	0.394494	0	0
HALLMARK_TNFA_SIGNALING_VIA_NFKB	LINC00900	0.364883	3.05445e-17	4.75319e-16
HALLMARK_TNFA_SIGNALING_VIA_NFKB	MIR31HG	0.441108	5.5236e-25	1.37115e-23
HALLMARK_TNFA_SIGNALING_VIA_NFKB	RP11-48B3.4	-0.356691	2.80824e-16	3.96573e-15
HALLMARK_TNFA_SIGNALING_VIA_NFKB	SLCO4A1-AS1	0.306145	3.35639e-12	2.91892e-11
HALLMARK_TNFA_SIGNALING_VIA_NFKB	RP11-295M3.4	0.541451	0	0
HALLMARK_TNFA_SIGNALING_VIA_NFKB	CTC-236F12.4	0.381198	1.44446e-18	2.51359e-17
HALLMARK_TNFA_SIGNALING_VIA_NFKB	RP11-386I14.4	0.317456	4.72377e-13	4.56317e-12
HALLMARK_TNFA_SIGNALING_VIA_NFKB	CTD-2382E5.6	0.377714	3.12091e-18	5.30113e-17
HALLMARK_TNFA_SIGNALING_VIA_NFKB	LINC01197	0.402363	1.09449e-20	2.18387e-19
HALLMARK_TNFA_SIGNALING_VIA_NFKB	PLBD1-AS1	0.424827	4.1296e-23	9.38068e-22
HALLMARK_TNFA_SIGNALING_VIA_NFKB	RP11-417F21.1	0.313256	9.87961e-13	9.17376e-12
HALLMARK_TNFA_SIGNALING_VIA_NFKB	RP11-395G23.3	0.42386	0	0
HALLMARK_TNFA_SIGNALING_VIA_NFKB	RP11-225H22.4	0.306929	2.93788e-12	2.57269e-11
HALLMARK_TNFA_SIGNALING_VIA_NFKB	MIR100HG	0.480493	5.87714e-30	1.73183e-28
HALLMARK_TNFA_SIGNALING_VIA_NFKB	LA16c-358B7.4	-0.304543	4.40121e-12	3.76405e-11
HALLMARK_TNFA_SIGNALING_VIA_NFKB	LINC01116	0.390718	0	0
HALLMARK_TNFA_SIGNALING_VIA_NFKB	RP1-80N2.3	-0.303117	7.14879e-12	5.95304e-11
HALLMARK_TNFA_SIGNALING_VIA_NFKB	RP11-354E11.2	0.337323	1.22708e-14	1.43024e-13
HALLMARK_TNFA_SIGNALING_VIA_NFKB	CTD-2298J14.2	0.372144	1.0491e-17	1.70731e-16
HALLMARK_TNFA_SIGNALING_VIA_NFKB	RP11-284F21.7	0.314747	7.61308e-13	7.16718e-12
HALLMARK_TNFA_SIGNALING_VIA_NFKB	RP11-452L6.6	0.355164	4.01661e-16	5.56441e-15
HALLMARK_TNFA_SIGNALING_VIA_NFKB	RP11-348F1.2	0.367574	2.78773e-17	4.35534e-16
HALLMARK_TNFA_SIGNALING_VIA_NFKB	LINC00398	0.306624	3.09412e-12	2.70217e-11
HALLMARK_TNFA_SIGNALING_VIA_NFKB	RP11-323C15.2	0.331965	3.37158e-14	3.73734e-13
HALLMARK_TNFA_SIGNALING_VIA_NFKB	LL09NC01-139C3.1	-0.376241	0	0
HALLMARK_TNFA_SIGNALING_VIA_NFKB	RP11-47L3.1	0.415745	4.14683e-22	8.97659e-21
HALLMARK_TNFA_SIGNALING_VIA_NFKB	CTD-3252C9.4	0.700972	0	0
HALLMARK_TNFA_SIGNALING_VIA_NFKB	RP11-88I18.3	0.320553	2.72088e-13	2.70426e-12
HALLMARK_TNFA_SIGNALING_VIA_NFKB	LINC01140	0.325152	1.59791e-13	1.63367e-12
HALLMARK_TNFA_SIGNALING_VIA_NFKB	AC011239.2	0.502344	0	0
HALLMARK_TNFA_SIGNALING_VIA_NFKB	RP11-738E22.3	-0.316717	7.13814e-13	6.74295e-12
HALLMARK_TNFA_SIGNALING_VIA_NFKB	RP11-511H23.2	-0.353848	5.42609e-16	7.40914e-15
HALLMARK_TNFA_SIGNALING_VIA_NFKB	LINC00839	0.362301	8.44767e-17	1.25929e-15
HALLMARK_TNFA_SIGNALING_VIA_NFKB	RP11-394O4.5	0.31236	1.51445e-12	1.37506e-11
HALLMARK_TNFA_SIGNALING_VIA_NFKB	LINC00968	0.366468	3.5235e-17	5.44096e-16
HALLMARK_TNFA_SIGNALING_VIA_NFKB	RP11-1017G21.6	-0.333414	3.47605e-14	3.84448e-13
HALLMARK_TNFA_SIGNALING_VIA_NFKB	RP11-1275H24.2	-0.395607	5.40519e-20	1.03459e-18
HALLMARK_TNFA_SIGNALING_VIA_NFKB	RP5-1184F4.7	0.301226	7.67269e-12	6.36696e-11
HALLMARK_TNFA_SIGNALING_VIA_NFKB	RP4-575N6.4	0.346338	2.14099e-15	2.73368e-14
HALLMARK_TNFA_SIGNALING_VIA_NFKB	AC097468.4	-0.369208	4.81292e-18	8.06133e-17
HALLMARK_TNFA_SIGNALING_VIA_NFKB	RP11-352G9.1	-0.307687	3.34289e-12	2.90757e-11
HALLMARK_TNFA_SIGNALING_VIA_NFKB	AC096579.13	0.343991	3.39133e-15	4.22334e-14
HALLMARK_TNFA_SIGNALING_VIA_NFKB	MIR205HG	0.352678	6.0607e-16	8.23512e-15
HALLMARK_TNFA_SIGNALING_VIA_NFKB	RP11-73M7.1	0.324771	1.27042e-13	1.31448e-12
HALLMARK_TNFA_SIGNALING_VIA_NFKB	LINC00890	0.399547	2.13892e-20	4.19433e-19
HALLMARK_TNFA_SIGNALING_VIA_NFKB	RP11-385F7.1	-0.32684	1.17589e-13	1.22226e-12
HALLMARK_TNFA_SIGNALING_VIA_NFKB	CTD-2089N3.1	0.393483	8.86183e-20	1.67328e-18
HALLMARK_TNFA_SIGNALING_VIA_NFKB	CTB-193M12.4	0.352269	6.5803e-16	8.90917e-15
HALLMARK_TNFA_SIGNALING_VIA_NFKB	LINC00211	0.320269	2.86282e-13	2.83789e-12
HALLMARK_HYPOXIA	AP000892.6	0.676151	0	0
HALLMARK_HYPOXIA	A1BG-AS1	0.418667	0	0
HALLMARK_HYPOXIA	RP11-686D22.5	0.324688	1.28984e-13	1.33359e-12
HALLMARK_HYPOXIA	RP11-440D17.4	-0.306071	4.38084e-12	3.74729e-11
HALLMARK_HYPOXIA	RP3-453C12.15	0.353227	5.42604e-16	7.40914e-15
HALLMARK_HYPOXIA	AD000684.2	-0.305556	4.77329e-12	4.06356e-11
HALLMARK_HYPOXIA	RP4-800J21.3	0.547765	4.2103e-40	1.49938e-38
HALLMARK_HYPOXIA	CTC-523E23.3	-0.40124	0	0
HALLMARK_HYPOXIA	ADIRF-AS1	0.340995	8.04784e-15	9.57532e-14
HALLMARK_HYPOXIA	RP11-359P5.1	0.516003	4.97219e-35	1.64046e-33
HALLMARK_HYPOXIA	RP11-823E8.3	0.34322	3.94145e-15	4.87329e-14
HALLMARK_HYPOXIA	USP3-AS1	-0.410775	0	0
HALLMARK_HYPOXIA	AP001610.9	-0.302787	5.91182e-12	4.97473e-11
HALLMARK_HYPOXIA	RP11-317P15.4	0.446236	1.35122e-25	3.44497e-24
HALLMARK_HYPOXIA	RP11-254F19.2	0.442791	3.48861e-25	8.73261e-24
HALLMARK_HYPOXIA	AC006042.6	-0.307859	3.24775e-12	2.82894e-11
HALLMARK_HYPOXIA	RP13-616I3.1	-0.304261	5.91866e-12	4.98028e-11
HALLMARK_HYPOXIA	RP4-616B8.4	-0.329273	5.562e-14	6.00778e-13
HALLMARK_HYPOXIA	MYLK-AS1	-0.308694	2.8222e-12	2.47744e-11
HALLMARK_HYPOXIA	RP1-65J11.1	0.582998	2.10827e-46	7.97537e-45
HALLMARK_HYPOXIA	RP11-362F19.1	0.384813	6.43088e-19	1.14987e-17
HALLMARK_HYPOXIA	MCF2L-AS1	-0.396941	0	0
HALLMARK_HYPOXIA	RP11-815J21.4	0.315439	6.74211e-13	6.3903e-12
HALLMARK_HYPOXIA	CTA-989H11.1	-0.344581	3.92072e-15	4.84888e-14
HALLMARK_HYPOXIA	RP5-1198O20.4	0.389414	0	0
HALLMARK_HYPOXIA	BOLA3-AS1	0.572246	0	0
HALLMARK_HYPOXIA	RP11-57A19.2	-0.39342	0	0
HALLMARK_HYPOXIA	RP11-360O19.4	0.321898	2.13715e-13	2.15157e-12
HALLMARK_HYPOXIA	RP11-15A1.2	-0.346897	2.4358e-15	3.08887e-14
HALLMARK_HYPOXIA	SACS-AS1	0.344778	2.90832e-15	3.65349e-14
HALLMARK_HYPOXIA	RP4-610C12.3	0.45068	3.91255e-26	1.01566e-24
HALLMARK_HYPOXIA	RP11-84C13.2	-0.402279	0	0
HALLMARK_HYPOXIA	RP11-7F17.7	0.341094	5.9522e-15	7.21001e-14
HALLMARK_HYPOXIA	UG0898H09	0.556969	1.12341e-41	4.07667e-40
HALLMARK_HYPOXIA	RP11-635L1.3	0.328538	6.37145e-14	6.83338e-13
HALLMARK_HYPOXIA	DNM3OS	0.647201	0	0
HALLMARK_HYPOXIA	RP11-494M8.4	0.444715	2.05674e-25	5.19995e-24
HALLMARK_HYPOXIA	RP5-866L20.1	0.337246	1.24504e-14	1.44998e-13
HALLMARK_HYPOXIA	RP11-167N24.6	0.40488	5.98037e-21	1.21245e-19
HALLMARK_HYPOXIA	LINC01509	-0.320866	2.57252e-13	2.56431e-12
HALLMARK_HYPOXIA	CTD-3222D19.12	-0.532776	0	0
HALLMARK_HYPOXIA	Z83851.4	-0.424095	0	0
HALLMARK_HYPOXIA	RP11-44N12.5	0.4101	1.6793e-21	3.5105e-20
HALLMARK_HYPOXIA	AP001630.5	-0.342712	4.35084e-15	5.35157e-14
HALLMARK_HYPOXIA	RP11-1020A11.1	-0.384538	6.84286e-19	1.22099e-17
HALLMARK_HYPOXIA	ST3GAL5-AS1	0.359321	1.56621e-16	2.27105e-15
HALLMARK_HYPOXIA	TMC3-AS1	-0.342883	5.52533e-15	6.71815e-14
HALLMARK_HYPOXIA	AC003090.1	0.347167	2.3025e-15	2.92983e-14
HALLMARK_HYPOXIA	CASC9	0.304129	4.71899e-12	4.01994e-11
HALLMARK_HYPOXIA	JAZF1-AS1	0.563876	6.86966e-43	2.52405e-41
HALLMARK_HYPOXIA	RP11-223A3.1	-0.438915	0	0
HALLMARK_HYPOXIA	AC079630.4	0.535181	4.99315e-38	1.73334e-36
HALLMARK_HYPOXIA	LINC00961	0.375599	0	0
HALLMARK_HYPOXIA	C20orf166-AS1	0.603503	1.94535e-50	7.54013e-49
HALLMARK_HYPOXIA	LINC00607	0.35432	4.35055e-16	6.00675e-15
HALLMARK_HYPOXIA	PLS3-AS1	0.473519	4.98257e-29	1.42493e-27
HALLMARK_HYPOXIA	HAND2-AS1	0.392444	1.12736e-19	2.11609e-18
HALLMARK_HYPOXIA	RP11-276H19.1	0.555649	1.90233e-41	6.88417e-40
HALLMARK_HYPOXIA	CTC-455F18.1	0.412355	9.63443e-22	2.04464e-20
HALLMARK_HYPOXIA	RP11-532F6.3	0.591344	0	0
HALLMARK_HYPOXIA	CTD-3162L10.1	-0.375158	0	0
HALLMARK_HYPOXIA	RP11-29H23.4	-0.32432	1.37897e-13	1.4212e-12
HALLMARK_HYPOXIA	RP11-403A3.3	0.373191	8.36835e-18	1.37345e-16
HALLMARK_HYPOXIA	LNX1-AS2	0.367991	2.55174e-17	4.00094e-16
HALLMARK_HYPOXIA	RP11-404E16.1	0.480211	6.41341e-30	1.88703e-28
HALLMARK_HYPOXIA	RP11-108M9.4	0.420515	0	0
HALLMARK_HYPOXIA	CTC-497E21.3	0.380041	1.86734e-18	3.22384e-17
HALLMARK_HYPOXIA	RP4-785G19.5	-0.341144	5.89529e-15	7.14429e-14
HALLMARK_HYPOXIA	HPN-AS1	-0.420021	1.41183e-22	3.13087e-21
HALLMARK_HYPOXIA	RP11-401P9.4	0.604478	0	0
HALLMARK_HYPOXIA	RP4-565E6.1	0.374033	6.97255e-18	1.15224e-16
HALLMARK_HYPOXIA	RP11-480C22.1	0.312727	1.08335e-12	1.00119e-11
HALLMARK_HYPOXIA	RP4-794I6.4	0.439642	0	0
HALLMARK_HYPOXIA	RP11-35J10.7	0.387186	3.76048e-19	6.8262e-18
HALLMARK_HYPOXIA	RP11-513O13.1	0.42607	2.99479e-23	6.85508e-22
HALLMARK_HYPOXIA	RP11-20D14.6	0.375579	4.98085e-18	8.33155e-17
HALLMARK_HYPOXIA	RP11-254F7.4	-0.352321	6.51286e-16	8.8209e-15
HALLMARK_HYPOXIA	RP11-521O16.1	0.33476	1.9949e-14	2.26984e-13
HALLMARK_HYPOXIA	RP11-481F24.3	0.364003	5.91981e-17	8.95178e-16
HALLMARK_HYPOXIA	LINC00028	0.400949	1.53349e-20	3.03644e-19
HALLMARK_HYPOXIA	CELF2-AS1	0.301128	7.79889e-12	6.46678e-11
HALLMARK_HYPOXIA	C6orf3	0.382605	0	0
HALLMARK_HYPOXIA	AC093627.8	0.356807	2.62356e-16	3.71452e-15
HALLMARK_HYPOXIA	CTD-3184A7.4	-0.418523	0	0
HALLMARK_HYPOXIA	RP11-295G20.2	-0.345667	3.1398e-15	3.92774e-14
HALLMARK_HYPOXIA	CTC-436P18.3	0.352452	6.3435e-16	8.60099e-15
HALLMARK_HYPOXIA	CTC-510F12.2	0.485603	0	0
HALLMARK_HYPOXIA	AC009495.2	-0.311751	1.68054e-12	1.51698e-11
HALLMARK_HYPOXIA	BLACAT1	0.421302	1.01949e-22	2.27542e-21
HALLMARK_HYPOXIA	RP1-63M2.7	-0.309111	2.63045e-12	2.3177e-11
HALLMARK_HYPOXIA	RP11-89C3.4	0.346673	2.00453e-15	2.5681e-14
HALLMARK_HYPOXIA	RP4-625H18.2	0.33951	8.07539e-15	9.60578e-14
HALLMARK_HYPOXIA	RP11-190C22.8	-0.442615	3.6607e-25	9.15524e-24
HALLMARK_HYPOXIA	RP11-353N14.2	-0.378777	0	0
HALLMARK_HYPOXIA	CASC11	-0.408718	0	0
HALLMARK_HYPOXIA	RP3-525N10.2	0.304069	4.76712e-12	4.05866e-11
HALLMARK_HYPOXIA	RP11-401P9.5	0.305217	3.92766e-12	3.3836e-11
HALLMARK_HYPOXIA	RP4-734C18.1	-0.310264	1.6594e-12	1.49879e-11
HALLMARK_HYPOXIA	RP11-872J21.3	-0.486123	0	0
HALLMARK_HYPOXIA	RP11-461O7.1	0.617673	2.11299e-53	8.30932e-52
HALLMARK_HYPOXIA	RP11-44F14.6	0.307352	3.53607e-12	3.06503e-11
HALLMARK_HYPOXIA	RP11-713P17.3	0.434564	0	0
HALLMARK_HYPOXIA	RP11-557H15.4	0.335058	1.88572e-14	2.15333e-13
HALLMARK_HYPOXIA	RP11-6N17.3	0.363994	5.93018e-17	8.96608e-16
HALLMARK_HYPOXIA	MLLT4-AS1	-0.380251	0	0
HALLMARK_HYPOXIA	LINC00654	0.495017	0	0
HALLMARK_HYPOXIA	RP11-327J17.9	0.380334	1.75009e-18	3.02673e-17
HALLMARK_HYPOXIA	CCND2-AS2	0.452701	2.21262e-26	5.79882e-25
HALLMARK_HYPOXIA	RP11-165A20.3	0.536763	2.76974e-38	9.64558e-37
HALLMARK_HYPOXIA	CTD-2561B21.4	0.349979	1.04085e-15	1.37889e-14
HALLMARK_HYPOXIA	CTD-2240J17.4	-0.378904	2.40117e-18	4.11444e-17
HALLMARK_HYPOXIA	GDNF-AS1	0.33439	2.13893e-14	2.42489e-13
HALLMARK_HYPOXIA	RP11-475O23.2	0.354315	4.35549e-16	6.01274e-15
HALLMARK_HYPOXIA	BX470102.3	0.527882	7.27876e-37	2.48128e-35
HALLMARK_HYPOXIA	CTD-2314G24.2	0.60292	0	0
HALLMARK_HYPOXIA	CTD-2566J3.1	0.441607	4.82156e-25	1.20006e-23
HALLMARK_HYPOXIA	RP11-641D5.2	0.417881	2.42528e-22	5.31247e-21
HALLMARK_HYPOXIA	RP11-69I8.3	0.562469	1.22052e-42	4.47275e-41
HALLMARK_HYPOXIA	RP6-201G10.2	-0.327199	1.10133e-13	1.14839e-12
HALLMARK_HYPOXIA	RP11-875O11.1	0.647043	0	0
HALLMARK_HYPOXIA	RP11-320N7.2	0.302364	6.34645e-12	5.32454e-11
HALLMARK_HYPOXIA	RP1-278D1.2	0.314882	7.43476e-13	7.00936e-12
HALLMARK_HYPOXIA	RP11-173C1.1	0.379843	1.9513e-18	3.36289e-17
HALLMARK_HYPOXIA	RP11-253M7.1	0.401678	0	0
HALLMARK_HYPOXIA	RP11-119D9.1	0.378443	2.65807e-18	4.53884e-17
HALLMARK_HYPOXIA	AC016831.7	0.302445	6.26031e-12	5.25473e-11
HALLMARK_HYPOXIA	LINC01550	0.507303	9.8825e-34	3.1816e-32
HALLMARK_HYPOXIA	RP11-266O8.1	0.352178	6.70182e-16	9.06685e-15
HALLMARK_HYPOXIA	LINC00937	0.39365	8.52625e-20	1.61161e-18
HALLMARK_HYPOXIA	RP11-7I15.4	0.30692	2.94247e-12	2.57636e-11
HALLMARK_HYPOXIA	AC061961.2	0.309879	1.77307e-12	1.59589e-11
HALLMARK_HYPOXIA	RP11-377G16.2	0.372985	8.74956e-18	1.43387e-16
HALLMARK_HYPOXIA	RP11-13K12.1	0.432726	5.24275e-24	1.24463e-22
HALLMARK_HYPOXIA	CTC-231O11.1	0.331014	4.0266e-14	4.41839e-13
HALLMARK_HYPOXIA	RP11-16P20.4	0.465683	5.19316e-28	1.43675e-26
HALLMARK_HYPOXIA	RP11-629G13.1	0.442564	3.71255e-25	9.28019e-24
HALLMARK_HYPOXIA	DSCAS	-0.371847	1.11844e-17	1.81523e-16
HALLMARK_HYPOXIA	RP11-91J3.3	-0.314137	8.47084e-13	7.92958e-12
HALLMARK_HYPOXIA	RP11-276E15.4	-0.338726	9.38484e-15	1.10817e-13
HALLMARK_HYPOXIA	LINC01563	0.566505	2.33057e-43	8.61116e-42
HALLMARK_HYPOXIA	GAS5	-0.39967	0	0
HALLMARK_HYPOXIA	RP11-11N9.4	0.473797	4.58095e-29	1.31141e-27
HALLMARK_HYPOXIA	RP11-371I20.2	0.341396	5.6153e-15	6.82249e-14
HALLMARK_HYPOXIA	AF131217.1	0.456302	0	0
HALLMARK_HYPOXIA	C14orf132	0.449111	0	0
HALLMARK_HYPOXIA	RP11-679B19.1	0.585223	0	0
HALLMARK_HYPOXIA	GATA3-AS1	0.361718	9.53656e-17	1.41333e-15
HALLMARK_HYPOXIA	RP11-573G6.6	0.398841	2.52806e-20	4.93385e-19
HALLMARK_HYPOXIA	CTD-2232E5.2	0.324174	1.41603e-13	1.45733e-12
HALLMARK_HYPOXIA	RP11-402G3.5	-0.347158	1.82165e-15	2.34648e-14
HALLMARK_HYPOXIA	SNHG24	0.326059	1.00455e-13	1.05267e-12
HALLMARK_HYPOXIA	RP11-383C5.3	-0.380901	0	0
HALLMARK_HYPOXIA	RP11-211G3.2	0.33996	7.4068e-15	8.85488e-14
HALLMARK_HYPOXIA	MIR1-1HG	0.394632	6.7859e-20	1.28971e-18
HALLMARK_HYPOXIA	RBMS3-AS2	0.301225	7.67492e-12	6.36854e-11
HALLMARK_HYPOXIA	RP1-228H13.5	-0.446403	0	0
HALLMARK_HYPOXIA	RP11-554A11.4	0.673659	0	0
HALLMARK_HYPOXIA	RP11-867G23.10	0.65406	0	0
HALLMARK_HYPOXIA	RP4-610C12.4	0.384287	7.23934e-19	1.28905e-17
HALLMARK_HYPOXIA	AP000432.1	0.586452	0	0
HALLMARK_HYPOXIA	RP11-111M22.4	-0.418284	0	0
HALLMARK_HYPOXIA	WI2-87327B8.1	0.361584	9.80591e-17	1.4515e-15
HALLMARK_HYPOXIA	LINC00284	0.368045	2.5227e-17	3.9573e-16
HALLMARK_HYPOXIA	RP11-500G10.5	-0.35056	9.26858e-16	1.23452e-14
HALLMARK_HYPOXIA	RP11-89K11.1	0.576002	4.32529e-45	1.6188e-43
HALLMARK_HYPOXIA	RP11-514D23.3	0.455337	1.04639e-26	2.76891e-25
HALLMARK_HYPOXIA	LINC01336	0.532726	1.23887e-37	4.27277e-36
HALLMARK_HYPOXIA	RP11-545I5.3	0.348818	1.62799e-15	2.10862e-14
HALLMARK_HYPOXIA	AC010136.2	0.477409	1.52171e-29	4.42642e-28
HALLMARK_HYPOXIA	AC016735.2	0.48742	6.69586e-31	2.02273e-29
HALLMARK_HYPOXIA	RP11-45A16.4	-0.335323	1.79361e-14	2.05255e-13
HALLMARK_HYPOXIA	RP11-276H7.2	0.42077	1.16735e-22	2.59778e-21
HALLMARK_HYPOXIA	RP11-20J15.3	0.32769	7.44887e-14	7.92887e-13
HALLMARK_HYPOXIA	CTA-292E10.8	-0.329634	7.04117e-14	7.51766e-13
HALLMARK_HYPOXIA	CTD-2184C24.2	-0.353911	5.34976e-16	7.31201e-15
HALLMARK_HYPOXIA	RP11-475A13.1	0.333818	2.38214e-14	2.68685e-13
HALLMARK_HYPOXIA	RP11-307B6.3	0.371979	1.087e-17	1.76623e-16
HALLMARK_HYPOXIA	RP13-726E6.2	0.346241	2.18226e-15	2.78367e-14
HALLMARK_HYPOXIA	AJ011932.1	0.398281	2.88519e-20	5.61414e-19
HALLMARK_HYPOXIA	LINC00885	0.337441	1.1996e-14	1.39938e-13
HALLMARK_HYPOXIA	GABPB1-AS1	-0.332988	3.76664e-14	4.15235e-13
HALLMARK_HYPOXIA	RP11-172E9.2	0.327677	7.46548e-14	7.94313e-13
HALLMARK_HYPOXIA	RP11-626G11.5	-0.3681	2.49348e-17	3.9127e-16
HALLMARK_HYPOXIA	AC053503.11	0.327552	7.6401e-14	8.12013e-13
HALLMARK_HYPOXIA	RP11-1102P16.1	0.568527	1.00826e-43	3.73731e-42
HALLMARK_HYPOXIA	RP4-555D20.1	0.323467	1.60969e-13	1.64512e-12
HALLMARK_HYPOXIA	RP11-749I16.3	-0.436119	0	0
HALLMARK_HYPOXIA	RP6-109B7.5	-0.423205	6.2662e-23	1.41266e-21
HALLMARK_HYPOXIA	RP11-124N14.3	0.381965	1.21753e-18	2.13132e-17
HALLMARK_HYPOXIA	AC104667.3	-0.355898	3.38619e-16	4.7374e-15
HALLMARK_HYPOXIA	RP11-895M11.3	-0.338907	9.06558e-15	1.07234e-13
HALLMARK_HYPOXIA	RP11-2N1.2	0.42632	2.8073e-23	6.43788e-22
HALLMARK_HYPOXIA	AC053503.6	0.630963	2.5357e-56	1.00641e-54
HALLMARK_HYPOXIA	MIR4697HG	0.473782	0	0
HALLMARK_HYPOXIA	RP11-468N14.13	0.354535	4.1654e-16	5.76122e-15
HALLMARK_HYPOXIA	SNHG7	-0.337766	1.51374e-14	1.74751e-13
HALLMARK_HYPOXIA	LINC01346	0.335433	1.75678e-14	2.01262e-13
HALLMARK_HYPOXIA	RP3-416H24.1	0.465998	4.73127e-28	1.31062e-26
HALLMARK_HYPOXIA	SNX29P2	0.462306	1.39976e-27	3.82371e-26
HALLMARK_HYPOXIA	AC004231.2	0.470339	1.29949e-28	3.66575e-27
HALLMARK_HYPOXIA	AP002954.3	0.339139	8.67173e-15	1.02785e-13
HALLMARK_HYPOXIA	C1orf140	0.477781	1.35739e-29	3.95429e-28
HALLMARK_HYPOXIA	AL022341.3	-0.310666	2.02134e-12	1.80598e-11
HALLMARK_HYPOXIA	MEG9	0.434443	3.32289e-24	7.95376e-23
HALLMARK_HYPOXIA	HCG23	0.516476	4.21566e-35	1.39413e-33
HALLMARK_HYPOXIA	RP11-1094H24.4	0.363289	6.87324e-17	1.03293e-15
HALLMARK_HYPOXIA	RP11-226L15.5	-0.383678	0	0
HALLMARK_HYPOXIA	LINC01138	-0.435037	0	0
HALLMARK_HYPOXIA	RP11-66N24.3	-0.318387	5.33073e-13	5.11561e-12
HALLMARK_HYPOXIA	OSBPL10-AS1	0.308363	2.29995e-12	2.03982e-11
HALLMARK_HYPOXIA	UNQ6494	-0.304386	5.79686e-12	4.88154e-11
HALLMARK_HYPOXIA	LINC01013	0.448285	7.64724e-26	1.96829e-24
HALLMARK_HYPOXIA	RP11-464C19.3	0.383914	7.87179e-19	1.39812e-17
HALLMARK_HYPOXIA	RP11-108M9.3	0.346058	2.26232e-15	2.88076e-14
HALLMARK_HYPOXIA	RP11-541M12.6	0.316909	5.20384e-13	4.99846e-12
HALLMARK_HYPOXIA	RP11-10K16.1	-0.323883	2.00876e-13	2.02833e-12
HALLMARK_HYPOXIA	RP11-418J17.1	-0.398205	0	0
HALLMARK_HYPOXIA	RP5-965F6.2	0.603523	1.9273e-50	7.47167e-49
HALLMARK_HYPOXIA	RP11-227D13.1	0.38055	1.66822e-18	2.8897e-17
HALLMARK_HYPOXIA	RP11-505P4.7	-0.326613	9.07582e-14	9.55733e-13
HALLMARK_HYPOXIA	LINC00473	0.399552	2.13669e-20	4.19039e-19
HALLMARK_HYPOXIA	CTD-2227E11.1	-0.457619	0	0
HALLMARK_HYPOXIA	CRNDE	-0.346922	2.42291e-15	3.07352e-14
HALLMARK_HYPOXIA	RP5-998N21.10	0.327113	8.2814e-14	8.7587e-13
HALLMARK_HYPOXIA	RP11-120J1.1	0.395657	5.34204e-20	1.023e-18
HALLMARK_HYPOXIA	LINC01537	0.480312	6.21647e-30	1.8299e-28
HALLMARK_HYPOXIA	RP13-49I15.6	-0.33093	4.09001e-14	4.48373e-13
HALLMARK_HYPOXIA	LINC00519	0.470098	1.39693e-28	3.93667e-27
HALLMARK_HYPOXIA	RP5-1011O1.3	0.328366	6.57624e-14	7.04571e-13
HALLMARK_HYPOXIA	CTD-2054N24.2	0.580552	6.11428e-46	2.30632e-44
HALLMARK_HYPOXIA	RP11-452L6.1	-0.342119	6.43706e-15	7.762e-14
HALLMARK_HYPOXIA	FAM201A	-0.489042	0	0
HALLMARK_HYPOXIA	RP11-506B6.6	0.57505	6.4895e-45	2.42509e-43
HALLMARK_HYPOXIA	LINC00982	0.410045	1.70232e-21	3.5571e-20
HALLMARK_HYPOXIA	AC105053.3	0.351859	7.14618e-16	9.64085e-15
HALLMARK_HYPOXIA	AC006277.3	-0.415873	0	0
HALLMARK_HYPOXIA	HAR1B	0.336707	1.37951e-14	1.59911e-13
HALLMARK_HYPOXIA	RP11-366L20.2	0.315286	6.92568e-13	6.55168e-12
HALLMARK_HYPOXIA	WDR86-AS1	0.411991	1.05417e-21	2.23142e-20
HALLMARK_HYPOXIA	LINC00891	0.420109	1.38068e-22	3.06386e-21
HALLMARK_HYPOXIA	DARS-AS1	-0.336743	1.84419e-14	2.10786e-13
HALLMARK_HYPOXIA	RP11-374M1.5	0.33547	1.74454e-14	1.99941e-13
HALLMARK_HYPOXIA	BVES-AS1	0.319445	3.31707e-13	3.26369e-12
HALLMARK_HYPOXIA	RP11-822E23.8	0.431651	6.96471e-24	1.6445e-22
HALLMARK_HYPOXIA	ZNF528-AS1	-0.410883	0	0
HALLMARK_HYPOXIA	CTD-2313J17.5	-0.326381	1.27857e-13	1.32236e-12
HALLMARK_HYPOXIA	CTD-2001J20.1	0.382422	1.0996e-18	1.93089e-17
HALLMARK_HYPOXIA	RP11-579D7.4	-0.419851	0	0
HALLMARK_HYPOXIA	TBX5-AS1	0.452367	2.43237e-26	6.36457e-25
HALLMARK_HYPOXIA	AC106786.1	0.624066	8.65923e-55	3.41958e-53
HALLMARK_HYPOXIA	TMCC1-AS1	-0.466739	0	0
HALLMARK_HYPOXIA	MIR22HG	0.602132	0	0
HALLMARK_HYPOXIA	RNU6ATAC35P	-0.41242	0	0
HALLMARK_HYPOXIA	RMDN2-AS1	0.379221	2.23904e-18	3.84466e-17
HALLMARK_HYPOXIA	RP11-118K6.3	0.385366	5.67761e-19	1.0187e-17
HALLMARK_HYPOXIA	AF064858.6	0.493499	9.54648e-32	2.93658e-30
HALLMARK_HYPOXIA	RP11-524F11.2	-0.316007	6.1006e-13	5.80967e-12
HALLMARK_HYPOXIA	RP4-737E23.2	0.350893	8.6718e-16	1.15942e-14
HALLMARK_HYPOXIA	RP11-379F4.4	0.589896	0	0
HALLMARK_HYPOXIA	RP4-647C14.2	0.634024	0	0
HALLMARK_HYPOXIA	RP11-162D16.2	0.381084	1.48164e-18	2.57534e-17
HALLMARK_HYPOXIA	LINC00115	-0.308742	2.79928e-12	2.45875e-11
HALLMARK_HYPOXIA	LINC01460	0.441287	5.26095e-25	1.30694e-23
HALLMARK_HYPOXIA	RP11-325L12.6	0.479656	7.61553e-30	2.23739e-28
HALLMARK_HYPOXIA	B3GALT5-AS1	0.419699	1.53204e-22	3.39056e-21
HALLMARK_HYPOXIA	CTD-2547G23.4	-0.409264	0	0
HALLMARK_HYPOXIA	LINC01152	0.331813	3.46917e-14	3.83731e-13
HALLMARK_HYPOXIA	ID2-AS1	0.311005	1.90822e-12	1.71011e-11
HALLMARK_HYPOXIA	AF001548.6	0.585394	7.36518e-47	2.79261e-45
HALLMARK_HYPOXIA	WWC2-AS2	0.420751	1.17289e-22	2.60981e-21
HALLMARK_HYPOXIA	C9orf163	-0.403528	0	0
HALLMARK_HYPOXIA	LL22NC03-2H8.5	-0.308696	2.8214e-12	2.47685e-11
HALLMARK_HYPOXIA	AC007879.7	0.468295	2.39327e-28	6.69271e-27
HALLMARK_HYPOXIA	RP5-901A4.1	-0.360985	9.55268e-17	1.4154e-15
HALLMARK_HYPOXIA	PIK3CD-AS2	0.321094	3.30624e-13	3.25385e-12
HALLMARK_HYPOXIA	AP000318.2	0.317142	4.99372e-13	4.80766e-12
HALLMARK_HYPOXIA	RP11-6O2.4	0.352604	6.15248e-16	8.35291e-15
HALLMARK_HYPOXIA	HOXC-AS2	0.320126	2.93723e-13	2.90784e-12
HALLMARK_HYPOXIA	CTD-3064M3.3	0.542508	0	0
HALLMARK_HYPOXIA	RP11-535M15.1	0.393313	9.2201e-20	1.73876e-18
HALLMARK_HYPOXIA	SPTY2D1-AS1	-0.37742	0	0
HALLMARK_HYPOXIA	LINC00689	0.512617	1.60805e-34	5.25257e-33
HALLMARK_HYPOXIA	RP11-356J5.12	0.474217	0	0
HALLMARK_HYPOXIA	SERTAD4-AS1	0.542171	0	0
HALLMARK_HYPOXIA	UBXN10-AS1	0.509276	5.0551e-34	1.6344e-32
HALLMARK_HYPOXIA	AC002398.12	0.513222	1.30532e-34	4.27509e-33
HALLMARK_HYPOXIA	RP11-357D18.1	0.426981	2.36498e-23	5.44255e-22
HALLMARK_HYPOXIA	CTBP1-AS	-0.429988	0	0
HALLMARK_HYPOXIA	CTC-471J1.2	-0.346686	2.54463e-15	3.21982e-14
HALLMARK_HYPOXIA	RP4-735C1.4	0.457852	5.09088e-27	1.36176e-25
HALLMARK_HYPOXIA	CTD-2270F17.1	0.516742	3.84227e-35	1.27172e-33
HALLMARK_HYPOXIA	RP11-800A3.4	0.553365	0	0
HALLMARK_HYPOXIA	RP11-58O9.2	0.555514	2.00731e-41	7.26143e-40
HALLMARK_HYPOXIA	RP11-427J23.1	0.347701	1.63641e-15	2.11868e-14
HALLMARK_HYPOXIA	SNHG20	-0.409474	0	0
HALLMARK_HYPOXIA	CTD-3128G10.7	0.450869	3.70968e-26	9.64144e-25
HALLMARK_HYPOXIA	RP11-455O6.9	-0.311069	1.4441e-12	1.31482e-11
HALLMARK_HYPOXIA	C8orf31	0.594823	0	0
HALLMARK_HYPOXIA	LINC01154	0.300626	8.47805e-12	7.00045e-11
HALLMARK_HYPOXIA	LINC00605	0.414017	6.38083e-22	1.36623e-20
HALLMARK_HYPOXIA	AC061992.2	0.591753	4.32907e-48	1.65578e-46
HALLMARK_HYPOXIA	LINC01139	0.343712	3.58159e-15	4.44959e-14
HALLMARK_HYPOXIA	CTD-2527I21.5	0.328025	7.00298e-14	7.4785e-13
HALLMARK_HYPOXIA	MKX-AS1	0.566459	2.37538e-43	8.77508e-42
HALLMARK_HYPOXIA	RP11-208N14.4	0.52401	2.93831e-36	9.93053e-35
HALLMARK_HYPOXIA	AC093390.1	0.444388	2.25063e-25	5.6763e-24
HALLMARK_HYPOXIA	MGC45922	-0.378425	0	0
HALLMARK_HYPOXIA	LINC00924	0.390293	1.85017e-19	3.42354e-18
HALLMARK_HYPOXIA	AC145124.2	0.307144	2.83217e-12	2.48531e-11
HALLMARK_HYPOXIA	CASC15	0.454999	0	0
HALLMARK_HYPOXIA	RP11-554I8.2	0.331464	3.70278e-14	4.08423e-13
HALLMARK_HYPOXIA	RP5-884C9.2	0.333329	2.61174e-14	2.93138e-13
HALLMARK_HYPOXIA	RP11-187A9.3	0.456484	7.53776e-27	2.00133e-25
HALLMARK_HYPOXIA	RP11-438B23.2	0.339357	8.31635e-15	9.87629e-14
HALLMARK_HYPOXIA	CTD-2369P2.8	0.339495	8.09825e-15	9.63064e-14
HALLMARK_HYPOXIA	RP11-120K24.3	-0.339818	1.01481e-14	1.19322e-13
HALLMARK_HYPOXIA	AC007743.1	0.476788	1.84086e-29	5.33822e-28
HALLMARK_HYPOXIA	RP11-126L15.4	-0.42349	0	0
HALLMARK_HYPOXIA	RP11-430B1.2	0.373352	0	0
HALLMARK_HYPOXIA	PLAC4	0.364994	4.80765e-17	7.33023e-16
HALLMARK_HYPOXIA	CTD-2583A14.8	-0.381239	0	0
HALLMARK_HYPOXIA	RP11-55L4.2	-0.341922	5.07138e-15	6.19259e-14
HALLMARK_HYPOXIA	RP11-326C3.7	0.390587	0	0
HALLMARK_HYPOXIA	AC092580.4	0.406011	4.55032e-21	9.27685e-20
HALLMARK_HYPOXIA	RP11-6O2.3	0.635701	0	0
HALLMARK_HYPOXIA	LINC00908	0.644611	1.7903e-59	7.15757e-58
HALLMARK_HYPOXIA	SNHG3	-0.455092	0	0
HALLMARK_HYPOXIA	LINC01324	0.338152	1.0474e-14	1.22977e-13
HALLMARK_HYPOXIA	LINC01311	-0.353674	5.64419e-16	7.69201e-15
HALLMARK_HYPOXIA	AC006486.10	-0.304914	5.31137e-12	4.49656e-11
HALLMARK_HYPOXIA	HLA-F-AS1	0.526966	0	0
HALLMARK_HYPOXIA	RP11-89C3.3	0.336635	1.39858e-14	1.61998e-13
HALLMARK_HYPOXIA	RP11-510J16.5	0.326116	9.94022e-14	1.0423e-12
HALLMARK_HYPOXIA	RP11-498C9.4	-0.453385	0	0
HALLMARK_HYPOXIA	RP11-1334A24.5	0.531962	0	0
HALLMARK_HYPOXIA	PCAT6	-0.35996	1.25043e-16	1.83178e-15
HALLMARK_HYPOXIA	RP11-335L23.5	0.382628	1.05021e-18	1.84796e-17
HALLMARK_HYPOXIA	RP11-731C17.2	-0.314936	9.72372e-13	9.0371e-12
HALLMARK_HYPOXIA	CTD-2600O9.1	0.397216	3.70734e-20	7.15802e-19
HALLMARK_HYPOXIA	RP11-92C4.6	0.589523	0	0
HALLMARK_HYPOXIA	U73166.2	-0.428684	0	0
HALLMARK_HYPOXIA	AC114730.2	0.377617	3.18784e-18	5.40828e-17
HALLMARK_HYPOXIA	LINC00461	0.329894	4.95764e-14	5.38424e-13
HALLMARK_HYPOXIA	TMEM5-AS1	0.464181	8.08255e-28	2.22674e-26
HALLMARK_HYPOXIA	AC009133.12	-0.307876	3.23859e-12	2.82146e-11
HALLMARK_HYPOXIA	RP11-443B20.1	-0.362053	7.13666e-17	1.0708e-15
HALLMARK_HYPOXIA	CTB-35F21.4	0.300592	8.52596e-12	7.03795e-11
HALLMARK_HYPOXIA	FAM83H-AS1	-0.381536	0	0
HALLMARK_HYPOXIA	CTD-3035K23.7	0.537112	0	0
HALLMARK_HYPOXIA	RP11-114G11.5	0.358431	1.88103e-16	2.7006e-15
HALLMARK_HYPOXIA	LINC01504	0.348999	1.26515e-15	1.65807e-14
HALLMARK_HYPOXIA	RP13-614K11.2	0.357651	2.20728e-16	3.14778e-15
HALLMARK_HYPOXIA	LINC01353	0.317985	4.30102e-13	4.17733e-12
HALLMARK_HYPOXIA	MIR133A1HG	0.532632	1.28259e-37	4.42202e-36
HALLMARK_HYPOXIA	RP11-496N12.6	0.502594	4.81046e-33	1.52451e-31
HALLMARK_HYPOXIA	ACTA2-AS1	0.562819	0	0
HALLMARK_HYPOXIA	RP5-1024C24.1	0.420483	1.25568e-22	2.79024e-21
HALLMARK_HYPOXIA	RP11-679B19.2	0.396268	4.63083e-20	8.89485e-19
HALLMARK_HYPOXIA	RP11-109E24.2	-0.340376	6.83688e-15	8.21293e-14
HALLMARK_HYPOXIA	RP11-805I24.3	0.605089	9.21763e-51	3.58261e-49
HALLMARK_HYPOXIA	AL161668.5	0.360879	1.13496e-16	1.66958e-15
HALLMARK_HYPOXIA	RP4-613B23.1	0.457968	4.9238e-27	1.31797e-25
HALLMARK_HYPOXIA	MAGI2-AS3	0.757707	0	0
HALLMARK_HYPOXIA	LINC00304	0.386405	4.48947e-19	8.11211e-18
HALLMARK_HYPOXIA	AC156455.1	0.433301	0	0
HALLMARK_HYPOXIA	RP11-222K16.1	0.406507	4.03496e-21	8.25008e-20
HALLMARK_HYPOXIA	RP1-29C18.9	0.327987	7.05252e-14	7.52855e-13
HALLMARK_HYPOXIA	RP3-355L5.5	-0.301579	9.20515e-12	7.5612e-11
HALLMARK_HYPOXIA	CTD-2269F5.1	0.510604	3.21155e-34	1.04194e-32
HALLMARK_HYPOXIA	CASC8	-0.335781	2.21761e-14	2.50947e-13
HALLMARK_HYPOXIA	AC023115.2	0.436788	1.77527e-24	4.30376e-23
HALLMARK_HYPOXIA	RBMS3-AS3	0.504233	2.78088e-33	8.8716e-32
HALLMARK_HYPOXIA	LINC01564	0.387748	3.30969e-19	6.03238e-18
HALLMARK_HYPOXIA	CTA-14H9.5	0.323077	2.32134e-13	2.32594e-12
HALLMARK_HYPOXIA	CTD-2538C1.3	-0.346964	1.89252e-15	2.43237e-14
HALLMARK_HYPOXIA	CTC-444N24.13	-0.308694	2.17353e-12	1.93419e-11
HALLMARK_HYPOXIA	LINC01300	0.327192	8.16144e-14	8.63972e-13
HALLMARK_HYPOXIA	LINC01426	0.481221	4.68886e-30	1.38624e-28
HALLMARK_HYPOXIA	ADAMTS9-AS2	0.693873	0	0
HALLMARK_HYPOXIA	MIR155HG	0.335617	2.28842e-14	2.58499e-13
HALLMARK_HYPOXIA	SNHG19	-0.414588	0	0
HALLMARK_HYPOXIA	RP11-359E10.1	0.673731	0	0
HALLMARK_HYPOXIA	CTD-3094K11.1	0.329039	5.80847e-14	6.26438e-13
HALLMARK_HYPOXIA	RP11-476H16.1	-0.417505	2.66605e-22	5.82949e-21
HALLMARK_HYPOXIA	RP11-367G18.1	0.497687	2.43921e-32	7.61382e-31
HALLMARK_HYPOXIA	RP11-17M16.2	0.491229	1.98486e-31	6.06768e-30
HALLMARK_HYPOXIA	CH17-408M7.1	0.361642	9.68766e-17	1.43443e-15
HALLMARK_HYPOXIA	CH17-360D5.3	0.356165	2.99102e-16	4.21057e-15
HALLMARK_HYPOXIA	CTD-2529P6.4	-0.345566	2.49173e-15	3.15675e-14
HALLMARK_HYPOXIA	RP11-43F13.3	0.5127	1.56276e-34	5.10632e-33
HALLMARK_HYPOXIA	NDUFB2-AS1	-0.302943	7.35711e-12	6.11721e-11
HALLMARK_HYPOXIA	LINC01127	0.382833	1.00301e-18	1.76712e-17
HALLMARK_HYPOXIA	RP11-675F6.3	0.394938	6.31794e-20	1.20368e-18
HALLMARK_HYPOXIA	RP11-546J1.1	-0.342869	5.54005e-15	6.7348e-14
HALLMARK_HYPOXIA	RP4-669K10.8	-0.412113	0	0
HALLMARK_HYPOXIA	RP11-19J5.2	-0.315326	6.87765e-13	6.51094e-12
HALLMARK_HYPOXIA	MIR222HG	0.601689	0	0
HALLMARK_HYPOXIA	CTC-786C10.1	0.488845	4.25566e-31	1.29212e-29
HALLMARK_HYPOXIA	RP1-79C4.4	0.349472	1.15156e-15	1.51717e-14
HALLMARK_HYPOXIA	CTD-2003C8.2	0.410947	1.36391e-21	2.86824e-20
HALLMARK_HYPOXIA	AP001626.1	0.505726	1.68378e-33	5.39435e-32
HALLMARK_HYPOXIA	CTD-2033D15.2	0.485551	1.20907e-30	3.63292e-29
HALLMARK_HYPOXIA	RP11-122D10.1	0.355828	3.20337e-16	4.49248e-15
HALLMARK_HYPOXIA	RP11-357H14.17	0.375579	4.98116e-18	8.33155e-17
HALLMARK_HYPOXIA	AC007392.3	0.460316	2.498e-27	6.76091e-26
HALLMARK_HYPOXIA	HOXA11-AS	-0.336263	2.02219e-14	2.29929e-13
HALLMARK_HYPOXIA	ST3GAL6-AS1	0.339803	7.63351e-15	9.11153e-14
HALLMARK_HYPOXIA	PTCHD1-AS	0.445215	1.79193e-25	4.53976e-24
HALLMARK_HYPOXIA	RP11-999E24.3	0.561493	0	0
HALLMARK_HYPOXIA	RP11-53B2.2	0.301033	7.92396e-12	6.56441e-11
HALLMARK_HYPOXIA	RP11-630A13.4	0.490373	2.61179e-31	7.9607e-30
HALLMARK_HYPOXIA	CTC-459F4.9	-0.353117	6.396e-16	8.668e-15
HALLMARK_HYPOXIA	LINC01424	-0.36224	6.77248e-17	1.01833e-15
HALLMARK_HYPOXIA	AC006273.5	0.354994	3.79488e-16	5.27431e-15
HALLMARK_HYPOXIA	CTC-296K1.4	0.65507	5.332e-62	2.14172e-60
HALLMARK_HYPOXIA	CTB-193M12.5	0.351068	1.00473e-15	1.33363e-14
HALLMARK_HYPOXIA	RP5-827E24.1	0.522233	5.53933e-36	1.86284e-34
HALLMARK_HYPOXIA	RP1-167F1.2	0.330646	4.31192e-14	4.71361e-13
HALLMARK_HYPOXIA	CERS3-AS1	0.477415	1.51882e-29	4.41866e-28
HALLMARK_HYPOXIA	XXbac-B135H6.15	0.38555	5.44628e-19	9.78175e-18
HALLMARK_HYPOXIA	RP11-426C22.4	0.38959	2.17395e-19	4.00347e-18
HALLMARK_HYPOXIA	RP11-321P16.1	0.318471	3.9449e-13	3.84988e-12
HALLMARK_HYPOXIA	RP11-322E11.5	0.360174	1.31342e-16	1.91906e-15
HALLMARK_HYPOXIA	CTC-559E9.8	-0.426382	0	0
HALLMARK_HYPOXIA	AC074286.1	0.348208	1.85193e-15	2.3833e-14
HALLMARK_HYPOXIA	RP1-309I22.2	0.548325	0	0
HALLMARK_HYPOXIA	PGM5P4-AS1	0.447634	9.16814e-26	2.35329e-24
HALLMARK_HYPOXIA	ZFHX4-AS1	0.33938	8.27887e-15	9.83416e-14
HALLMARK_HYPOXIA	RP11-255C15.3	-0.319658	4.26272e-13	4.14157e-12
HALLMARK_HYPOXIA	ADAMTS9-AS1	0.603337	0	0
HALLMARK_HYPOXIA	RP11-102K13.5	0.542726	0	0
HALLMARK_HYPOXIA	RP11-832A4.7	0.522584	4.88964e-36	1.64661e-34
HALLMARK_HYPOXIA	RP11-89F3.2	-0.403408	8.52154e-21	1.71056e-19
HALLMARK_HYPOXIA	RP11-456H18.2	-0.382511	0	0
HALLMARK_HYPOXIA	RBPMS-AS1	0.410447	0	0
HALLMARK_HYPOXIA	RP11-514D23.2	0.472611	6.55756e-29	1.86695e-27
HALLMARK_HYPOXIA	RP11-968O1.5	0.497026	3.02889e-32	9.42905e-31
HALLMARK_HYPOXIA	RP5-1092A3.4	-0.38304	0	0
HALLMARK_HYPOXIA	CTD-3157E16.2	0.45419	0	0
HALLMARK_HYPOXIA	AC005592.2	0.311706	1.2935e-12	1.18427e-11
HALLMARK_HYPOXIA	ZFY-AS1	0.340299	6.93809e-15	8.32739e-14
HALLMARK_HYPOXIA	RP11-572O6.1	-0.301041	7.91244e-12	6.55597e-11
HALLMARK_HYPOXIA	RP11-956J14.1	0.318278	4.08299e-13	3.97774e-12
HALLMARK_HYPOXIA	RP5-1186N24.3	-0.303109	5.60172e-12	4.72692e-11
HALLMARK_HYPOXIA	RP11-626G3.1	0.32809	6.91968e-14	7.39356e-13
HALLMARK_HYPOXIA	TMEM51-AS1	0.429357	0	0
HALLMARK_HYPOXIA	RP11-728F11.4	0.390209	1.88609e-19	3.48851e-18
HALLMARK_HYPOXIA	LL0XNC01-250H12.3	0.382823	1.00519e-18	1.7708e-17
HALLMARK_HYPOXIA	SNAP25-AS1	0.533718	8.58872e-38	2.96688e-36
HALLMARK_HYPOXIA	CTD-3157E16.1	0.516471	4.22365e-35	1.39653e-33
HALLMARK_HYPOXIA	AP000438.2	-0.373534	0	0
HALLMARK_HYPOXIA	RP11-111H3.3	0.392481	1.11765e-19	2.09887e-18
HALLMARK_HYPOXIA	RP11-666A8.9	0.333902	2.34509e-14	2.64672e-13
HALLMARK_HYPOXIA	LINC01358	0.391804	1.30679e-19	2.44356e-18
HALLMARK_HYPOXIA	RP11-166D19.1	0.746341	0	0
HALLMARK_HYPOXIA	RP11-400K9.3	0.322814	1.81173e-13	1.83938e-12
HALLMARK_HYPOXIA	AC009303.2	0.310256	2.16714e-12	1.9288e-11
HALLMARK_HYPOXIA	RP11-212E4.1	0.323113	1.71634e-13	1.74731e-12
HALLMARK_HYPOXIA	PGM5P3-AS1	0.328213	6.76473e-14	7.23585e-13
HALLMARK_HYPOXIA	TSPEAR-AS1	0.347268	1.78237e-15	2.29814e-14
HALLMARK_HYPOXIA	CTD-3179P9.1	0.402956	9.49677e-21	1.90129e-19
HALLMARK_HYPOXIA	RP11-186B7.7	-0.310655	1.55128e-12	1.40694e-11
HALLMARK_HYPOXIA	C5orf66-AS1	0.334936	1.92978e-14	2.20109e-13
HALLMARK_HYPOXIA	RP11-79O8.1	-0.358195	1.97427e-16	2.82778e-15
HALLMARK_HYPOXIA	AC092535.3	-0.303907	4.89848e-12	4.16401e-11
HALLMARK_HYPOXIA	HHIP-AS1	0.577866	0	0
HALLMARK_HYPOXIA	FRMD6-AS2	0.498194	2.06518e-32	6.45654e-31
HALLMARK_HYPOXIA	LINC00637	-0.334912	1.93828e-14	2.20976e-13
HALLMARK_HYPOXIA	CTA-228A9.3	-0.306108	4.35389e-12	3.7265e-11
HALLMARK_HYPOXIA	MGC32805	0.452584	2.28757e-26	5.98965e-25
HALLMARK_HYPOXIA	STEAP2-AS1	-0.434688	0	0
HALLMARK_HYPOXIA	KLHL30-AS1	0.484481	1.6931e-30	5.06722e-29
HALLMARK_HYPOXIA	SYNE1-AS1	0.337975	1.08347e-14	1.26956e-13
HALLMARK_HYPOXIA	AC073343.13	0.348352	1.43847e-15	1.87449e-14
HALLMARK_HYPOXIA	SRRM2-AS1	-0.45596	0	0
HALLMARK_HYPOXIA	NCAM1-AS1	0.351952	7.01307e-16	9.47036e-15
HALLMARK_HYPOXIA	CTD-2335O3.3	0.404031	7.33659e-21	1.47979e-19
HALLMARK_HYPOXIA	SNHG18	0.516456	0	0
HALLMARK_HYPOXIA	RP11-531A24.5	0.313958	1.15113e-12	1.05999e-11
HALLMARK_HYPOXIA	LINC00092	0.476652	0	0
HALLMARK_HYPOXIA	RP11-79H23.3	0.301972	6.77541e-12	5.65983e-11
HALLMARK_HYPOXIA	RP11-1069G10.2	0.425367	3.59201e-23	8.19071e-22
HALLMARK_HYPOXIA	VIM-AS1	0.397313	0	0
HALLMARK_HYPOXIA	RP11-686D22.8	0.469212	1.82068e-28	5.11036e-27
HALLMARK_HYPOXIA	RP11-212I21.4	0.354666	4.05611e-16	5.61523e-15
HALLMARK_HYPOXIA	CTD-2033D15.3	0.320917	2.549e-13	2.5419e-12
HALLMARK_HYPOXIA	RP5-837J1.6	-0.348944	1.27901e-15	1.67434e-14
HALLMARK_HYPOXIA	AC004637.1	0.441272	5.28246e-25	1.31212e-23
HALLMARK_HYPOXIA	APCDD1L-AS1	0.381245	1.42942e-18	2.48854e-17
HALLMARK_HYPOXIA	RP11-477J21.6	0.324163	1.41898e-13	1.46014e-12
HALLMARK_HYPOXIA	LINC01451	0.305788	3.56584e-12	3.0896e-11
HALLMARK_HYPOXIA	CELSR3-AS1	-0.354358	4.83314e-16	6.63954e-15
HALLMARK_HYPOXIA	RP11-276H7.3	0.32522	1.17075e-13	1.21724e-12
HALLMARK_HYPOXIA	HOXB-AS2	0.362093	8.82037e-17	1.31242e-15
HALLMARK_HYPOXIA	KB-1448A5.1	0.446063	1.41752e-25	3.60886e-24
HALLMARK_HYPOXIA	IGFBP7-AS1	0.48418	1.86076e-30	5.56053e-29
HALLMARK_HYPOXIA	AP001471.1	0.371404	1.23029e-17	1.98854e-16
HALLMARK_HYPOXIA	RP11-44B19.1	-0.389123	2.4189e-19	4.44003e-18
HALLMARK_HYPOXIA	RP11-474P2.6	-0.300457	1.10578e-11	8.98147e-11
HALLMARK_HYPOXIA	PGM5-AS1	0.494009	8.09334e-32	2.49543e-30
HALLMARK_HYPOXIA	RP11-524H19.2	0.422124	8.26561e-23	1.85364e-21
HALLMARK_HYPOXIA	RP11-81K2.2	0.498174	2.07838e-32	6.49679e-31
HALLMARK_HYPOXIA	RP11-80H8.4	0.330753	4.22695e-14	4.62638e-13
HALLMARK_HYPOXIA	CTA-246H3.12	-0.346018	2.28038e-15	2.90243e-14
HALLMARK_HYPOXIA	IL21-AS1	0.430033	1.06599e-23	2.49576e-22
HALLMARK_HYPOXIA	PCAT7	-0.372529	0	0
HALLMARK_HYPOXIA	RP5-1039K5.12	0.429407	0	0
HALLMARK_HYPOXIA	RP11-490M8.1	0.38905	0	0
HALLMARK_HYPOXIA	AP001412.1	-0.383014	9.63269e-19	1.70045e-17
HALLMARK_HYPOXIA	AC141928.1	0.408835	2.28924e-21	4.74785e-20
HALLMARK_HYPOXIA	AC084125.4	-0.319214	4.60975e-13	4.45915e-12
HALLMARK_HYPOXIA	CTD-2240J17.2	-0.433562	4.19971e-24	1.00051e-22
HALLMARK_HYPOXIA	C10orf95	-0.401034	0	0
HALLMARK_HYPOXIA	RP11-43F13.4	0.319993	3.00785e-13	2.97506e-12
HALLMARK_HYPOXIA	CTB-60B18.18	0.301063	7.88442e-12	6.53412e-11
HALLMARK_HYPOXIA	RP11-791G15.2	-0.311143	1.86414e-12	1.67248e-11
HALLMARK_HYPOXIA	RP11-266K4.9	0.35651	2.93132e-16	4.13075e-15
HALLMARK_HYPOXIA	RP3-333A15.2	0.335474	1.74317e-14	1.99832e-13
HALLMARK_HYPOXIA	AC124789.1	0.332296	3.16949e-14	3.52603e-13
HALLMARK_HYPOXIA	RP11-280K24.4	0.37051	1.49054e-17	2.39133e-16
HALLMARK_HYPOXIA	RP5-875O13.1	0.334356	2.15267e-14	2.43934e-13
HALLMARK_HYPOXIA	LINC00494	0.406662	3.88552e-21	7.95114e-20
HALLMARK_HYPOXIA	RP11-686G8.2	-0.372639	0	0
HALLMARK_HYPOXIA	HCG11	0.498509	0	0
HALLMARK_HYPOXIA	LINC01204	0.330679	4.28505e-14	4.68528e-13
HALLMARK_HYPOXIA	GCSAML-AS1	0.414486	5.6782e-22	1.21923e-20
HALLMARK_HYPOXIA	DNM1P35	0.484912	0	0
HALLMARK_HYPOXIA	AC005538.5	-0.341691	5.30338e-15	6.45906e-14
HALLMARK_HYPOXIA	RP11-54A9.1	0.311631	1.31028e-12	1.19875e-11
HALLMARK_HYPOXIA	RP11-435O5.2	-0.411849	0	0
HALLMARK_HYPOXIA	RP6-99M1.3	0.367552	2.80096e-17	4.37462e-16
HALLMARK_HYPOXIA	RP11-598F7.4	0.378176	2.81943e-18	4.80188e-17
HALLMARK_HYPOXIA	RP3-467K16.2	0.487818	5.90006e-31	1.78617e-29
HALLMARK_HYPOXIA	RP11-332H14.1	-0.342212	6.31857e-15	7.63105e-14
HALLMARK_HYPOXIA	RP11-624L4.1	0.375767	0	0
HALLMARK_HYPOXIA	RP11-135A1.2	-0.351547	7.6074e-16	1.02329e-14
HALLMARK_HYPOXIA	MEF2C-AS1	0.687485	0	0
HALLMARK_HYPOXIA	LINC00640	0.335555	1.71651e-14	1.9689e-13
HALLMARK_HYPOXIA	GAS6-AS2	0.665508	0	0
HALLMARK_HYPOXIA	RP11-667F14.1	0.452149	2.58688e-26	6.76526e-25
HALLMARK_HYPOXIA	MRGPRF-AS1	0.534114	7.41831e-38	2.56707e-36
HALLMARK_HYPOXIA	XX-FW83563B9.5	-0.347187	2.29321e-15	2.91821e-14
HALLMARK_HYPOXIA	RP11-385G16.1	0.348034	1.53198e-15	1.99094e-14
HALLMARK_HYPOXIA	RP11-94I2.4	-0.360808	1.15177e-16	1.69317e-15
HALLMARK_HYPOXIA	RP11-635L1.2	0.494592	0	0
HALLMARK_HYPOXIA	RP4-533D7.5	-0.302166	8.35993e-12	6.90842e-11
HALLMARK_HYPOXIA	RP3-523C21.2	0.525053	2.02143e-36	6.84118e-35
HALLMARK_HYPOXIA	RP11-616M22.12	0.333855	2.36593e-14	2.66903e-13
HALLMARK_HYPOXIA	AC009120.11	-0.370558	1.47542e-17	2.36803e-16
HALLMARK_HYPOXIA	RP11-441F2.5	0.497705	2.42472e-32	7.56981e-31
HALLMARK_HYPOXIA	RP11-893F2.13	0.369249	1.95205e-17	3.09691e-16
HALLMARK_HYPOXIA	LINC00087	0.367935	9.54077e-18	1.55718e-16
HALLMARK_HYPOXIA	DIO3OS	0.539478	0	0
HALLMARK_HYPOXIA	RP11-142C4.6	-0.310935	1.93112e-12	1.72922e-11
HALLMARK_HYPOXIA	BHLHE40-AS1	0.339497	1.08068e-14	1.26636e-13
HALLMARK_HYPOXIA	RP11-206L10.9	-0.346638	2.57027e-15	3.24977e-14
HALLMARK_HYPOXIA	RP11-196G18.22	-0.381487	0	0
HALLMARK_HYPOXIA	CTC-510F12.4	-0.367468	1.1754e-17	1.90388e-16
HALLMARK_HYPOXIA	MYHAS	0.413216	7.78434e-22	1.6597e-20
HALLMARK_HYPOXIA	RP11-770E5.1	0.486526	8.8864e-31	2.67871e-29
HALLMARK_HYPOXIA	STAM-AS1	-0.351114	8.29738e-16	1.11231e-14
HALLMARK_HYPOXIA	EIF1B-AS1	0.319459	4.41472e-13	4.28016e-12
HALLMARK_HYPOXIA	RP11-160O5.1	0.366413	1.7921e-17	2.85604e-16
HALLMARK_HYPOXIA	FAM181A-AS1	0.314474	7.9854e-13	7.49833e-12
HALLMARK_HYPOXIA	RP11-498E2.9	0.310955	1.47281e-12	1.3396e-11
HALLMARK_HYPOXIA	RP11-128A17.1	0.359647	1.46435e-16	2.12994e-15
HALLMARK_HYPOXIA	RP11-706C16.7	0.322894	1.78578e-13	1.81444e-12
HALLMARK_HYPOXIA	RP11-333B11.1	0.329429	5.40414e-14	5.84271e-13
HALLMARK_HYPOXIA	FGF10-AS1	0.49722	2.8421e-32	8.85459e-31
HALLMARK_HYPOXIA	RP11-293M10.6	0.646804	0	0
HALLMARK_HYPOXIA	RP11-342K6.4	-0.357949	2.07255e-16	2.96271e-15
HALLMARK_HYPOXIA	VPS9D1-AS1	-0.400966	0	0
HALLMARK_HYPOXIA	RP11-348F1.3	0.448586	7.03265e-26	1.812e-24
HALLMARK_HYPOXIA	RP11-394I13.1	0.309593	1.86254e-12	1.67138e-11
HALLMARK_HYPOXIA	RP11-817I4.2	-0.371041	5.26402e-19	9.46649e-18
HALLMARK_HYPOXIA	AC093702.1	0.34065	6.48455e-15	7.81544e-14
HALLMARK_HYPOXIA	RP4-781B1.5	0.425219	3.73226e-23	8.50263e-22
HALLMARK_HYPOXIA	LINC01412	0.308566	2.22142e-12	1.97427e-11
HALLMARK_HYPOXIA	RP11-64C12.8	0.509781	4.25512e-34	1.37779e-32
HALLMARK_HYPOXIA	RP11-230G5.2	0.423662	5.57252e-23	1.25844e-21
HALLMARK_HYPOXIA	RP3-523K23.2	0.522915	4.34494e-36	1.46443e-34
HALLMARK_HYPOXIA	RP11-757G1.6	0.306314	3.26159e-12	2.84012e-11
HALLMARK_HYPOXIA	JARID2-AS1	-0.320785	2.61002e-13	2.59946e-12
HALLMARK_HYPOXIA	CTC-255N20.1	0.381985	1.2121e-18	2.1222e-17
HALLMARK_HYPOXIA	RP11-710C12.1	0.520531	1.01346e-35	3.39083e-34
HALLMARK_HYPOXIA	LLNLF-187D8.1	0.409427	1.9808e-21	4.12501e-20
HALLMARK_HYPOXIA	RP11-738B7.1	-0.398339	2.84558e-20	5.53816e-19
HALLMARK_HYPOXIA	AC005083.1	0.399695	2.06559e-20	4.05376e-19
HALLMARK_HYPOXIA	RP11-1082L8.3	0.382972	9.72347e-19	1.71555e-17
HALLMARK_HYPOXIA	RP11-30K9.5	0.540517	6.75444e-39	2.37491e-37
HALLMARK_HYPOXIA	RNF217-AS1	0.361372	8.6055e-17	1.28191e-15
HALLMARK_HYPOXIA	RP11-715J22.3	-0.397929	0	0
HALLMARK_HYPOXIA	RP11-429J17.8	-0.330216	6.32183e-14	6.78384e-13
HALLMARK_HYPOXIA	CCND2-AS1	0.522107	5.79497e-36	1.94815e-34
HALLMARK_HYPOXIA	AC005082.12	0.415455	4.45836e-22	9.63295e-21
HALLMARK_HYPOXIA	UNC5B-AS1	0.469866	1.49716e-28	4.21372e-27
HALLMARK_HYPOXIA	EGOT	0.472381	7.03029e-29	1.99894e-27
HALLMARK_HYPOXIA	LINC00683	0.615896	5.06786e-53	1.99055e-51
HALLMARK_HYPOXIA	RP11-107N15.1	0.344033	3.36366e-15	4.19206e-14
HALLMARK_HYPOXIA	AC144831.3	0.493536	9.43453e-32	2.90305e-30
HALLMARK_HYPOXIA	RP11-274A11.4	0.350171	1.00177e-15	1.32979e-14
HALLMARK_HYPOXIA	RP11-554A11.5	0.459159	3.49171e-27	9.41162e-26
HALLMARK_HYPOXIA	CTD-2089N3.2	0.497109	2.94807e-32	9.18181e-31
HALLMARK_HYPOXIA	CTD-2330J20.2	0.559319	4.37318e-42	1.59223e-40
HALLMARK_HYPOXIA	RP11-398C13.6	-0.356343	3.04932e-16	4.28682e-15
HALLMARK_HYPOXIA	RP11-753A21.1	0.337174	1.26238e-14	1.46931e-13
HALLMARK_HYPOXIA	RP11-290O12.2	0.576147	4.06593e-45	1.52318e-43
HALLMARK_HYPOXIA	CTD-2650P22.2	-0.318774	4.98106e-13	4.79735e-12
HALLMARK_HYPOXIA	XXbac-B444P24.14	-0.376398	4.16433e-18	7.00279e-17
HALLMARK_HYPOXIA	LINC00958	0.430634	9.10299e-24	2.13786e-22
HALLMARK_HYPOXIA	RP11-219B4.7	-0.341671	5.32353e-15	6.4832e-14
HALLMARK_HYPOXIA	LINC01018	0.422678	0	0
HALLMARK_HYPOXIA	DKFZp434J0226	0.304372	4.53027e-12	3.86771e-11
HALLMARK_HYPOXIA	RP11-472K17.3	0.476942	1.75592e-29	5.09492e-28
HALLMARK_HYPOXIA	IQCJ-SCHIP1-AS1	0.333194	2.67855e-14	3.00312e-13
HALLMARK_HYPOXIA	FENDRR	0.69734	0	0
HALLMARK_HYPOXIA	LINC00989	0.362299	8.44994e-17	1.2595e-15
HALLMARK_HYPOXIA	RP11-383C5.5	-0.347312	1.76716e-15	2.27957e-14
HALLMARK_HYPOXIA	RP11-434I12.2	0.366794	3.28891e-17	5.0983e-16
HALLMARK_HYPOXIA	RP11-262H14.4	-0.319735	4.20536e-13	4.09088e-12
HALLMARK_HYPOXIA	RP11-358D17.2	0.656547	2.3009e-62	9.2534e-61
HALLMARK_HYPOXIA	RP11-575F12.3	0.491136	2.04494e-31	6.24844e-30
HALLMARK_HYPOXIA	RP11-334C17.5	-0.339923	9.94098e-15	1.17047e-13
HALLMARK_HYPOXIA	LINC01478	0.325969	1.02124e-13	1.06891e-12
HALLMARK_HYPOXIA	RP11-223I10.1	-0.312171	1.56424e-12	1.41792e-11
HALLMARK_HYPOXIA	RP11-168P13.1	-0.379897	1.92784e-18	3.32363e-17
HALLMARK_HYPOXIA	RP11-573G6.4	0.425702	3.29411e-23	7.52361e-22
HALLMARK_HYPOXIA	RP11-167B3.2	0.412357	9.62961e-22	2.04384e-20
HALLMARK_HYPOXIA	RP11-492E3.2	0.519195	1.6242e-35	5.41307e-34
HALLMARK_HYPOXIA	XXbac-BPG154L12.5	0.429364	1.2703e-23	2.96353e-22
HALLMARK_HYPOXIA	HAR1A	0.400801	1.58858e-20	3.14173e-19
HALLMARK_HYPOXIA	RP6-109B7.2	-0.312797	1.4052e-12	1.28112e-11
HALLMARK_HYPOXIA	RP11-586K2.1	0.405503	5.14482e-21	1.04632e-19
HALLMARK_HYPOXIA	RP11-548P2.2	0.337588	1.16648e-14	1.36243e-13
HALLMARK_HYPOXIA	WFDC21P	0.410822	0	0
HALLMARK_HYPOXIA	RP11-887P2.5	0.567036	0	0
HALLMARK_HYPOXIA	PROSER2-AS1	0.431612	7.03617e-24	1.66078e-22
HALLMARK_HYPOXIA	AC123886.2	0.313749	9.06514e-13	8.46137e-12
HALLMARK_HYPOXIA	CTC-391G2.1	0.316569	5.52553e-13	5.29146e-12
HALLMARK_HYPOXIA	RP11-103B5.4	-0.305099	4.00664e-12	3.44848e-11
HALLMARK_HYPOXIA	AC002066.1	0.34894	1.27996e-15	1.67547e-14
HALLMARK_HYPOXIA	CTD-2521M24.9	0.524875	0	0
HALLMARK_HYPOXIA	LL21NC02-21A1.1	0.462904	0	0
HALLMARK_HYPOXIA	DANCR	-0.480949	0	0
HALLMARK_HYPOXIA	RP11-310P5.1	-0.307977	2.45684e-12	2.17222e-11
HALLMARK_HYPOXIA	LINC01389	-0.31604	8.03118e-13	7.53808e-12
HALLMARK_HYPOXIA	RP11-53O19.1	0.334346	2.91451e-14	3.25396e-13
HALLMARK_HYPOXIA	RP1-244F24.1	0.309211	1.98892e-12	1.77822e-11
HALLMARK_HYPOXIA	RP1-142L7.5	0.368318	2.38047e-17	3.74283e-16
HALLMARK_HYPOXIA	RP11-566K19.6	0.415901	3.98782e-22	8.64093e-21
HALLMARK_HYPOXIA	RP11-281O15.4	0.360996	1.10772e-16	1.63073e-15
HALLMARK_HYPOXIA	AP000662.4	0.627352	1.62863e-55	6.44449e-54
HALLMARK_HYPOXIA	LINC00877	0.532578	1.30829e-37	4.50907e-36
HALLMARK_HYPOXIA	RP11-239L20.6	-0.437535	1.45249e-24	3.53999e-23
HALLMARK_HYPOXIA	RP11-34F20.7	-0.312756	1.07775e-12	9.96191e-12
HALLMARK_HYPOXIA	AC108142.1	0.30754	2.64725e-12	2.33185e-11
HALLMARK_HYPOXIA	CTC-251I16.1	0.681508	0	0
HALLMARK_HYPOXIA	RP11-363E6.4	-0.367128	3.06423e-17	4.76728e-16
HALLMARK_HYPOXIA	RP11-351C21.2	-0.304579	5.61491e-12	4.73744e-11
HALLMARK_HYPOXIA	RP11-394I13.2	-0.401679	1.28854e-20	2.56198e-19
HALLMARK_HYPOXIA	RP4-635E18.6	-0.357672	2.2179e-16	3.16224e-15
HALLMARK_HYPOXIA	RP11-399K21.13	-0.381296	1.41319e-18	2.46115e-17
HALLMARK_HYPOXIA	AC016757.3	0.368535	2.27313e-17	3.5815e-16
HALLMARK_HYPOXIA	RP11-131H24.4	0.51743	3.02028e-35	1.00319e-33
HALLMARK_HYPOXIA	RP11-284F21.11	0.540913	5.81354e-39	2.04591e-37
HALLMARK_HYPOXIA	RP11-51B23.3	0.395147	6.01777e-20	1.14849e-18
HALLMARK_HYPOXIA	RP11-753H16.3	0.496538	3.55323e-32	1.10439e-30
HALLMARK_HYPOXIA	AP000696.2	-0.320002	4.01152e-13	3.9114e-12
HALLMARK_HYPOXIA	LINC01503	0.555629	0	0
HALLMARK_HYPOXIA	RP11-536O18.1	0.317053	5.07254e-13	4.87878e-12
HALLMARK_HYPOXIA	RP11-96B5.3	0.310372	1.62874e-12	1.47278e-11
HALLMARK_HYPOXIA	RP11-459I19.1	0.432766	5.1875e-24	1.23166e-22
HALLMARK_HYPOXIA	AC007403.2	0.374637	6.11495e-18	1.01478e-16
HALLMARK_HYPOXIA	RP11-797H7.5	0.307109	2.84924e-12	2.4994e-11
HALLMARK_HYPOXIA	LINC01366	0.320696	2.65207e-13	2.63934e-12
HALLMARK_HYPOXIA	RP4-639F20.1	0.494484	0	0
HALLMARK_HYPOXIA	RP11-546K22.3	-0.333516	3.41029e-14	3.77749e-13
HALLMARK_HYPOXIA	LINC01187	0.326091	9.98592e-14	1.0467e-12
HALLMARK_HYPOXIA	RP11-344B5.2	0.49623	0	0
HALLMARK_HYPOXIA	RP1-288H2.2	-0.355988	3.31545e-16	4.64206e-15
HALLMARK_HYPOXIA	RP11-175K6.1	0.56932	0	0
HALLMARK_HYPOXIA	AC021188.4	0.365263	4.54341e-17	6.94455e-16
HALLMARK_HYPOXIA	RP11-875O11.3	0.383001	9.66073e-19	1.70509e-17
HALLMARK_HYPOXIA	RP11-167B3.3	0.383704	8.2533e-19	1.46377e-17
HALLMARK_HYPOXIA	RP11-66N24.4	-0.311974	1.61771e-12	1.46355e-11
HALLMARK_HYPOXIA	LINC01410	0.494089	0	0
HALLMARK_HYPOXIA	RP11-435O5.7	-0.38533	0	0
HALLMARK_HYPOXIA	RP11-342A23.2	0.33961	7.92115e-15	9.432e-14
HALLMARK_HYPOXIA	RP11-185E8.2	0.347672	1.64579e-15	2.12985e-14
HALLMARK_HYPOXIA	LINC01082	0.463521	9.80988e-28	2.69396e-26
HALLMARK_HYPOXIA	CAPN10-AS1	-0.374981	0	0
HALLMARK_HYPOXIA	LINC01198	0.501205	7.63842e-33	2.41027e-31
HALLMARK_HYPOXIA	RP11-643A5.3	0.329171	5.66835e-14	6.1203e-13
HALLMARK_HYPOXIA	RP11-373D23.3	0.513058	0	0
HALLMARK_HYPOXIA	RP11-626H12.1	0.378695	2.51437e-18	4.3013e-17
HALLMARK_HYPOXIA	RP11-845M18.6	0.542539	3.13541e-39	1.10579e-37
HALLMARK_HYPOXIA	LINC00857	0.705329	0	0
HALLMARK_HYPOXIA	CTD-3247F14.2	0.420878	1.13566e-22	2.52896e-21
HALLMARK_HYPOXIA	LINC00665	-0.490324	0	0
HALLMARK_HYPOXIA	RP11-1069G10.1	0.45667	0	0
HALLMARK_HYPOXIA	AC053503.12	0.68113	9.38674e-69	3.80298e-67
HALLMARK_HYPOXIA	HAS2-AS1	0.570205	5.00673e-44	1.85935e-42
HALLMARK_HYPOXIA	RP11-214N9.1	-0.423774	0	0
HALLMARK_HYPOXIA	AC074212.5	-0.353947	5.30656e-16	7.25699e-15
HALLMARK_HYPOXIA	RP3-439F8.1	0.404519	6.52406e-21	1.32051e-19
HALLMARK_HYPOXIA	RP11-396F22.1	0.414173	6.13746e-22	1.31584e-20
HALLMARK_HYPOXIA	HP09025	0.516112	4.78721e-35	1.58048e-33
HALLMARK_HYPOXIA	LINC01546	0.318877	3.67038e-13	3.59462e-12
HALLMARK_HYPOXIA	RP11-49G2.3	0.394889	6.39149e-20	1.21687e-18
HALLMARK_HYPOXIA	LINC00702	0.40551	0	0
HALLMARK_HYPOXIA	CH17-373J23.1	-0.326212	9.76781e-14	1.02509e-12
HALLMARK_HYPOXIA	AP006748.1	-0.34566	2.44614e-15	3.10099e-14
HALLMARK_HYPOXIA	AP001046.5	0.695303	0	0
HALLMARK_HYPOXIA	RP11-9G1.3	0.560291	2.95419e-42	1.07858e-40
HALLMARK_HYPOXIA	RP11-442O1.3	0.454146	1.4688e-26	3.8721e-25
HALLMARK_HYPOXIA	AC012123.1	0.326931	8.56227e-14	9.04362e-13
HALLMARK_HYPOXIA	RP11-57G10.8	-0.41446	0	0
HALLMARK_HYPOXIA	LINC00462	0.300503	8.65359e-12	7.13702e-11
HALLMARK_HYPOXIA	ALDH1L1-AS2	0.490832	2.2546e-31	6.88264e-30
HALLMARK_HYPOXIA	RP11-497E19.1	0.496248	3.90658e-32	1.21383e-30
HALLMARK_HYPOXIA	TARID	0.544248	1.63244e-39	5.7738e-38
HALLMARK_HYPOXIA	AATBC	0.308994	2.68311e-12	2.36251e-11
HALLMARK_HYPOXIA	LINC00672	0.516845	0	0
HALLMARK_HYPOXIA	RP11-329L6.2	-0.354037	5.19892e-16	7.11423e-15
HALLMARK_HYPOXIA	LINC01134	-0.413609	0	0
HALLMARK_HYPOXIA	LINC00239	0.44797	8.34873e-26	2.14548e-24
HALLMARK_HYPOXIA	RP11-211G3.3	0.316809	5.29624e-13	5.0835e-12
HALLMARK_HYPOXIA	RP11-700N1.1	0.377886	3.00515e-18	5.10802e-17
HALLMARK_HYPOXIA	RP11-484K9.4	-0.357766	2.15597e-16	3.07728e-15
HALLMARK_HYPOXIA	LINC01133	0.444277	2.32055e-25	5.85114e-24
HALLMARK_HYPOXIA	RP11-63A1.1	-0.33079	4.19796e-14	4.59568e-13
HALLMARK_HYPOXIA	RP11-261P13.6	-0.394898	6.37722e-20	1.21427e-18
HALLMARK_HYPOXIA	KB-1517D11.4	0.447124	1.05638e-25	2.70589e-24
HALLMARK_HYPOXIA	RP11-705O1.8	-0.443145	0	0
HALLMARK_HYPOXIA	AC144831.1	0.52373	0	0
HALLMARK_HYPOXIA	RP11-770J1.3	-0.374319	0	0
HALLMARK_HYPOXIA	RP11-370I10.12	0.340226	7.03702e-15	8.43996e-14
HALLMARK_HYPOXIA	PRKG1-AS1	0.301801	6.97221e-12	5.81411e-11
HALLMARK_HYPOXIA	FGF14-AS2	0.409744	0	0
HALLMARK_HYPOXIA	MBNL1-AS1	0.731238	0	0
HALLMARK_HYPOXIA	RP11-385H1.1	-0.314873	7.44664e-13	7.01955e-12
HALLMARK_HYPOXIA	CTC-296K1.3	0.651	0	0
HALLMARK_HYPOXIA	LINC00900	0.484789	0	0
HALLMARK_HYPOXIA	MIR31HG	0.486756	8.26391e-31	2.49145e-29
HALLMARK_HYPOXIA	RP11-48B3.4	-0.437298	0	0
HALLMARK_HYPOXIA	RP11-286H15.1	0.361341	1.03134e-16	1.5233e-15
HALLMARK_HYPOXIA	RP11-295M3.4	0.54076	0	0
HALLMARK_HYPOXIA	CTC-236F12.4	0.431596	7.06546e-24	1.66729e-22
HALLMARK_HYPOXIA	CTD-2008L17.1	0.307798	2.53342e-12	2.23571e-11
HALLMARK_HYPOXIA	RP11-276H19.2	0.38126	1.42476e-18	2.48064e-17
HALLMARK_HYPOXIA	RP11-164O23.8	0.336112	1.54451e-14	1.78126e-13
HALLMARK_HYPOXIA	RP11-65J21.3	0.311861	1.64936e-12	1.49013e-11
HALLMARK_HYPOXIA	LINC01160	0.304267	4.61082e-12	3.93205e-11
HALLMARK_HYPOXIA	RP11-466L17.1	0.491992	1.55284e-31	4.75437e-30
HALLMARK_HYPOXIA	RP11-438D14.2	0.381659	1.30354e-18	2.27703e-17
HALLMARK_HYPOXIA	CTD-2382E5.6	0.365584	4.246e-17	6.50613e-16
HALLMARK_HYPOXIA	FLJ16779	0.334358	2.15186e-14	2.43871e-13
HALLMARK_HYPOXIA	PVT1	-0.382375	0	0
HALLMARK_HYPOXIA	RP11-686D22.4	0.362601	7.93455e-17	1.186e-15
HALLMARK_HYPOXIA	CTC-232P5.1	-0.303611	6.58935e-12	5.51516e-11
HALLMARK_HYPOXIA	LINC01197	0.487712	6.10258e-31	1.84634e-29
HALLMARK_HYPOXIA	PLBD1-AS1	0.545876	8.733e-40	3.1016e-38
HALLMARK_HYPOXIA	RP5-963E22.6	-0.304072	6.10591e-12	5.1317e-11
HALLMARK_HYPOXIA	LINC00595	0.47482	3.35644e-29	9.65639e-28
HALLMARK_HYPOXIA	RP11-395G23.3	0.583556	0	0
HALLMARK_HYPOXIA	RP11-225H22.4	0.436606	1.86445e-24	4.51661e-23
HALLMARK_HYPOXIA	MIR100HG	0.597195	3.64147e-49	1.40287e-47
HALLMARK_HYPOXIA	LA16c-358B7.4	-0.405332	5.36162e-21	1.08959e-19
HALLMARK_HYPOXIA	LINC00694	0.396078	4.84088e-20	9.29014e-19
HALLMARK_HYPOXIA	LINC01116	0.519296	0	0
HALLMARK_HYPOXIA	RP11-246A10.1	0.367568	2.79147e-17	4.36084e-16
HALLMARK_HYPOXIA	RP1-80N2.3	-0.400003	0	0
HALLMARK_HYPOXIA	RP11-13K12.5	0.415825	0	0
HALLMARK_HYPOXIA	AC124944.3	-0.315436	6.74623e-13	6.3939e-12
HALLMARK_HYPOXIA	AC116035.1	0.326451	9.34956e-14	9.83402e-13
HALLMARK_HYPOXIA	AC137723.5	-0.319535	3.26394e-13	3.21464e-12
HALLMARK_HYPOXIA	RP11-575F12.2	0.427102	2.29186e-23	5.27735e-22
HALLMARK_HYPOXIA	RP11-354E11.2	0.407869	2.89783e-21	5.97405e-20
HALLMARK_HYPOXIA	CTD-2298J14.2	0.537359	2.21663e-38	7.73993e-37
HALLMARK_HYPOXIA	RP11-168L7.1	0.342939	4.16293e-15	5.13295e-14
HALLMARK_HYPOXIA	RP11-415J8.7	-0.370346	1.54395e-17	2.47298e-16
HALLMARK_HYPOXIA	TRHDE-AS1	0.49765	2.46862e-32	7.7032e-31
HALLMARK_HYPOXIA	RP11-284F21.7	0.379165	2.26705e-18	3.89071e-17
HALLMARK_HYPOXIA	RP11-452L6.6	0.599779	0	0
HALLMARK_HYPOXIA	RP5-968J1.1	0.327873	7.20172e-14	7.6795e-13
HALLMARK_HYPOXIA	AP000487.5	-0.314904	9.77726e-13	9.08386e-12
HALLMARK_HYPOXIA	RP11-780O24.2	-0.307453	2.68711e-12	2.36571e-11
HALLMARK_HYPOXIA	ZNF503-AS1	0.386256	0	0
HALLMARK_HYPOXIA	RP11-429J17.7	-0.406346	0	0
HALLMARK_HYPOXIA	RP11-348F1.2	0.524282	2.66542e-36	9.01136e-35
HALLMARK_HYPOXIA	RP3-333H23.9	0.337304	1.23144e-14	1.43499e-13
HALLMARK_HYPOXIA	LINC00398	0.469356	1.74419e-28	4.89708e-27
HALLMARK_HYPOXIA	RP11-526F3.1	0.326481	9.29889e-14	9.78386e-13
HALLMARK_HYPOXIA	RP11-486L19.2	0.417311	2.79944e-22	6.11437e-21
HALLMARK_HYPOXIA	EMX2OS	0.449174	5.96652e-26	1.54174e-24
HALLMARK_HYPOXIA	LINC00882	0.36783	1.00158e-17	1.63199e-16
HALLMARK_HYPOXIA	LINC00475	0.395742	5.23702e-20	1.00318e-18
HALLMARK_HYPOXIA	RP11-323C15.2	0.466528	4.04543e-28	1.12332e-26
HALLMARK_HYPOXIA	LL09NC01-139C3.1	-0.402246	0	0
HALLMARK_HYPOXIA	RP11-255E6.6	-0.315956	6.156e-13	5.85847e-12
HALLMARK_HYPOXIA	RP11-47L3.1	0.426351	2.78473e-23	6.38687e-22
HALLMARK_HYPOXIA	CISTR	0.340962	6.10543e-15	7.38472e-14
HALLMARK_HYPOXIA	CTD-3252C9.4	0.529042	0	0
HALLMARK_HYPOXIA	RP11-394I13.3	0.307893	2.49274e-12	2.20218e-11
HALLMARK_HYPOXIA	RP11-656D10.7	-0.324461	1.34427e-13	1.38747e-12
HALLMARK_HYPOXIA	RP11-88I18.3	0.502323	5.26577e-33	1.66639e-31
HALLMARK_HYPOXIA	LINC01140	0.432834	0	0
HALLMARK_HYPOXIA	RP11-86K22.2	0.40137	1.3871e-20	2.75351e-19
HALLMARK_HYPOXIA	CTD-2240J17.3	-0.323817	1.51097e-13	1.54929e-12
HALLMARK_HYPOXIA	RP11-22C11.2	-0.429392	0	0
HALLMARK_HYPOXIA	AC011239.2	0.655946	0	0
HALLMARK_HYPOXIA	RP11-97C16.1	-0.311171	1.85499e-12	1.66537e-11
HALLMARK_HYPOXIA	RP11-738E22.3	-0.302301	8.17666e-12	6.76464e-11
HALLMARK_HYPOXIA	RP11-266K4.14	0.435649	0	0
HALLMARK_HYPOXIA	CTD-2015H6.3	-0.31386	1.17066e-12	1.07712e-11
HALLMARK_HYPOXIA	RP11-511H23.2	-0.388849	0	0
HALLMARK_HYPOXIA	RP11-359J6.1	-0.307507	2.66216e-12	2.34459e-11
HALLMARK_HYPOXIA	RP11-158I9.5	0.431336	7.56718e-24	1.78378e-22
HALLMARK_HYPOXIA	LINC00839	0.463355	1.02978e-27	2.82479e-26
HALLMARK_HYPOXIA	RP11-863P13.3	0.330081	4.78828e-14	5.21064e-13
HALLMARK_HYPOXIA	RP11-400K9.4	0.349937	1.28265e-15	1.67888e-14
HALLMARK_HYPOXIA	RP11-394O4.5	0.498167	0	0
HALLMARK_HYPOXIA	FOXP4-AS1	-0.303375	6.85198e-12	5.71942e-11
HALLMARK_HYPOXIA	RP11-567J20.2	0.384029	7.67099e-19	1.36344e-17
HALLMARK_HYPOXIA	RP11-973H7.1	0.313274	9.84778e-13	9.14593e-12
HALLMARK_HYPOXIA	LINC00968	0.476182	2.21602e-29	6.41386e-28
HALLMARK_HYPOXIA	CTD-2293H3.2	-0.317413	4.76004e-13	4.59595e-12
HALLMARK_HYPOXIA	AC006077.3	-0.30672	3.9308e-12	3.38616e-11
HALLMARK_HYPOXIA	RP11-1275H24.2	-0.442003	4.32713e-25	1.07836e-23
HALLMARK_HYPOXIA	RP5-1184F4.7	0.405034	5.7625e-21	1.16925e-19
HALLMARK_HYPOXIA	RP1-191J18.66	-0.318657	5.08447e-13	4.88954e-12
HALLMARK_HYPOXIA	HOXB-AS1	0.382538	0	0
HALLMARK_HYPOXIA	LINC00524	0.375437	5.13746e-18	8.58278e-17
HALLMARK_HYPOXIA	RP4-575N6.4	0.468342	2.35994e-28	6.60139e-27
HALLMARK_HYPOXIA	AC097468.4	-0.400031	0	0
HALLMARK_HYPOXIA	RP11-352G9.1	-0.361078	9.31735e-17	1.38261e-15
HALLMARK_HYPOXIA	RP3-325F22.5	-0.320821	3.47026e-13	3.4088e-12
HALLMARK_HYPOXIA	MIR205HG	0.450428	4.19877e-26	1.08953e-24
HALLMARK_HYPOXIA	RP11-73M7.1	0.482696	2.96136e-30	8.80671e-29
HALLMARK_HYPOXIA	LINC00890	0.499502	1.34219e-32	4.21092e-31
HALLMARK_HYPOXIA	RP11-446H18.5	0.389566	2.18579e-19	4.02376e-18
HALLMARK_HYPOXIA	RP11-385F7.1	-0.35082	1.06031e-15	1.40297e-14
HALLMARK_HYPOXIA	CTD-2089N3.1	0.560786	2.41796e-42	8.83625e-41
HALLMARK_HYPOXIA	CTD-2008L17.2	0.315913	6.20232e-13	5.89941e-12
HALLMARK_HYPOXIA	CTB-193M12.4	0.557079	1.07522e-41	3.90324e-40
HALLMARK_HYPOXIA	LINC00211	0.429056	1.3768e-23	3.20553e-22
HALLMARK_HYPOXIA	RP11-60A14.1	0.339017	8.87705e-15	1.05105e-13
HALLMARK_HYPOXIA	HCG25	-0.400095	0	0
HALLMARK_CHOLESTEROL_HOMEOSTASIS	AD000684.2	-0.318188	5.5207e-13	5.28709e-12
HALLMARK_CHOLESTEROL_HOMEOSTASIS	CTC-523E23.3	-0.338605	1.28626e-14	1.49604e-13
HALLMARK_CHOLESTEROL_HOMEOSTASIS	RP11-57A19.2	-0.380351	0	0
HALLMARK_CHOLESTEROL_HOMEOSTASIS	CTD-3222D19.12	-0.412765	0	0
HALLMARK_CHOLESTEROL_HOMEOSTASIS	RP11-1020A11.1	-0.351703	7.37351e-16	9.93121e-15
HALLMARK_CHOLESTEROL_HOMEOSTASIS	RP11-234G16.5	-0.31478	7.56916e-13	7.1289e-12
HALLMARK_CHOLESTEROL_HOMEOSTASIS	CTD-3162L10.1	-0.373264	0	0
HALLMARK_CHOLESTEROL_HOMEOSTASIS	PRMT5-AS1	-0.313938	1.15506e-12	1.0635e-11
HALLMARK_CHOLESTEROL_HOMEOSTASIS	CTD-3184A7.4	-0.30961	2.41787e-12	2.1393e-11
HALLMARK_CHOLESTEROL_HOMEOSTASIS	CTD-2589H19.6	-0.37218	0	0
HALLMARK_CHOLESTEROL_HOMEOSTASIS	CTD-2240J17.4	-0.333936	2.33005e-14	2.63035e-13
HALLMARK_CHOLESTEROL_HOMEOSTASIS	ASMTL-AS1	-0.328019	9.47997e-14	9.96427e-13
HALLMARK_CHOLESTEROL_HOMEOSTASIS	RP11-214K3.23	-0.304819	4.20085e-12	3.60478e-11
HALLMARK_CHOLESTEROL_HOMEOSTASIS	RP11-680G24.5	-0.324044	1.95129e-13	1.97263e-12
HALLMARK_CHOLESTEROL_HOMEOSTASIS	GAS5	-0.475779	0	0
HALLMARK_CHOLESTEROL_HOMEOSTASIS	RP11-246K15.1	0.389451	2.24399e-19	4.12742e-18
HALLMARK_CHOLESTEROL_HOMEOSTASIS	RP11-383C5.3	-0.362056	7.12977e-17	1.06985e-15
HALLMARK_CHOLESTEROL_HOMEOSTASIS	SCARNA9	-0.304325	4.56607e-12	3.89624e-11
HALLMARK_CHOLESTEROL_HOMEOSTASIS	RP11-111M22.4	-0.394434	0	0
HALLMARK_CHOLESTEROL_HOMEOSTASIS	RP11-500G10.5	-0.435508	2.50156e-24	6.02591e-23
HALLMARK_CHOLESTEROL_HOMEOSTASIS	RP11-727F15.9	-0.307359	3.53208e-12	3.06184e-11
HALLMARK_CHOLESTEROL_HOMEOSTASIS	GABPB1-AS1	-0.316127	7.90979e-13	7.432e-12
HALLMARK_CHOLESTEROL_HOMEOSTASIS	RP11-749I16.3	-0.356128	3.20784e-16	4.49843e-15
HALLMARK_CHOLESTEROL_HOMEOSTASIS	SNHG7	-0.420886	0	0
HALLMARK_CHOLESTEROL_HOMEOSTASIS	TTC39A-AS1	0.370088	2.44548e-18	4.18781e-17
HALLMARK_CHOLESTEROL_HOMEOSTASIS	RP11-430G17.3	-0.317479	4.70438e-13	4.54555e-12
HALLMARK_CHOLESTEROL_HOMEOSTASIS	LINC01138	-0.321004	3.35921e-13	3.30301e-12
HALLMARK_CHOLESTEROL_HOMEOSTASIS	RP11-418J17.1	-0.339134	1.1602e-14	1.35567e-13
HALLMARK_CHOLESTEROL_HOMEOSTASIS	CTD-2227E11.1	-0.361644	7.98958e-17	1.19386e-15
HALLMARK_CHOLESTEROL_HOMEOSTASIS	CRNDE	-0.303332	6.8999e-12	5.75625e-11
HALLMARK_CHOLESTEROL_HOMEOSTASIS	RP11-452L6.1	-0.439024	0	0
HALLMARK_CHOLESTEROL_HOMEOSTASIS	AC006277.3	-0.375206	0	0
HALLMARK_CHOLESTEROL_HOMEOSTASIS	ZNF528-AS1	-0.339769	1.02467e-14	1.20409e-13
HALLMARK_CHOLESTEROL_HOMEOSTASIS	MIR22HG	0.323252	2.24977e-13	2.25884e-12
HALLMARK_CHOLESTEROL_HOMEOSTASIS	CTC-260E6.6	0.325601	1.47318e-13	1.51227e-12
HALLMARK_CHOLESTEROL_HOMEOSTASIS	CTD-2017F17.2	-0.303298	6.93898e-12	5.78738e-11
HALLMARK_CHOLESTEROL_HOMEOSTASIS	CTD-2547G23.4	-0.422994	0	0
HALLMARK_CHOLESTEROL_HOMEOSTASIS	LL22NC03-2H8.5	-0.383321	0	0
HALLMARK_CHOLESTEROL_HOMEOSTASIS	RP5-901A4.1	-0.37715	0	0
HALLMARK_CHOLESTEROL_HOMEOSTASIS	RP11-1055B8.9	-0.316383	5.71013e-13	5.45695e-12
HALLMARK_CHOLESTEROL_HOMEOSTASIS	RP11-33A14.1	0.366868	3.2381e-17	5.02349e-16
HALLMARK_CHOLESTEROL_HOMEOSTASIS	CTC-471J1.2	-0.366778	1.55859e-17	2.49562e-16
HALLMARK_CHOLESTEROL_HOMEOSTASIS	SNHG20	-0.382887	0	0
HALLMARK_CHOLESTEROL_HOMEOSTASIS	RP11-455O6.9	-0.455873	8.97843e-27	2.38031e-25
HALLMARK_CHOLESTEROL_HOMEOSTASIS	RP11-27N21.3	-0.333897	3.17318e-14	3.52954e-13
HALLMARK_CHOLESTEROL_HOMEOSTASIS	SNHG3	-0.369228	4.75093e-18	7.96068e-17
HALLMARK_CHOLESTEROL_HOMEOSTASIS	LINC01311	-0.345361	3.34317e-15	4.16784e-14
HALLMARK_CHOLESTEROL_HOMEOSTASIS	AF131216.5	0.327769	7.3404e-14	7.8206e-13
HALLMARK_CHOLESTEROL_HOMEOSTASIS	RP11-621L6.3	-0.321088	2.47216e-13	2.4699e-12
HALLMARK_CHOLESTEROL_HOMEOSTASIS	RP11-498C9.4	-0.350998	1.0201e-15	1.35248e-14
HALLMARK_CHOLESTEROL_HOMEOSTASIS	LA16c-380A1.1	-0.314725	1.00856e-12	9.35577e-12
HALLMARK_CHOLESTEROL_HOMEOSTASIS	RP3-355L5.5	-0.340579	8.7372e-15	1.03505e-13
HALLMARK_CHOLESTEROL_HOMEOSTASIS	SNHG19	-0.337479	1.60002e-14	1.84244e-13
HALLMARK_CHOLESTEROL_HOMEOSTASIS	RP11-476H16.1	-0.409244	2.07134e-21	4.30808e-20
HALLMARK_CHOLESTEROL_HOMEOSTASIS	CTD-2529P6.4	-0.339744	7.72071e-15	9.20725e-14
HALLMARK_CHOLESTEROL_HOMEOSTASIS	RP11-546J1.1	-0.311503	1.75325e-12	1.57906e-11
HALLMARK_CHOLESTEROL_HOMEOSTASIS	RP11-126O1.4	0.314329	8.19047e-13	7.68247e-12
HALLMARK_CHOLESTEROL_HOMEOSTASIS	LINC01424	-0.342983	5.41485e-15	6.59055e-14
HALLMARK_CHOLESTEROL_HOMEOSTASIS	RP11-89F3.2	-0.331608	3.6042e-14	3.98041e-13
HALLMARK_CHOLESTEROL_HOMEOSTASIS	RP11-400K9.3	0.353142	5.51947e-16	7.53195e-15
HALLMARK_CHOLESTEROL_HOMEOSTASIS	RP11-39H3.2	0.401149	1.46203e-20	2.89815e-19
HALLMARK_CHOLESTEROL_HOMEOSTASIS	SRRM2-AS1	-0.320776	3.49825e-13	3.43476e-12
HALLMARK_CHOLESTEROL_HOMEOSTASIS	AC069155.1	0.354405	4.27648e-16	5.90739e-15
HALLMARK_CHOLESTEROL_HOMEOSTASIS	RP11-474P2.6	-0.327171	1.107e-13	1.15382e-12
HALLMARK_CHOLESTEROL_HOMEOSTASIS	CTD-2240J17.2	-0.314085	8.54849e-13	7.99999e-12
HALLMARK_CHOLESTEROL_HOMEOSTASIS	RP11-218F10.3	-0.372515	0	0
HALLMARK_CHOLESTEROL_HOMEOSTASIS	RP11-135A1.2	-0.338103	1.05725e-14	1.24038e-13
HALLMARK_CHOLESTEROL_HOMEOSTASIS	RP11-94I2.4	-0.310733	1.53047e-12	1.38916e-11
HALLMARK_CHOLESTEROL_HOMEOSTASIS	RP11-206L10.9	-0.31364	1.216e-12	1.11659e-11
HALLMARK_CHOLESTEROL_HOMEOSTASIS	RP11-817I4.2	-0.314574	1.0351e-12	9.58974e-12
HALLMARK_CHOLESTEROL_HOMEOSTASIS	CTD-2047H16.5	-0.322314	1.98273e-13	2.00308e-12
HALLMARK_CHOLESTEROL_HOMEOSTASIS	RP11-757G1.6	0.349778	1.08346e-15	1.43244e-14
HALLMARK_CHOLESTEROL_HOMEOSTASIS	RP11-715J22.3	-0.31595	8.15663e-13	7.65255e-12
HALLMARK_CHOLESTEROL_HOMEOSTASIS	RP11-429J17.8	-0.302991	7.29907e-12	6.071e-11
HALLMARK_CHOLESTEROL_HOMEOSTASIS	RP11-219B4.7	-0.338231	1.03178e-14	1.21209e-13
HALLMARK_CHOLESTEROL_HOMEOSTASIS	RP11-358N2.2	-0.350744	8.93436e-16	1.1929e-14
HALLMARK_CHOLESTEROL_HOMEOSTASIS	LINC01018	0.307414	3.4996e-12	3.03475e-11
HALLMARK_CHOLESTEROL_HOMEOSTASIS	RP11-168P13.1	-0.364456	5.38326e-17	8.17305e-16
HALLMARK_CHOLESTEROL_HOMEOSTASIS	CTD-2636A23.2	0.302201	8.31212e-12	6.87064e-11
HALLMARK_CHOLESTEROL_HOMEOSTASIS	RP5-984P4.6	-0.342421	4.60325e-15	5.64652e-14
HALLMARK_CHOLESTEROL_HOMEOSTASIS	LINC01389	-0.300569	1.08571e-11	8.82934e-11
HALLMARK_CHOLESTEROL_HOMEOSTASIS	RP11-239L20.6	-0.362813	7.59203e-17	1.13652e-15
HALLMARK_CHOLESTEROL_HOMEOSTASIS	RP11-34F20.7	-0.303197	5.51904e-12	4.66114e-11
HALLMARK_CHOLESTEROL_HOMEOSTASIS	RP11-394I13.2	-0.3749	5.77521e-18	9.60178e-17
HALLMARK_CHOLESTEROL_HOMEOSTASIS	RP11-399K21.13	-0.347683	1.64224e-15	2.12581e-14
HALLMARK_CHOLESTEROL_HOMEOSTASIS	LLNLR-246C6.1	-0.306271	4.23697e-12	3.63383e-11
HALLMARK_CHOLESTEROL_HOMEOSTASIS	LLNLF-158E9.1	0.359108	1.63661e-16	2.36668e-15
HALLMARK_CHOLESTEROL_HOMEOSTASIS	RP11-66N24.4	-0.351159	9.84902e-16	1.30864e-14
HALLMARK_CHOLESTEROL_HOMEOSTASIS	RP11-435O5.7	-0.310122	2.21704e-12	1.97063e-11
HALLMARK_CHOLESTEROL_HOMEOSTASIS	CAPN10-AS1	-0.370329	1.90273e-18	3.28235e-17
HALLMARK_CHOLESTEROL_HOMEOSTASIS	RP11-214N9.1	-0.306608	4.00528e-12	3.44746e-11
HALLMARK_CHOLESTEROL_HOMEOSTASIS	AC074212.5	-0.317529	6.19517e-13	5.89346e-12
HALLMARK_CHOLESTEROL_HOMEOSTASIS	RP11-91P24.6	-0.302337	6.37486e-12	5.34701e-11
HALLMARK_CHOLESTEROL_HOMEOSTASIS	RP11-60A24.3	0.351228	8.10907e-16	1.08802e-14
HALLMARK_CHOLESTEROL_HOMEOSTASIS	RP11-484K9.4	-0.312993	1.03432e-12	9.58296e-12
HALLMARK_CHOLESTEROL_HOMEOSTASIS	RP11-261P13.6	-0.404508	6.54025e-21	1.32365e-19
HALLMARK_CHOLESTEROL_HOMEOSTASIS	RP11-705O1.8	-0.32634	1.28809e-13	1.33185e-12
HALLMARK_CHOLESTEROL_HOMEOSTASIS	AJ003147.11	-0.387712	3.33687e-19	6.08023e-18
HALLMARK_CHOLESTEROL_HOMEOSTASIS	PVT1	-0.361207	8.99881e-17	1.33695e-15
HALLMARK_CHOLESTEROL_HOMEOSTASIS	LA16c-358B7.4	-0.422577	7.35979e-23	1.65389e-21
HALLMARK_CHOLESTEROL_HOMEOSTASIS	RP11-415J8.7	-0.338314	1.01562e-14	1.19402e-13
HALLMARK_CHOLESTEROL_HOMEOSTASIS	AC008746.12	-0.438641	0	0
HALLMARK_CHOLESTEROL_HOMEOSTASIS	LL09NC01-139C3.1	-0.366001	2.08435e-17	3.29804e-16
HALLMARK_CHOLESTEROL_HOMEOSTASIS	AC000068.10	-0.300083	1.1753e-11	9.50926e-11
HALLMARK_CHOLESTEROL_HOMEOSTASIS	RP11-90B9.3	-0.301037	7.91794e-12	6.56025e-11
HALLMARK_CHOLESTEROL_HOMEOSTASIS	AC005197.2	-0.313873	8.87113e-13	8.28853e-12
HALLMARK_CHOLESTEROL_HOMEOSTASIS	RP11-511H23.2	-0.326073	1.35213e-13	1.39506e-12
HALLMARK_CHOLESTEROL_HOMEOSTASIS	RP11-400K9.4	0.369151	4.98973e-18	8.34519e-17
HALLMARK_CHOLESTEROL_HOMEOSTASIS	AC006077.3	-0.329475	7.25113e-14	7.73009e-13
HALLMARK_CHOLESTEROL_HOMEOSTASIS	RP11-1275H24.2	-0.395585	5.43256e-20	1.03953e-18
HALLMARK_CHOLESTEROL_HOMEOSTASIS	AP001628.6	-0.303279	5.44379e-12	4.60074e-11
HALLMARK_MITOTIC_SPINDLE	RP11-166P13.4	0.35437	4.3068e-16	5.94843e-15
HALLMARK_MITOTIC_SPINDLE	RP11-111E14.1	0.347597	1.67036e-15	2.15952e-14
HALLMARK_MITOTIC_SPINDLE	RP11-430C7.4	0.370471	1.50297e-17	2.41028e-16
HALLMARK_MITOTIC_SPINDLE	ITFG1-AS1	0.38232	1.12488e-18	1.97388e-17
HALLMARK_MITOTIC_SPINDLE	RP4-616B8.4	-0.346941	1.90121e-15	2.44273e-14
HALLMARK_MITOTIC_SPINDLE	RP11-112L6.3	-0.315416	6.76916e-13	6.41532e-12
HALLMARK_MITOTIC_SPINDLE	MYLK-AS1	-0.341391	7.44006e-15	8.89033e-14
HALLMARK_MITOTIC_SPINDLE	RP11-815J21.4	0.493788	8.69565e-32	2.67946e-30
HALLMARK_MITOTIC_SPINDLE	NPPA-AS1	-0.487468	0	0
HALLMARK_MITOTIC_SPINDLE	RP11-415F23.3	0.432007	6.3395e-24	1.50012e-22
HALLMARK_MITOTIC_SPINDLE	RP11-701H24.3	0.574169	9.4334e-45	3.52121e-43
HALLMARK_MITOTIC_SPINDLE	RP11-84C13.2	-0.472182	0	0
HALLMARK_MITOTIC_SPINDLE	RP4-601P9.2	-0.382693	1.03504e-18	1.82225e-17
HALLMARK_MITOTIC_SPINDLE	SCARNA15	0.300726	8.33888e-12	6.89161e-11
HALLMARK_MITOTIC_SPINDLE	LLNLR-304G9.1	-0.35198	6.97351e-16	9.41953e-15
HALLMARK_MITOTIC_SPINDLE	RP11-336A10.2	0.31051	1.59063e-12	1.44038e-11
HALLMARK_MITOTIC_SPINDLE	DLG3-AS1	-0.323087	2.31722e-13	2.3223e-12
HALLMARK_MITOTIC_SPINDLE	CTD-3222D19.12	-0.317049	6.73726e-13	6.38602e-12
HALLMARK_MITOTIC_SPINDLE	THRB-IT1	-0.371472	1.21255e-17	1.96099e-16
HALLMARK_MITOTIC_SPINDLE	RP11-1191J2.5	-0.338308	1.0167e-14	1.19515e-13
HALLMARK_MITOTIC_SPINDLE	FLJ20021	-0.445018	0	0
HALLMARK_MITOTIC_SPINDLE	RP11-423H2.3	-0.36442	3.54457e-17	5.47221e-16
HALLMARK_MITOTIC_SPINDLE	MID1IP1-AS1	0.542072	0	0
HALLMARK_MITOTIC_SPINDLE	RP11-223A3.1	-0.398762	0	0
HALLMARK_MITOTIC_SPINDLE	RP11-234G16.5	-0.392142	1.2089e-19	2.26547e-18
HALLMARK_MITOTIC_SPINDLE	PRRT3-AS1	-0.354254	4.94887e-16	6.7881e-15
HALLMARK_MITOTIC_SPINDLE	CTD-2515H24.4	0.338566	9.67751e-15	1.14129e-13
HALLMARK_MITOTIC_SPINDLE	RP5-836J3.1	-0.466327	4.29284e-28	1.19084e-26
HALLMARK_MITOTIC_SPINDLE	RP11-613D13.5	0.420806	1.15661e-22	2.57447e-21
HALLMARK_MITOTIC_SPINDLE	RP11-214F16.8	0.538683	1.34894e-38	4.7244e-37
HALLMARK_MITOTIC_SPINDLE	TAT-AS1	-0.411269	1.25974e-21	2.65342e-20
HALLMARK_MITOTIC_SPINDLE	CTC-448F2.4	0.477629	1.42216e-29	4.13992e-28
HALLMARK_MITOTIC_SPINDLE	LINC01573	-0.484499	0	0
HALLMARK_MITOTIC_SPINDLE	RP4-550H1.7	-0.314987	7.29961e-13	6.88887e-12
HALLMARK_MITOTIC_SPINDLE	RP11-131L23.1	-0.423996	5.11426e-23	1.15707e-21
HALLMARK_MITOTIC_SPINDLE	RP11-769O8.1	0.36541	4.40525e-17	6.74437e-16
HALLMARK_MITOTIC_SPINDLE	RP11-649E7.7	0.327142	8.23685e-14	8.71439e-13
HALLMARK_MITOTIC_SPINDLE	EFCAB14-AS1	0.405056	5.73161e-21	1.1631e-19
HALLMARK_MITOTIC_SPINDLE	RP1-120G22.11	-0.373371	8.04799e-18	1.32385e-16
HALLMARK_MITOTIC_SPINDLE	CELF2-AS1	0.361182	1.06585e-16	1.57156e-15
HALLMARK_MITOTIC_SPINDLE	CTD-3184A7.4	-0.471354	0	0
HALLMARK_MITOTIC_SPINDLE	CTA-268H5.14	-0.324797	1.2644e-13	1.30846e-12
HALLMARK_MITOTIC_SPINDLE	RP11-830F9.7	-0.323327	1.65119e-13	1.68473e-12
HALLMARK_MITOTIC_SPINDLE	ERI3-IT1	0.306973	2.91598e-12	2.55453e-11
HALLMARK_MITOTIC_SPINDLE	AC131097.4	-0.315931	6.18311e-13	5.88312e-12
HALLMARK_MITOTIC_SPINDLE	AC004112.4	0.490615	2.41726e-31	7.37463e-30
HALLMARK_MITOTIC_SPINDLE	RP11-872J21.3	-0.306898	3.81588e-12	3.29119e-11
HALLMARK_MITOTIC_SPINDLE	RP11-164P12.4	0.655882	3.36121e-62	1.35121e-60
HALLMARK_MITOTIC_SPINDLE	DGCR12	0.3623	8.44792e-17	1.25929e-15
HALLMARK_MITOTIC_SPINDLE	RP11-139H15.5	-0.547432	0	0
HALLMARK_MITOTIC_SPINDLE	RP11-713P17.3	-0.365981	2.09964e-17	3.32117e-16
HALLMARK_MITOTIC_SPINDLE	RP11-338E21.2	-0.344142	3.29295e-15	4.10759e-14
HALLMARK_MITOTIC_SPINDLE	CTD-2366F13.2	-0.306488	3.16641e-12	2.762e-11
HALLMARK_MITOTIC_SPINDLE	PCCA-AS1	0.31492	7.38603e-13	6.96675e-12
HALLMARK_MITOTIC_SPINDLE	CTD-2184D3.5	0.394515	6.97207e-20	1.32433e-18
HALLMARK_MITOTIC_SPINDLE	AP001469.7	0.364291	5.57307e-17	8.4469e-16
HALLMARK_MITOTIC_SPINDLE	RP11-598F7.6	0.328969	5.88366e-14	6.33957e-13
HALLMARK_MITOTIC_SPINDLE	RP11-715J22.4	0.47612	2.25832e-29	6.53339e-28
HALLMARK_MITOTIC_SPINDLE	CTD-2240J17.4	-0.37577	4.7771e-18	8.00316e-17
HALLMARK_MITOTIC_SPINDLE	RP13-554M15.5	-0.322923	1.77629e-13	1.80573e-12
HALLMARK_MITOTIC_SPINDLE	SPATA41	-0.504231	0	0
HALLMARK_MITOTIC_SPINDLE	CH17-140K24.6	0.466448	4.14186e-28	1.14977e-26
HALLMARK_MITOTIC_SPINDLE	AC015971.2	0.518074	2.40932e-35	8.01343e-34
HALLMARK_MITOTIC_SPINDLE	RP11-44N21.1	-0.369333	4.43812e-18	7.45111e-17
HALLMARK_MITOTIC_SPINDLE	LINC00853	-0.358741	1.7042e-16	2.45902e-15
HALLMARK_MITOTIC_SPINDLE	SPATA13	0.362254	6.74559e-17	1.01471e-15
HALLMARK_MITOTIC_SPINDLE	CTD-2609K8.3	0.37816	2.82932e-18	4.81789e-17
HALLMARK_MITOTIC_SPINDLE	ASMTL-AS1	-0.354038	5.19764e-16	7.11297e-15
HALLMARK_MITOTIC_SPINDLE	AC005754.7	0.314755	7.60268e-13	7.15807e-12
HALLMARK_MITOTIC_SPINDLE	RP11-7I15.4	-0.37558	4.97977e-18	8.33064e-17
HALLMARK_MITOTIC_SPINDLE	AC061961.2	0.35185	7.15802e-16	9.65484e-15
HALLMARK_MITOTIC_SPINDLE	CTD-2194D22.3	-0.325499	1.11276e-13	1.15964e-12
HALLMARK_MITOTIC_SPINDLE	AC004837.5	0.370058	1.64211e-17	2.62444e-16
HALLMARK_MITOTIC_SPINDLE	RP4-530I15.9	0.373539	7.76022e-18	1.27801e-16
HALLMARK_MITOTIC_SPINDLE	CTD-2349P21.3	0.448784	6.65299e-26	1.71642e-24
HALLMARK_MITOTIC_SPINDLE	RP11-517O13.1	-0.344502	3.06943e-15	3.84411e-14
HALLMARK_MITOTIC_SPINDLE	RP1-228H13.5	0.350732	1.08069e-15	1.42887e-14
HALLMARK_MITOTIC_SPINDLE	RP11-867G23.10	-0.312068	1.59189e-12	1.4414e-11
HALLMARK_MITOTIC_SPINDLE	RP11-500G10.5	-0.33118	3.90381e-14	4.29251e-13
HALLMARK_MITOTIC_SPINDLE	RP11-354M20.3	0.388509	2.78315e-19	5.09154e-18
HALLMARK_MITOTIC_SPINDLE	AC000120.7	0.399367	2.23222e-20	4.37295e-19
HALLMARK_MITOTIC_SPINDLE	CTA-292E10.8	-0.411471	0	0
HALLMARK_MITOTIC_SPINDLE	CTD-2184C24.2	-0.501522	0	0
HALLMARK_MITOTIC_SPINDLE	RP11-325L12.7	-0.379524	2.09392e-18	3.60112e-17
HALLMARK_MITOTIC_SPINDLE	RP11-307B6.3	-0.39671	4.17423e-20	8.03427e-19
HALLMARK_MITOTIC_SPINDLE	RP11-727F15.9	-0.433528	0	0
HALLMARK_MITOTIC_SPINDLE	XXbac-BPG157A10.21	-0.356416	2.84132e-16	4.01016e-15
HALLMARK_MITOTIC_SPINDLE	AJ011932.1	-0.30798	2.45565e-12	2.17135e-11
HALLMARK_MITOTIC_SPINDLE	RP11-240G22.5	0.305999	3.44088e-12	2.98765e-11
HALLMARK_MITOTIC_SPINDLE	PTPRJ-AS1	-0.349725	1.09483e-15	1.4464e-14
HALLMARK_MITOTIC_SPINDLE	RP11-977G19.11	-0.454851	0	0
HALLMARK_MITOTIC_SPINDLE	AC104667.3	-0.302825	7.50127e-12	6.23076e-11
HALLMARK_MITOTIC_SPINDLE	CTD-2527I21.9	0.31839	4.00219e-13	3.90289e-12
HALLMARK_MITOTIC_SPINDLE	RP5-1050D4.4	0.426442	2.71953e-23	6.24316e-22
HALLMARK_MITOTIC_SPINDLE	CFLAR-AS1	0.380828	1.56835e-18	2.72197e-17
HALLMARK_MITOTIC_SPINDLE	KB-1460A1.1	0.430117	1.04273e-23	2.44276e-22
HALLMARK_MITOTIC_SPINDLE	RP11-152H18.4	0.302366	6.34336e-12	5.32217e-11
HALLMARK_MITOTIC_SPINDLE	RP11-2H3.7	0.343645	3.62851e-15	4.50532e-14
HALLMARK_MITOTIC_SPINDLE	LA16c-444G7.2	-0.342737	4.32991e-15	5.32816e-14
HALLMARK_MITOTIC_SPINDLE	AL022341.3	-0.338468	1.32091e-14	1.53416e-13
HALLMARK_MITOTIC_SPINDLE	ZNF649-AS1	0.419491	1.61494e-22	3.57083e-21
HALLMARK_MITOTIC_SPINDLE	RP11-430G17.3	-0.370585	1.46672e-17	2.35426e-16
HALLMARK_MITOTIC_SPINDLE	RP11-707P17.2	0.371016	1.33731e-17	2.15356e-16
HALLMARK_MITOTIC_SPINDLE	RP11-356O9.1	-0.404159	0	0
HALLMARK_MITOTIC_SPINDLE	CATIP-AS1	-0.491228	1.98533e-31	6.06817e-30
HALLMARK_MITOTIC_SPINDLE	UNQ6494	-0.375115	0	0
HALLMARK_MITOTIC_SPINDLE	ERICH1-AS1	-0.329885	4.96586e-14	5.39285e-13
HALLMARK_MITOTIC_SPINDLE	DKFZP434A062	-0.402506	1.05772e-20	2.11244e-19
HALLMARK_MITOTIC_SPINDLE	AC002064.4	0.400059	1.89467e-20	3.72985e-19
HALLMARK_MITOTIC_SPINDLE	RP11-505P4.7	-0.370141	1.61317e-17	2.57924e-16
HALLMARK_MITOTIC_SPINDLE	CTD-2384B11.2	0.31873	3.76771e-13	3.68572e-12
HALLMARK_MITOTIC_SPINDLE	CTD-2227E11.1	-0.353988	5.25743e-16	7.1923e-15
HALLMARK_MITOTIC_SPINDLE	RP4-694A7.2	0.368255	2.41234e-17	3.79051e-16
HALLMARK_MITOTIC_SPINDLE	CTD-2313J17.5	-0.331194	5.27069e-14	5.70689e-13
HALLMARK_MITOTIC_SPINDLE	RP11-579D7.4	-0.312473	1.48553e-12	1.35061e-11
HALLMARK_MITOTIC_SPINDLE	RP11-135J2.3	0.363611	6.42564e-17	9.67802e-16
HALLMARK_MITOTIC_SPINDLE	RP11-145P16.2	0.380269	1.77556e-18	3.06997e-17
HALLMARK_MITOTIC_SPINDLE	CTC-490E21.10	0.364631	3.31393e-17	5.13386e-16
HALLMARK_MITOTIC_SPINDLE	CTD-3116E22.7	-0.395289	5.82162e-20	1.11192e-18
HALLMARK_MITOTIC_SPINDLE	RNU6ATAC35P	-0.331815	4.69406e-14	5.11178e-13
HALLMARK_MITOTIC_SPINDLE	RP5-836N17.4	-0.382661	1.04245e-18	1.83496e-17
HALLMARK_MITOTIC_SPINDLE	RP11-118K6.3	-0.324699	1.28727e-13	1.33108e-12
HALLMARK_MITOTIC_SPINDLE	AC144450.2	0.381857	1.24747e-18	2.1814e-17
HALLMARK_MITOTIC_SPINDLE	SNHG4	0.38455	0	0
HALLMARK_MITOTIC_SPINDLE	RP11-524F11.2	-0.43585	2.28252e-24	5.50434e-23
HALLMARK_MITOTIC_SPINDLE	AC112721.1	0.307013	2.89612e-12	2.53759e-11
HALLMARK_MITOTIC_SPINDLE	RP11-143J24.1	-0.358622	1.80866e-16	2.60239e-15
HALLMARK_MITOTIC_SPINDLE	RP11-70L8.4	0.442217	4.08209e-25	1.01897e-23
HALLMARK_MITOTIC_SPINDLE	CTD-2017F17.2	-0.514963	0	0
HALLMARK_MITOTIC_SPINDLE	CTD-2547G23.4	-0.306435	4.1225e-12	3.54215e-11
HALLMARK_MITOTIC_SPINDLE	RP11-379F4.8	-0.336268	1.49965e-14	1.73226e-13
HALLMARK_MITOTIC_SPINDLE	PIK3CD-AS2	-0.384051	0	0
HALLMARK_MITOTIC_SPINDLE	AC112721.2	0.321588	2.25979e-13	2.26831e-12
HALLMARK_MITOTIC_SPINDLE	RP1-278O22.1	-0.333846	3.20366e-14	3.56204e-13
HALLMARK_MITOTIC_SPINDLE	RBM12B-AS1	0.405228	5.49766e-21	1.11631e-19
HALLMARK_MITOTIC_SPINDLE	SPTY2D1-AS1	-0.33488	2.63329e-14	2.95422e-13
HALLMARK_MITOTIC_SPINDLE	RP5-1057J7.7	-0.649994	0	0
HALLMARK_MITOTIC_SPINDLE	ALG13-AS1	0.335531	1.72452e-14	1.97785e-13
HALLMARK_MITOTIC_SPINDLE	SERTAD4-AS1	-0.311311	1.81133e-12	1.62824e-11
HALLMARK_MITOTIC_SPINDLE	UBXN10-AS1	-0.428001	1.81378e-23	4.19909e-22
HALLMARK_MITOTIC_SPINDLE	RP11-839D17.3	-0.304394	4.51306e-12	3.85369e-11
HALLMARK_MITOTIC_SPINDLE	RP11-255H23.4	0.321475	2.30593e-13	2.31169e-12
HALLMARK_MITOTIC_SPINDLE	CTC-471J1.2	-0.371031	5.44574e-19	9.78175e-18
HALLMARK_MITOTIC_SPINDLE	RP11-638I2.2	0.406095	4.45866e-21	9.09187e-20
HALLMARK_MITOTIC_SPINDLE	RP11-96D1.10	-0.314042	1.13473e-12	1.04581e-11
HALLMARK_MITOTIC_SPINDLE	RP11-303E16.2	-0.332833	3.87817e-14	4.26671e-13
HALLMARK_MITOTIC_SPINDLE	ZBTB40-IT1	0.36647	3.52182e-17	5.43879e-16
HALLMARK_MITOTIC_SPINDLE	RP11-66B24.9	0.32794	7.11275e-14	7.58955e-13
HALLMARK_MITOTIC_SPINDLE	AC012531.25	0.503709	3.31466e-33	1.05574e-31
HALLMARK_MITOTIC_SPINDLE	AC073046.25	0.572368	2.01967e-44	7.52741e-43
HALLMARK_MITOTIC_SPINDLE	RP11-175E9.1	0.317399	4.77111e-13	4.60619e-12
HALLMARK_MITOTIC_SPINDLE	MGC45922	-0.367345	1.23866e-17	2.00174e-16
HALLMARK_MITOTIC_SPINDLE	RP11-346C20.3	-0.312605	1.45214e-12	1.32178e-11
HALLMARK_MITOTIC_SPINDLE	RP11-28H5.2	-0.445716	0	0
HALLMARK_MITOTIC_SPINDLE	LA16c-313D11.12	0.315898	8.23151e-13	7.71839e-12
HALLMARK_MITOTIC_SPINDLE	RP11-48B3.3	0.644922	1.5109e-59	6.04175e-58
HALLMARK_MITOTIC_SPINDLE	RP11-405O10.2	0.343459	3.76251e-15	4.66288e-14
HALLMARK_MITOTIC_SPINDLE	CTD-2510F5.4	0.801493	3.68029e-112	1.50811e-110
HALLMARK_MITOTIC_SPINDLE	RP11-585P4.6	-0.33705	1.73834e-14	1.99301e-13
HALLMARK_MITOTIC_SPINDLE	RP11-556O9.2	-0.389185	2.3848e-19	4.37866e-18
HALLMARK_MITOTIC_SPINDLE	AC084219.3	0.467348	3.17231e-28	8.83615e-27
HALLMARK_MITOTIC_SPINDLE	RP11-91I20.3	-0.473181	5.51949e-29	1.57551e-27
HALLMARK_MITOTIC_SPINDLE	RP4-742J24.2	0.381684	1.29649e-18	2.26491e-17
HALLMARK_MITOTIC_SPINDLE	RP11-282K24.3	-0.332378	3.12123e-14	3.4751e-13
HALLMARK_MITOTIC_SPINDLE	LINC01311	-0.414146	0	0
HALLMARK_MITOTIC_SPINDLE	RP11-731D1.4	0.344985	3.61075e-15	4.48439e-14
HALLMARK_MITOTIC_SPINDLE	RP11-498C9.4	-0.400629	0	0
HALLMARK_MITOTIC_SPINDLE	RP11-53B2.3	0.326327	9.56356e-14	1.00489e-12
HALLMARK_MITOTIC_SPINDLE	PCAT6	-0.308717	2.81149e-12	2.46881e-11
HALLMARK_MITOTIC_SPINDLE	AC100830.5	0.369099	2.01547e-17	3.19368e-16
HALLMARK_MITOTIC_SPINDLE	RP11-271C24.2	0.521254	7.84581e-36	2.63041e-34
HALLMARK_MITOTIC_SPINDLE	RP11-542B15.1	0.395953	4.98489e-20	9.55999e-19
HALLMARK_MITOTIC_SPINDLE	KB-318B8.7	0.467482	3.04848e-28	8.49485e-27
HALLMARK_MITOTIC_SPINDLE	FAM83H-AS1	0.356185	3.16516e-16	4.4411e-15
HALLMARK_MITOTIC_SPINDLE	CTD-3035K23.7	-0.324459	1.81084e-13	1.83857e-12
HALLMARK_MITOTIC_SPINDLE	CTD-2152M20.2	-0.305758	4.61533e-12	3.93555e-11
HALLMARK_MITOTIC_SPINDLE	RP11-386M24.3	0.326975	8.49291e-14	8.97325e-13
HALLMARK_MITOTIC_SPINDLE	LINC00664	0.399776	2.02596e-20	3.97916e-19
HALLMARK_MITOTIC_SPINDLE	PSMD6-AS2	0.445932	1.46986e-25	3.73826e-24
HALLMARK_MITOTIC_SPINDLE	RP11-383G6.3	0.319833	3.09482e-13	3.05694e-12
HALLMARK_MITOTIC_SPINDLE	RP5-1024C24.1	-0.303565	5.18863e-12	4.39699e-11
HALLMARK_MITOTIC_SPINDLE	AC007787.3	0.379989	1.8891e-18	3.2594e-17
HALLMARK_MITOTIC_SPINDLE	RP11-973N13.4	0.430654	9.0553e-24	2.12691e-22
HALLMARK_MITOTIC_SPINDLE	CTD-2020K17.4	-0.402795	0	0
HALLMARK_MITOTIC_SPINDLE	LINC01273	-0.35105	8.40443e-16	1.1262e-14
HALLMARK_MITOTIC_SPINDLE	CCAT2	0.367823	2.64464e-17	4.13967e-16
HALLMARK_MITOTIC_SPINDLE	LA16c-380A1.1	-0.305573	4.75987e-12	4.05319e-11
HALLMARK_MITOTIC_SPINDLE	RP11-417L19.6	-0.322339	2.64884e-13	2.63666e-12
HALLMARK_MITOTIC_SPINDLE	CTA-14H9.5	-0.403474	0	0
HALLMARK_MITOTIC_SPINDLE	AC010095.5	0.381593	1.32279e-18	2.30984e-17
HALLMARK_MITOTIC_SPINDLE	CTD-2014B16.5	-0.309343	1.94445e-12	1.7406e-11
HALLMARK_MITOTIC_SPINDLE	RP4-593H12.1	-0.378293	2.74736e-18	4.68481e-17
HALLMARK_MITOTIC_SPINDLE	SNHG19	-0.437986	0	0
HALLMARK_MITOTIC_SPINDLE	RP3-426I6.5	-0.36766	2.73753e-17	4.27862e-16
HALLMARK_MITOTIC_SPINDLE	AP000472.2	0.303776	5.00834e-12	4.25337e-11
HALLMARK_MITOTIC_SPINDLE	LL22NC03-2H8.4	0.47595	2.37835e-29	6.87458e-28
HALLMARK_MITOTIC_SPINDLE	CTD-2529P6.4	-0.303011	5.69452e-12	4.80234e-11
HALLMARK_MITOTIC_SPINDLE	RP11-91I8.3	-0.368684	2.20171e-17	3.47257e-16
HALLMARK_MITOTIC_SPINDLE	AP001271.3	0.396711	4.17329e-20	8.03324e-19
HALLMARK_MITOTIC_SPINDLE	CTC-786C10.1	0.401792	1.2545e-20	2.49532e-19
HALLMARK_MITOTIC_SPINDLE	AP000560.3	0.500344	1.01613e-32	3.19713e-31
HALLMARK_MITOTIC_SPINDLE	RP11-634B7.4	0.32441	1.35679e-13	1.39973e-12
HALLMARK_MITOTIC_SPINDLE	RP1-137D17.2	-0.335359	1.78154e-14	2.03933e-13
HALLMARK_MITOTIC_SPINDLE	RP11-20B24.5	0.31327	9.85518e-13	9.15194e-12
HALLMARK_MITOTIC_SPINDLE	HOXA11-AS	-0.37662	0	0
HALLMARK_MITOTIC_SPINDLE	RP11-231L11.3	0.325097	1.1973e-13	1.24327e-12
HALLMARK_MITOTIC_SPINDLE	RP11-624C23.1	0.315516	6.65118e-13	6.30746e-12
HALLMARK_MITOTIC_SPINDLE	LINC00685	-0.381995	0	0
HALLMARK_MITOTIC_SPINDLE	XXbac-B135H6.15	-0.320918	2.54865e-13	2.54168e-12
HALLMARK_MITOTIC_SPINDLE	AC104532.4	0.328604	6.2937e-14	6.75772e-13
HALLMARK_MITOTIC_SPINDLE	CTC-559E9.8	0.518783	0	0
HALLMARK_MITOTIC_SPINDLE	RP11-44N22.3	-0.369423	1.88073e-17	2.98931e-16
HALLMARK_MITOTIC_SPINDLE	RP1-309I22.2	0.354495	4.68422e-16	6.44666e-15
HALLMARK_MITOTIC_SPINDLE	EDRF1-AS1	0.321574	2.26537e-13	2.27356e-12
HALLMARK_MITOTIC_SPINDLE	RP11-110L15.2	0.331355	3.77876e-14	4.16454e-13
HALLMARK_MITOTIC_SPINDLE	RP11-142E9.1	0.336242	2.03026e-14	2.30752e-13
HALLMARK_MITOTIC_SPINDLE	RP11-96D1.8	0.375259	5.34065e-18	8.91089e-17
HALLMARK_MITOTIC_SPINDLE	RP11-456H18.2	-0.301097	9.96083e-12	8.14454e-11
HALLMARK_MITOTIC_SPINDLE	RP11-17E13.2	-0.304146	4.70572e-12	4.00916e-11
HALLMARK_MITOTIC_SPINDLE	RP11-669E14.6	0.364886	4.91837e-17	7.49267e-16
HALLMARK_MITOTIC_SPINDLE	CTD-3157E16.2	-0.309931	2.28979e-12	2.03127e-11
HALLMARK_MITOTIC_SPINDLE	RP11-347P5.1	0.40992	1.7552e-21	3.66606e-20
HALLMARK_MITOTIC_SPINDLE	RP11-307E17.8	0.355396	3.49764e-16	4.88741e-15
HALLMARK_MITOTIC_SPINDLE	RP11-88I18.2	0.473454	5.08171e-29	1.45286e-27
HALLMARK_MITOTIC_SPINDLE	RP4-598P13.1	0.329515	5.31878e-14	5.75706e-13
HALLMARK_MITOTIC_SPINDLE	AC007191.4	0.537387	0	0
HALLMARK_MITOTIC_SPINDLE	RP11-315D16.4	-0.315928	6.18625e-13	5.88583e-12
HALLMARK_MITOTIC_SPINDLE	AP000438.2	-0.333996	3.11457e-14	3.46787e-13
HALLMARK_MITOTIC_SPINDLE	AP000240.9	-0.413114	0	0
HALLMARK_MITOTIC_SPINDLE	CTD-2027I19.3	-0.530851	2.46686e-37	8.46946e-36
HALLMARK_MITOTIC_SPINDLE	RP11-338K17.6	0.402941	9.53004e-21	1.90775e-19
HALLMARK_MITOTIC_SPINDLE	KLF7-IT1	0.328515	6.39772e-14	6.8608e-13
HALLMARK_MITOTIC_SPINDLE	RP11-400K9.3	0.337809	1.11831e-14	1.30905e-13
HALLMARK_MITOTIC_SPINDLE	RP11-758P17.3	-0.464579	0	0
HALLMARK_MITOTIC_SPINDLE	RP13-46H24.1	0.366192	3.73531e-17	5.75315e-16
HALLMARK_MITOTIC_SPINDLE	RP11-42O15.3	-0.46867	0	0
HALLMARK_MITOTIC_SPINDLE	RP11-186B7.7	-0.379947	1.90673e-18	3.28897e-17
HALLMARK_MITOTIC_SPINDLE	RP11-295D4.3	0.39393	7.98971e-20	1.51369e-18
HALLMARK_MITOTIC_SPINDLE	RP11-73O6.3	0.305419	3.79554e-12	3.27523e-11
HALLMARK_MITOTIC_SPINDLE	NADK2-AS1	0.543592	2.09812e-39	7.41553e-38
HALLMARK_MITOTIC_SPINDLE	RP11-253A20.1	-0.324758	1.27358e-13	1.3174e-12
HALLMARK_MITOTIC_SPINDLE	SNHG18	-0.331468	5.00869e-14	5.43727e-13
HALLMARK_MITOTIC_SPINDLE	RHOA-IT1	0.316744	5.35744e-13	5.13948e-12
HALLMARK_MITOTIC_SPINDLE	LINC00843	0.331231	3.86658e-14	4.25514e-13
HALLMARK_MITOTIC_SPINDLE	CYP4A22-AS1	0.325636	1.08513e-13	1.1327e-12
HALLMARK_MITOTIC_SPINDLE	SLC25A30-AS1	-0.311163	1.85775e-12	1.66753e-11
HALLMARK_MITOTIC_SPINDLE	CTD-2012K14.6	-0.399427	2.2005e-20	4.31208e-19
HALLMARK_MITOTIC_SPINDLE	C9orf41-AS1	0.329805	5.03977e-14	5.4695e-13
HALLMARK_MITOTIC_SPINDLE	LINC01451	-0.350999	8.48987e-16	1.13648e-14
HALLMARK_MITOTIC_SPINDLE	RP11-666F17.1	-0.383797	8.08167e-19	1.43462e-17
HALLMARK_MITOTIC_SPINDLE	TTTY15	0.368569	6.96789e-18	1.15176e-16
HALLMARK_MITOTIC_SPINDLE	AC018462.2	0.381718	1.28662e-18	2.24828e-17
HALLMARK_MITOTIC_SPINDLE	AC098795.1	0.316239	5.85648e-13	5.5899e-12
HALLMARK_MITOTIC_SPINDLE	RP11-44B19.1	-0.322758	1.83004e-13	1.85673e-12
HALLMARK_MITOTIC_SPINDLE	RP11-367B6.2	-0.315707	6.43233e-13	6.10845e-12
[truncated: 22,456 more rows]

## Sheet: Table S5
# Table S5. The enrichment of lncRNAs in individual hallmark categories.
[truncated: 19,319 more rows]

[truncated: 4 more sheets: Table S6, Table S7, Table S8, Table S9]
